# Supplementary material for: Deregulated Expression of Mammalian lncRNA through Loss of SPT6 Induces R-Loop Formation, Replication Stress, and Cellular Senescence
Source: Mol Cell. 2018 Dec 20;72(6):970–984.e7. doi: 10.1016/j.molcel.2018.10.011 (PMC6309921; doi:10.1016/j.molcel.2018.10.011)
Supplement: Table S1. Gene Expression Analysis in SPT6-Depleted Cell, Related to Figure 7 — List of upregulated and downregulated genes following SPT6 depletion in nuclear poly(A)+ RNA-seq. [file mmc2.xlsx]

## Sheet: All_Protein_Coding_Genes
Gene	baseMean	log2FoldChange	lfcSE	stat	pvalue	padj
USH1C	312.535	-6.14961	0.402995	-15.2598	1.41777e-52	7.22488e-50
SLC7A11	757.933	-5.20893	0.279406	-18.6428	1.44382e-77	2.94305e-74
KIF21B	636.478	-5.14735	0.292018	-17.6268	1.53411e-69	2.27425e-66
KLHDC7B	146.89	-4.92223	0.422461	-11.6513	2.25949e-31	2.70922e-29
CNGB1	411.969	-4.74349	0.298208	-15.9067	5.69782e-57	3.57363e-54
SCN4A	185.475	-4.70811	0.72228	-6.5184	7.10606e-11	7.669e-10
ADM2	1216.59	-4.50989	0.263889	-17.0901	1.75861e-65	1.91185e-62
IGSF9B	17.6206	-4.41083	0.761121	-5.79518	6.82484e-09	5.37905e-08
C8orf4	1495.42	-4.23233	0.225307	-18.7847	1.00757e-78	2.3472e-75
FUT1	427.642	-4.07207	0.289785	-14.052	7.48579e-45	2.71268e-42
NRG2	138.383	-4.00829	0.370863	-10.808	3.1541e-27	2.44924e-25
KRT16	33.7046	-3.99477	0.603722	-6.6169	3.66809e-11	4.11952e-10
SV2B	71.2639	-3.87228	0.462092	-8.37989	5.2979e-17	1.3735e-15
ZNF831	5324.95	-3.86789	0.221992	-17.4236	5.46553e-68	6.85588e-65
PRG4	1346.81	-3.86411	0.221372	-17.4552	3.14079e-68	4.26807e-65
DOK7	11.7021	-3.83	0.790049	-4.8478	1.24836e-06	6.69201e-06
FGF21	51.8647	-3.81248	0.529659	-7.198	6.11041e-13	8.9768e-12
INHBE	151.646	-3.55865	0.383104	-9.28899	1.55761e-20	6.13526e-19
ATP8B2	138.142	-3.55006	0.349709	-10.1515	3.26394e-24	1.88075e-22
MCF2	64.4878	-3.53963	0.48892	-7.2397	4.49692e-13	6.70918e-12
MYH4	8.90732	-3.43302	0.808276	-4.24733	2.16333e-05	8.99933e-05
FAM110D	23.1247	-3.42487	0.63815	-5.36686	8.01177e-08	5.32822e-07
GPR97	41.5363	-3.41635	0.555637	-6.14853	7.82059e-10	7.30833e-09
KRT17	616.359	-3.28815	0.251978	-13.0493	6.41008e-39	1.60814e-36
ACVRL1	27.5465	-3.20995	0.591521	-5.42659	5.74401e-08	3.90607e-07
COL9A3	693.642	-3.13773	0.244922	-12.8111	1.42088e-37	3.17401e-35
PLCB2	86.2443	-3.12351	0.404875	-7.71474	1.21228e-14	2.25927e-13
TERT	97.9374	-3.09111	0.423649	-7.29639	2.95599e-13	4.52188e-12
SYNGR3	138.266	-3.06662	0.335617	-9.13725	6.40594e-20	2.35274e-18
GABBR1	286.326	-3.02049	0.276164	-10.9373	7.64511e-28	6.29641e-26
AATK	1221.71	-2.99799	0.250682	-11.9593	5.80331e-33	7.95249e-31
SLC2A6	55.2949	-2.98428	0.460448	-6.48126	9.09572e-11	9.6628e-10
STAC2	85.4237	-2.97207	0.387803	-7.66386	1.80424e-14	3.26367e-13
HLX	82.5075	-2.92239	0.392155	-7.45212	9.18505e-14	1.4993e-12
F2RL3	10.5444	-2.91948	0.765537	-3.81365	0.000136932	0.0004828
MLXIPL	991.181	-2.90294	0.266312	-10.9005	1.14641e-27	9.25469e-26
OTOG	8.42628	-2.89688	0.800007	-3.62107	0.000293385	0.000960881
SH2D2A	280.146	-2.8791	0.29316	-9.82093	9.14965e-23	4.69193e-21
CREB5	175.353	-2.87329	0.316407	-9.08102	1.07566e-19	3.83825e-18
DNMT3B	486.74	-2.8708	0.243313	-11.7988	3.96019e-32	5.00612e-30
SMC4	5670.67	-2.86845	0.2061	-13.9177	4.94227e-44	1.67903e-41
STON1	5.9818	-2.86057	0.828672	-3.45199	0.000556464	0.00171861
GFOD1	769.524	-2.85113	0.232698	-12.2525	1.62866e-34	2.60378e-32
MYO7A	95.1351	-2.84771	0.375377	-7.58628	3.29217e-14	5.75406e-13
FAM84B	377.908	-2.84706	0.2585	-11.0138	3.28007e-28	2.81516e-26
RORC	342.512	-2.82428	0.269771	-10.4692	1.19682e-25	8.03148e-24
MYLK3	935.488	-2.81751	0.23962	-11.7582	6.40713e-32	7.97565e-30
STAC3	113.287	-2.81496	0.351404	-8.01061	1.14142e-15	2.47516e-14
UNC13A	127.988	-2.80208	0.33427	-8.3827	5.17266e-17	1.34316e-15
CDKL5	31.4848	-2.79422	0.546362	-5.11423	3.15021e-07	1.89489e-06
CACNB2	1278.54	-2.78843	0.225851	-12.3463	5.09745e-35	9.13452e-33
CLSTN3	2608.21	-2.75255	0.239984	-11.4697	1.87258e-30	2.10594e-28
PLIN4	1621.51	-2.75067	0.280568	-9.80394	1.08276e-22	5.48342e-21
COL1A1	10162.1	-2.71146	0.244606	-11.085	1.48325e-28	1.33632e-26
ALPI	74.0406	-2.69812	0.400243	-6.7412	1.57082e-11	1.85484e-10
CACNG3	19.1989	-2.68567	0.631908	-4.2501	2.13673e-05	8.89548e-05
PIP5K1B	85.8574	-2.68521	0.383077	-7.00957	2.39047e-12	3.24304e-11
C9orf152	26.018	-2.67198	0.577617	-4.62587	3.73024e-06	1.80985e-05
SCG2	479.473	-2.66404	0.27921	-9.54135	1.4098e-21	6.29854e-20
KRT9	20.7202	-2.6626	0.639306	-4.16484	3.11575e-05	0.000125624
ANKRD18B	2544.23	-2.652	0.231467	-11.4573	2.16066e-30	2.38067e-28
OXCT2	46.6255	-2.64361	0.471382	-5.60821	2.04433e-08	1.49225e-07
EXPH5	144.189	-2.64111	0.318733	-8.28627	1.16856e-16	2.89599e-15
SORBS2	607.667	-2.6385	0.247347	-10.6672	1.44886e-26	1.05949e-24
CENPE	1136.06	-2.63153	0.219175	-12.0065	3.28416e-33	4.65693e-31
KANK4	31.1287	-2.6302	0.548244	-4.7975	1.60658e-06	8.41311e-06
ATP6V1C2	15.3372	-2.62978	0.675137	-3.89518	9.81256e-05	0.000356616
ZNF830	514.014	-2.62818	0.239857	-10.9573	6.1326e-28	5.10226e-26
FBXO27	25.6951	-2.62805	0.574748	-4.57252	4.81894e-06	2.28437e-05
TAF1D	2385.3	-2.61917	0.217545	-12.0397	2.19815e-33	3.17215e-31
EVPLL	66.3142	-2.6109	0.425768	-6.13221	8.66645e-10	8.00702e-09
LMO1	130.571	-2.60407	0.330729	-7.87372	3.44252e-15	7.00839e-14
KRI1	3545.45	-2.58136	0.20594	-12.5345	4.83495e-36	9.49922e-34
FZD10	92.9176	-2.5771	0.37173	-6.93271	4.12853e-12	5.42061e-11
INSC	4.99467	-2.57259	0.834974	-3.08104	0.0020628	0.00557569
CHAC1	562.293	-2.55862	0.270868	-9.44598	3.52077e-21	1.48355e-19
SLC28A3	16.1681	-2.55824	0.659004	-3.88198	0.000103608	0.000374787
HSPB7	1409.91	-2.55008	0.233518	-10.9203	9.22181e-28	7.519e-26
FAM167A	64.8826	-2.53878	0.410124	-6.19028	6.00563e-10	5.7071e-09
GCGR	81.9729	-2.52893	0.390912	-6.46931	9.84543e-11	1.03781e-09
SLC12A3	3748.57	-2.52103	0.212499	-11.8637	1.82689e-32	2.42204e-30
PLEKHH1	1177.11	-2.5194	0.215784	-11.6756	1.69943e-31	2.05279e-29
PTGDS	25.0475	-2.49418	0.604378	-4.12685	3.67763e-05	0.000146449
SUPT6H	3937.51	-2.49336	0.220965	-11.2839	1.57515e-29	1.61547e-27
SGOL1	526.834	-2.4876	0.23784	-10.4591	1.33062e-25	8.8928e-24
PALM2	15.3322	-2.48534	0.669241	-3.71367	0.000204276	0.000693841
PROSER1	743.11	-2.48334	0.228715	-10.8578	1.83123e-27	1.43567e-25
KLF7	301.036	-2.46396	0.268245	-9.18549	4.0964e-20	1.53563e-18
ITPRIPL2	8335.59	-2.46385	0.199711	-12.3371	5.71935e-35	1.00725e-32
PMFBP1	24.1602	-2.46164	0.578127	-4.25796	2.06305e-05	8.61513e-05
IZUMO1	25.9373	-2.4605	0.565526	-4.35081	1.35636e-05	5.8856e-05
IL21R	7.52397	-2.45398	0.78895	-3.11044	0.00186808	0.00509924
HR	3548.3	-2.45292	0.263845	-9.29682	1.44713e-20	5.71655e-19
CEP128	213.368	-2.45112	0.283895	-8.63392	5.92838e-18	1.74818e-16
SLC6A19	18.3367	-2.44923	0.635458	-3.85427	0.000116075	0.000415368
XRCC2	546.871	-2.42084	0.258304	-9.37207	7.11236e-21	2.87082e-19
NUPR1	806.86	-2.41994	0.232471	-10.4096	2.24117e-25	1.45605e-23
ANKRD18A	78.5697	-2.41118	0.384461	-6.2716	3.5736e-10	3.49788e-09
MCF2L2	6.035	-2.40842	0.819855	-2.93762	0.00330742	0.00847754
DOK4	611.309	-2.39785	0.235356	-10.1881	2.23995e-24	1.30897e-22
RPL36A	813.784	-2.39519	0.234598	-10.2098	1.79271e-24	1.05919e-22
TAF15	6435.85	-2.39376	0.199534	-11.9967	3.69598e-33	5.19572e-31
ADORA1	99.8299	-2.38892	0.361059	-6.61642	3.67995e-11	4.12432e-10
DAPP1	4.30495	-2.38582	0.836636	-2.85168	0.00434884	0.0108104
FZD4	417.294	-2.3829	0.249328	-9.55731	1.20853e-21	5.44404e-20
NSRP1	1301.95	-2.37487	0.223819	-10.6107	2.65758e-26	1.85996e-24
OLFM1	10.0378	-2.37358	0.744563	-3.18789	0.00143316	0.00403916
AQP1	123.994	-2.37164	0.358158	-6.62176	3.54937e-11	3.9917e-10
FBXO30	298.627	-2.36518	0.261247	-9.05341	1.38575e-19	4.85967e-18
KIAA1731	2677.36	-2.36383	0.21219	-11.1401	7.99896e-29	7.45366e-27
GPR56	3277.31	-2.3595	0.207856	-11.3516	7.27996e-30	7.75911e-28
CEBPG	1007.86	-2.35857	0.231509	-10.1878	2.24757e-24	1.30897e-22
CPZ	25.6588	-2.35632	0.588246	-4.00567	6.18413e-05	0.000234686
SNAP25	650.634	-2.34293	0.248891	-9.41345	4.80118e-21	1.97709e-19
ZNF623	438.915	-2.33721	0.243951	-9.58064	9.64474e-22	4.40551e-20
TAS2R14	36.0881	-2.33381	0.511576	-4.56201	5.06667e-06	2.38808e-05
BRDT	9.95915	-2.32557	0.760142	-3.05939	0.00221789	0.00594366
ZNF652	1290.79	-2.31832	0.225216	-10.2937	7.51951e-25	4.5754e-23
TNNI3	126.592	-2.3107	0.325938	-7.08938	1.34713e-12	1.89704e-11
GPC2	154.059	-2.31015	0.311435	-7.41777	1.19109e-13	1.91739e-12
RBM12B	626.815	-2.30681	0.248853	-9.26975	1.86577e-20	7.2962e-19
DLG3	523.833	-2.30525	0.243251	-9.47685	2.62077e-21	1.12762e-19
FRA10AC1	481.358	-2.30376	0.243171	-9.47382	2.69796e-21	1.15474e-19
ANO7	67.1814	-2.29481	0.399498	-5.74424	9.23367e-09	7.11931e-08
MYO1A	178.034	-2.29342	0.297718	-7.70333	1.32565e-14	2.46211e-13
DLX3	354.994	-2.28897	0.260351	-8.79188	1.47084e-18	4.67094e-17
PET117	10.9474	-2.28518	0.725302	-3.15066	0.00162904	0.00452319
GRK7	16.5403	-2.28248	0.644915	-3.5392	0.000401343	0.00127778
COL27A1	415.199	-2.27472	0.259038	-8.78143	1.61404e-18	5.09094e-17
RIN1	1665.58	-2.2632	0.248134	-9.12087	7.45207e-20	2.69448e-18
C8orf37	57.0206	-2.25676	0.435872	-5.17758	2.24777e-07	1.38475e-06
2017-09-06	1926.01	-2.25457	0.209195	-10.7774	4.40331e-27	3.35537e-25
NEIL3	100.776	-2.25456	0.353158	-6.38401	1.72514e-10	1.76155e-09
HES7	1286.81	-2.25081	0.223527	-10.0695	7.53406e-24	4.1931e-22
DDX46	4021.41	-2.25018	0.22035	-10.2119	1.75484e-24	1.04059e-22
NSL1	1045.91	-2.24938	0.217693	-10.3328	5.00881e-25	3.11751e-23
KNDC1	12.2288	-2.24376	0.706248	-3.17701	0.00148801	0.00418002
TRPV3	6.56847	-2.24344	0.803175	-2.79321	0.00521881	0.0127247
ATP2A3	205.174	-2.24166	0.321991	-6.96187	3.35774e-12	4.47458e-11
INPP5J	789.118	-2.23916	0.255962	-8.74804	2.17085e-18	6.73003e-17
FAM76A	113.196	-2.23598	0.336653	-6.6418	3.09868e-11	3.52372e-10
FOXC2	229.302	-2.22766	0.27992	-7.9582	1.74564e-15	3.66831e-14
RNF150	40.4793	-2.22003	0.474258	-4.68105	2.85405e-06	1.41893e-05
NR4A2	950.207	-2.2186	0.218589	-10.1497	3.32553e-24	1.90949e-22
ALS2CR12	10.5466	-2.2038	0.743181	-2.96536	0.00302326	0.00783041
NR6A1	726.587	-2.20306	0.234126	-9.4097	4.97574e-21	2.03868e-19
RNF182	16.7292	-2.20176	0.63785	-3.45185	0.000556763	0.00171921
SH3TC2	167.109	-2.19558	0.307153	-7.14814	8.79627e-13	1.26491e-11
CORO6	864.541	-2.17148	0.274813	-7.90169	2.75144e-15	5.67947e-14
RNF169	853.698	-2.16068	0.227555	-9.49519	2.19812e-21	9.55858e-20
ZNF783	349.511	-2.15945	0.258692	-8.34757	6.96831e-17	1.7755e-15
NPY4R	260.886	-2.1567	0.287775	-7.4944	6.66042e-14	1.1174e-12
RNF165	337.005	-2.15439	0.270144	-7.97495	1.52439e-15	3.21998e-14
PHIP	6200.27	-2.15233	0.20586	-10.4553	1.38519e-25	9.19376e-24
DYNC2H1	496.644	-2.14855	0.239177	-8.98309	2.63267e-19	8.92535e-18
CHML	1992.7	-2.14823	0.222049	-9.67459	3.86636e-22	1.83815e-20
SOWAHC	1054.61	-2.14381	0.221417	-9.68225	3.58726e-22	1.72051e-20
ALS2CL	408.263	-2.13475	0.291681	-7.31879	2.50223e-13	3.8567e-12
PLK4	235.745	-2.1306	0.282883	-7.53174	5.00695e-14	8.54957e-13
CENPJ	776.46	-2.12697	0.245041	-8.68006	3.95565e-18	1.20121e-16
PRX	356.146	-2.12615	0.291024	-7.30576	2.75699e-13	4.22938e-12
DPF1	120.943	-2.12133	0.344554	-6.15675	7.42552e-10	6.96708e-09
ZC3H8	297.887	-2.11633	0.265465	-7.97217	1.55913e-15	3.28485e-14
HES2	291.115	-2.11562	0.264023	-8.01304	1.1191e-15	2.42999e-14
PIF1	900.862	-2.11518	0.249106	-8.49109	2.04717e-17	5.57315e-16
SGK494	424.174	-2.1144	0.243062	-8.69903	3.34731e-18	1.02218e-16
KCNJ2	4.67602	-2.11436	0.830379	-2.54626	0.0108885	0.02426
CERS4	48.4686	-2.10894	0.450366	-4.68271	2.83102e-06	1.40791e-05
MTUS2	58.6071	-2.10782	0.420713	-5.01011	5.43982e-07	3.1191e-06
TRIM38	1623	-2.10592	0.216028	-9.74837	1.87459e-22	9.26331e-21
RFXAP	160.813	-2.09599	0.337141	-6.21695	5.06896e-10	4.87666e-09
NOL8	1981.08	-2.09521	0.214281	-9.77786	1.40137e-22	7.03142e-21
ZFP36L2	1089.31	-2.08975	0.228665	-9.13892	6.30773e-20	2.3219e-18
AHRR	2883.56	-2.08618	0.224361	-9.29833	1.42668e-20	5.66057e-19
FAM102B	380.561	-2.08503	0.260797	-7.99484	1.29745e-15	2.78388e-14
WIPI1	135.117	-2.08262	0.350347	-5.94445	2.77378e-09	2.36076e-08
PLA2G3	387.315	-2.07964	0.275943	-7.53647	4.82852e-14	8.2622e-13
RGL3	1628.44	-2.07514	0.251765	-8.24236	1.68847e-16	4.10342e-15
ACRC	215.449	-2.07242	0.319582	-6.48476	8.8873e-11	9.46605e-10
RIMKLB	965.258	-2.07236	0.227085	-9.12593	7.11243e-20	2.58313e-18
JDP2	574.321	-2.07132	0.240407	-8.6159	6.93965e-18	2.03169e-16
CENPF	10992.8	-2.07044	0.197762	-10.4693	1.19487e-25	8.03148e-24
CBWD6	16.5209	-2.06829	0.663644	-3.11656	0.00182975	0.0050013
XPOT	1252.75	-2.06704	0.217895	-9.48642	2.3911e-21	1.03153e-19
MKI67	9388.2	-2.06602	0.198022	-10.4333	1.74752e-25	1.14906e-23
PILRB	80.279	-2.064	0.38326	-5.38538	7.22933e-08	4.83348e-07
KLF17	76.7761	-2.05083	0.399112	-5.13848	2.76973e-07	1.68129e-06
C15orf27	63.085	-2.05048	0.423117	-4.84612	1.259e-06	6.74238e-06
ZNF292	1505.82	-2.04941	0.211409	-9.69402	3.19698e-22	1.5424e-20
TMEM92	242.878	-2.04294	0.290763	-7.02614	2.12324e-12	2.89253e-11
MFSD12	26993.2	-2.04149	0.237048	-8.61214	7.1711e-18	2.08448e-16
BAG5	1207.53	-2.0403	0.217135	-9.39646	5.64282e-21	2.30043e-19
LMAN1L	43.1068	-2.03843	0.470729	-4.33036	1.48863e-05	6.40167e-05
NUFIP2	5095.79	-2.03822	0.206472	-9.87165	5.52499e-23	2.86019e-21
NEURL1B	148.139	-2.03705	0.309884	-6.57357	4.91216e-11	5.40139e-10
C10orf62	15.82	-2.03661	0.655012	-3.10927	0.00187552	0.00511783
SCAPER	625.007	-2.03581	0.247035	-8.24096	1.70829e-16	4.13925e-15
UNC5B	1450.99	-2.03554	0.214124	-9.50637	1.97433e-21	8.6547e-20
C9orf173	4.6872	-2.03485	0.832256	-2.44498	0.0144862	0.0311603
ACACB	581.016	-2.03018	0.230753	-8.79807	1.39187e-18	4.44172e-17
CCDC34	1303.6	-2.02602	0.218603	-9.26802	1.8963e-20	7.39782e-19
PTAFR	12.8043	-2.0223	0.683837	-2.95728	0.00310364	0.0080106
ZFP62	557.344	-2.02215	0.250938	-8.05835	7.73289e-16	1.71799e-14
TRIM56	1923.46	-2.0203	0.230962	-8.74733	2.1846e-18	6.75982e-17
KIAA1024	52.2847	-2.01736	0.428982	-4.70266	2.56798e-06	1.28929e-05
TIAF1	31.1516	-2.01292	0.513927	-3.91675	8.975e-05	0.000328962
MEX3A	768.302	-2.0126	0.230183	-8.74346	2.26087e-18	6.98257e-17
ADAMTS6	448.289	-2.01242	0.248527	-8.09738	5.61572e-16	1.26661e-14
GK5	1128.8	-2.00652	0.233125	-8.60707	7.49523e-18	2.17096e-16
EHBP1L1	4498.9	-2.0037	0.217796	-9.1999	3.58272e-20	1.35239e-18
POU2F1	2251.14	-2.00243	0.216251	-9.25972	2.04965e-20	7.9391e-19
IL17REL	18.7478	-1.99934	0.614524	-3.25348	0.00114001	0.00328854
ATF4	4160.07	-1.99644	0.216299	-9.23001	2.706e-20	1.03584e-18
INHBB	5.50265	-1.9952	0.819656	-2.43419	0.0149252	0.031993
MILR1	6.61049	-1.99489	0.792451	-2.51737	0.0118236	0.026115
GJA5	47.5551	-1.99335	0.446326	-4.46613	7.96485e-06	3.62093e-05
MURC	63.2007	-1.9908	0.401904	-4.95343	7.29171e-07	4.09033e-06
HMGXB4	1143.36	-1.99049	0.233215	-8.53498	1.40179e-17	3.8942e-16
N4BP3	950.958	-1.98988	0.224273	-8.8726	7.14574e-19	2.33987e-17
SORBS1	135.131	-1.98981	0.315565	-6.30556	2.87158e-10	2.84488e-09
REL	575.737	-1.98926	0.238466	-8.3419	7.31081e-17	1.85987e-15
ZCCHC8	1186.98	-1.9871	0.237638	-8.36187	6.17312e-17	1.5803e-15
SETD5	6223.32	-1.9844	0.205189	-9.67108	4.00134e-22	1.88583e-20
TRPM4	825.255	-1.98331	0.2577	-7.69621	1.40165e-14	2.59145e-13
GORAB	454.525	-1.97992	0.24824	-7.9758	1.51392e-15	3.20201e-14
EXOSC8	869.471	-1.97774	0.23267	-8.50019	1.89284e-17	5.17896e-16
BCL6B	31.3815	-1.97288	0.5289	-3.73014	0.00019137	0.000653132
KCNRG	10.2904	-1.97217	0.726648	-2.71407	0.00664623	0.0157919
ABAT	21.3199	-1.96619	0.581993	-3.37837	0.000729164	0.00218875
ANP32B	1941.09	-1.96424	0.206943	-9.49167	2.27369e-21	9.83477e-20
RABGGTB	2084.22	-1.96291	0.208686	-9.40602	5.1527e-21	2.10589e-19
ZNF280D	320.654	-1.96277	0.27794	-7.06183	1.64321e-12	2.29023e-11
EIF2S2	1301.79	-1.96173	0.23564	-8.3251	8.42566e-17	2.1138e-15
TUBE1	403.302	-1.96144	0.253979	-7.72286	1.13748e-14	2.1419e-13
CACNG8	173.923	-1.95978	0.34592	-5.66542	1.46665e-08	1.0986e-07
DDIT3	621.136	-1.95977	0.253686	-7.72517	1.11706e-14	2.11076e-13
PDK1	534.52	-1.95885	0.234981	-8.33619	7.67241e-17	1.94578e-15
RP1L1	10.1913	-1.95764	0.728407	-2.68756	0.00719759	0.0169391
RAB42	296.04	-1.95679	0.291289	-6.71769	1.8463e-11	2.1567e-10
CRYBB3	41.0377	-1.95487	0.473695	-4.12687	3.6774e-05	0.000146449
GIPC3	1810.55	-1.95322	0.244499	-7.98869	1.36382e-15	2.9186e-14
EIF3A	8070.04	-1.95175	0.206876	-9.43443	3.9314e-21	1.63128e-19
SPEG	513.174	-1.9499	0.27831	-7.00622	2.44839e-12	3.31611e-11
RAB11FIP4	169.867	-1.94852	0.298626	-6.52496	6.80185e-11	7.37486e-10
NTRK1	17.0451	-1.94638	0.643927	-3.02268	0.00250548	0.00662186
ZNF700	494.842	-1.94147	0.279165	-6.95455	3.53683e-12	4.68522e-11
FAM86B2	13.5943	-1.9406	0.677021	-2.86638	0.00415199	0.010386
TIGD2	154.229	-1.94023	0.329924	-5.88084	4.08198e-09	3.36016e-08
CHRND	448.642	-1.94017	0.297747	-6.51618	7.21223e-11	7.77329e-10
GNL3L	4317.82	-1.94009	0.235811	-8.22729	1.915e-16	4.59911e-15
TOP2A	5489.65	-1.93972	0.218997	-8.85731	8.19719e-19	2.6681e-17
NCAPG	837.341	-1.93534	0.222719	-8.68957	3.63803e-18	1.10888e-16
MPP3	740.735	-1.93529	0.246995	-7.83535	4.67549e-15	9.34353e-14
ZDHHC6	745.814	-1.9347	0.228203	-8.47797	2.29155e-17	6.20737e-16
PWWP2A	853.884	-1.93349	0.242077	-7.98711	1.38134e-15	2.95222e-14
GTPBP2	2134.51	-1.93335	0.244078	-7.92103	2.35548e-15	4.88687e-14
OTUD7A	47.9374	-1.93213	0.456676	-4.23085	2.3281e-05	9.62361e-05
LPP	5545.19	-1.9316	0.223375	-8.64734	5.27125e-18	1.56573e-16
PTBP2	607.108	-1.9293	0.2655	-7.26667	3.68456e-13	5.5685e-12
PURB	2228.46	-1.9291	0.216666	-8.9036	5.40652e-19	1.7847e-17
WNT6	891.918	-1.92843	0.261994	-7.36061	1.83067e-13	2.88154e-12
FAM63B	435.799	-1.92826	0.241496	-7.98464	1.40936e-15	3.00031e-14
FAM129A	1608.8	-1.92613	0.249537	-7.71883	1.17403e-14	2.20056e-13
HJURP	591.098	-1.92531	0.231843	-8.30437	1.0035e-16	2.50599e-15
NEMF	1780.8	-1.9236	0.210756	-9.12716	7.0317e-20	2.55951e-18
TRIM65	2397.46	-1.92224	0.22975	-8.36666	5.92745e-17	1.52459e-15
PPARA	367.968	-1.91687	0.260776	-7.35067	1.97219e-13	3.08938e-12
TRIB3	2629.27	-1.91615	0.249756	-7.67208	1.69223e-14	3.07638e-13
SIK1	7704.85	-1.91609	0.203952	-9.39481	5.73191e-21	2.32513e-19
ATG16L2	416.033	-1.91337	0.302545	-6.32424	2.54487e-10	2.54752e-09
ERCC6L	116.157	-1.91298	0.348911	-5.48273	4.18805e-08	2.91735e-07
DUSP9	344.593	-1.91128	0.28843	-6.6265	3.43746e-11	3.8819e-10
C9orf72	86.586	-1.90487	0.361529	-5.26893	1.37219e-07	8.78879e-07
HOXD4	57.6919	-1.90216	0.412369	-4.61275	3.97372e-06	1.92169e-05
RBAK	694.461	-1.9014	0.26161	-7.26806	3.64695e-13	5.5219e-12
PPP1R3D	113.523	-1.90046	0.340773	-5.57693	2.44803e-08	1.7617e-07
GNL3	1771.71	-1.89696	0.207794	-9.12902	6.91205e-20	2.52724e-18
CAMK2N1	361.857	-1.8966	0.262083	-7.23665	4.59891e-13	6.84256e-12
PHYKPL	1030.36	-1.89539	0.232419	-8.15507	3.48987e-16	8.09522e-15
POGK	1099.2	-1.89474	0.242471	-7.8143	5.5268e-15	1.08716e-13
MCF2L	829.003	-1.8939	0.224239	-8.44589	3.01745e-17	8.07972e-16
CENPI	87.6467	-1.89277	0.36153	-5.23545	1.64585e-07	1.03986e-06
CORO2A	265.81	-1.89274	0.271879	-6.96172	3.36135e-12	4.47458e-11
CHST5	92.8099	-1.89171	0.351174	-5.38681	7.17206e-08	4.79913e-07
OGT	5399.01	-1.88822	0.23033	-8.19789	2.44636e-16	5.79838e-15
USP27X	3.91879	-1.88729	0.835253	-2.25955	0.0238493	0.0483058
KBTBD6	703.29	-1.88687	0.235345	-8.01747	1.07942e-15	2.35637e-14
KIAA0895L	831.911	-1.88521	0.24626	-7.65537	1.92759e-14	3.47329e-13
PPP2R2B	42.3464	-1.88519	0.469637	-4.01415	5.96598e-05	0.000227147
LGALS9	7.38929	-1.88502	0.776078	-2.4289	0.0151448	0.0323974
ATRX	7223.77	-1.88428	0.202681	-9.29677	1.4478e-20	5.71655e-19
VHL	2263.56	-1.8833	0.206698	-9.11135	8.13595e-20	2.92231e-18
EIF2AK4	1223.04	-1.88217	0.255229	-7.37445	1.65021e-13	2.6228e-12
EBLN2	127.299	-1.88198	0.325357	-5.78437	7.2784e-09	5.70071e-08
CCDC144A	25.3307	-1.88121	0.553536	-3.39854	0.000677467	0.00205164
PNN	5848.1	-1.87494	0.219824	-8.52928	1.47256e-17	4.07e-16
FAM133A	9.45453	-1.87465	0.73367	-2.55517	0.0106135	0.0237154
GRPEL2	485.23	-1.87377	0.246928	-7.58832	3.24092e-14	5.67056e-13
ZNF766	356.974	-1.87318	0.257984	-7.26084	3.84697e-13	5.79783e-12
KNTC1	1703.13	-1.87308	0.233737	-8.01364	1.1136e-15	2.42126e-14
ZMYM1	367.194	-1.87243	0.259231	-7.22304	5.0838e-13	7.52282e-12
SLTM	4070.33	-1.87236	0.204645	-9.14932	5.72923e-20	2.11851e-18
PRPF38B	5077.8	-1.87155	0.223421	-8.37682	5.43783e-17	1.40753e-15
CLK2	946.383	-1.87098	0.218819	-8.55032	1.22744e-17	3.43325e-16
RNASEH1	273.633	-1.87097	0.271872	-6.8818	5.91024e-12	7.51195e-11
STOX2	562.489	-1.86896	0.239228	-7.81245	5.60886e-15	1.10197e-13
ZNF146	1618.75	-1.8689	0.233613	-7.99996	1.2446e-15	2.68103e-14
SLC25A43	285.839	-1.86729	0.272732	-6.84659	7.56314e-12	9.47252e-11
ZNF131	1325.62	-1.86641	0.215122	-8.67606	4.09718e-18	1.23681e-16
AGO4	225.987	-1.86617	0.276049	-6.76028	1.37724e-11	1.64264e-10
CPLX3	85.3308	-1.86448	0.382759	-4.87116	1.10946e-06	6.01214e-06
HNRNPA3	2702.73	-1.86196	0.218934	-8.50466	1.82131e-17	5.00846e-16
LRIG2	268.101	-1.86151	0.263902	-7.05379	1.74106e-12	2.40606e-11
BRCC3	470.734	-1.85386	0.239712	-7.73367	1.04486e-14	1.97893e-13
RAB28	79.9327	-1.8528	0.375272	-4.93721	7.92475e-07	4.41657e-06
PCF11	1358.27	-1.84965	0.216515	-8.54284	1.30968e-17	3.65701e-16
C5AR2	631.257	-1.84943	0.247543	-7.47112	7.95127e-14	1.31636e-12
SH3D21	163.977	-1.84789	0.303336	-6.09191	1.11574e-09	1.01486e-08
IGIP	301.002	-1.84784	0.273224	-6.76308	1.35088e-11	1.61501e-10
TNFRSF25	237.168	-1.84714	0.28077	-6.57882	4.74207e-11	5.2214e-10
PTGS1	12.6951	-1.84497	0.683641	-2.69874	0.00696025	0.0164399
HOXC4	663.187	-1.84468	0.225425	-8.18311	2.766e-16	6.52752e-15
CRB2	19.4838	-1.84437	0.642976	-2.8685	0.00412429	0.0103215
TCERG1	2047.11	-1.84428	0.213823	-8.62527	6.39441e-18	1.87881e-16
TJP3	349.597	-1.84351	0.274406	-6.71819	1.83993e-11	2.15081e-10
DNAJC2	3978.49	-1.8431	0.221125	-8.33511	7.74279e-17	1.96059e-15
THUMPD2	344.08	-1.84056	0.249714	-7.37068	1.69758e-13	2.69284e-12
NAA16	523.187	-1.8359	0.244918	-7.49598	6.58062e-14	1.10515e-12
MYO9A	315.516	-1.83113	0.260131	-7.03926	1.93267e-12	2.64841e-11
CEP152	1250.1	-1.83111	0.241584	-7.57962	3.46562e-14	6.0378e-13
SLC7A5	241311	-1.82816	0.239799	-7.6237	2.4651e-14	4.37891e-13
PPFIBP2	169.832	-1.82806	0.302982	-6.03356	1.60385e-09	1.41833e-08
B3GNT5	100.549	-1.82788	0.350522	-5.21476	1.84059e-07	1.15263e-06
KIAA0907	2932.33	-1.82537	0.22095	-8.26147	1.43884e-16	3.52014e-15
RPL7L1	200.906	-1.82455	0.295257	-6.17954	6.42895e-10	6.08809e-09
FRK	10.1504	-1.82445	0.722882	-2.52386	0.0116074	0.0256653
MDM4	3076.05	-1.82107	0.240648	-7.56737	3.80864e-14	6.60016e-13
PLEKHG6	6.91405	-1.81798	0.783957	-2.31898	0.0203959	0.0421221
SOCS7	1126.45	-1.8168	0.216957	-8.37401	5.56904e-17	1.43921e-15
MELK	670.989	-1.81614	0.225102	-8.06807	7.14186e-16	1.59101e-14
INTS6	668.3	-1.81576	0.232553	-7.80797	5.81176e-15	1.13909e-13
C19orf68	1199.92	-1.81552	0.231106	-7.85577	3.97331e-15	8.04879e-14
BRD8	2125.31	-1.81486	0.210648	-8.61562	6.95649e-18	2.03296e-16
AKAP10	775.685	-1.81367	0.228434	-7.93959	2.02848e-15	4.24083e-14
POLR3G	407.608	-1.81341	0.2469	-7.34471	2.06213e-13	3.21792e-12
NCOR1	5432.37	-1.81331	0.21922	-8.27166	1.32108e-16	3.25422e-15
HOXC8	446.42	-1.81245	0.273922	-6.61664	3.67448e-11	4.12386e-10
DLK2	16.5529	-1.80852	0.634782	-2.84905	0.00438504	0.0108905
HNRNPD	2650.74	-1.8072	0.214991	-8.40595	4.24402e-17	1.11805e-15
MSL2	929.194	-1.80655	0.223125	-8.09658	5.65249e-16	1.27314e-14
RNF125	244.327	-1.80448	0.270353	-6.67453	2.48022e-11	2.85427e-10
FABP3	22.2151	-1.80431	0.575793	-3.13361	0.00172668	0.00475544
PRDM15	1401.28	-1.80382	0.214854	-8.39555	4.63701e-17	1.21569e-15
TSC22D3	630.244	-1.80238	0.240699	-7.48809	6.98846e-14	1.16644e-12
AARS	7838.85	-1.8011	0.201435	-8.94136	3.84422e-19	1.27934e-17
ULBP1	50.1942	-1.7987	0.446949	-4.0244	5.7121e-05	0.000218194
RP9	295.314	-1.79833	0.258314	-6.9618	3.35945e-12	4.47458e-11
CNNM1	119.992	-1.79788	0.325753	-5.51916	3.40628e-08	2.40564e-07
ZC2HC1A	72.4698	-1.79723	0.391937	-4.5855	4.52895e-06	2.1582e-05
POLE2	146.049	-1.79655	0.309784	-5.79935	6.65721e-09	5.2673e-08
MYH3	31.2541	-1.79562	0.517789	-3.46787	0.00052461	0.00162949
ZBTB24	339.7	-1.7927	0.250617	-7.15313	8.48202e-13	1.22188e-11
SMC3	1693.33	-1.79267	0.219395	-8.17096	3.05951e-16	7.1683e-15
SLC27A3	352.335	-1.79189	0.264906	-6.76424	1.34009e-11	1.60565e-10
PRTG	1008.61	-1.79134	0.222402	-8.05449	7.98085e-16	1.76586e-14
ANKRD26	1043.09	-1.78929	0.220103	-8.12932	4.31688e-16	9.9009e-15
PNPLA3	1081.18	-1.78901	0.22705	-7.87938	3.29006e-15	6.72319e-14
ESPN	484.21	-1.78815	0.262372	-6.81533	9.40458e-12	1.16535e-10
SMC6	677.701	-1.78814	0.229531	-7.79043	6.67807e-15	1.30107e-13
ADRB1	65.3259	-1.78804	0.397589	-4.4972	6.88528e-06	3.16991e-05
ZYG11A	599.964	-1.78755	0.22964	-7.78413	7.01919e-15	1.36589e-13
PCSK1	970.009	-1.78722	0.244477	-7.31036	2.66433e-13	4.09494e-12
NUCKS1	6571.37	-1.78708	0.221601	-8.06442	7.3586e-16	1.63706e-14
ZNF343	264.576	-1.78528	0.280975	-6.35389	2.09943e-10	2.11984e-09
CELF5	106.009	-1.78422	0.334853	-5.32836	9.91013e-08	6.48233e-07
BPTF	5295.45	-1.78367	0.208085	-8.57181	1.01867e-17	2.88895e-16
ASNS	1209.84	-1.78312	0.269513	-6.61608	3.68843e-11	4.12816e-10
BTN3A1	739.014	-1.78134	0.227255	-7.83848	4.5603e-15	9.14696e-14
NUF2	446.46	-1.78083	0.245261	-7.26097	3.84322e-13	5.79753e-12
OFD1	1303.67	-1.77858	0.216162	-8.22799	1.90382e-16	4.579e-15
HNRNPUL2	766.329	-1.77614	0.226905	-7.8277	4.96894e-15	9.86948e-14
PCED1B	127.678	-1.77381	0.316327	-5.60752	2.05242e-08	1.49615e-07
NR4A3	508.356	-1.7736	0.233362	-7.60018	2.95717e-14	5.19639e-13
FCHO1	338.452	-1.7732	0.292452	-6.06322	1.33422e-09	1.1961e-08
RBMXL1	540.481	-1.77315	0.246857	-7.18289	6.82538e-13	9.9822e-12
SNPH	48.9275	-1.77274	0.451872	-3.92309	8.74189e-05	0.000321212
WDR43	1178.47	-1.76964	0.21463	-8.24505	1.65088e-16	4.01805e-15
ABLIM1	2139.19	-1.76769	0.214195	-8.25272	1.54831e-16	3.77969e-15
RSRC2	1370.93	-1.76504	0.214815	-8.21654	2.09454e-16	5.00816e-15
ZNF629	2203.82	-1.765	0.214194	-8.24019	1.71941e-16	4.15385e-15
KMT2A	5856.07	-1.76114	0.214168	-8.22319	1.98154e-16	4.74493e-15
KCNIP2	122.092	-1.75983	0.336536	-5.22923	1.70213e-07	1.0721e-06
SOHLH2	41.9078	-1.7596	0.465984	-3.7761	0.000159306	0.000553012
SH3PXD2A	6594.81	-1.7585	0.21683	-8.11005	5.06004e-16	1.14762e-14
GPT2	2109.71	-1.75483	0.210439	-8.3389	7.49822e-17	1.90457e-15
LRRC37A2	83.6758	-1.7546	0.373367	-4.6994	2.60931e-06	1.30963e-05
NANP	187.174	-1.75232	0.286712	-6.11178	9.85244e-10	9.0362e-09
MTMR4	546.979	-1.75232	0.246693	-7.10323	1.21877e-12	1.72672e-11
PURA	1846.58	-1.74894	0.210002	-8.32819	8.20863e-17	2.06571e-15
BTN3A2	1445.7	-1.74705	0.241012	-7.24881	4.20439e-13	6.31316e-12
SIAH1	451.282	-1.74674	0.272422	-6.41188	1.43733e-10	1.4844e-09
ANXA8L1	104.774	-1.74607	0.358086	-4.87611	1.08199e-06	5.88328e-06
PNISR	4517	-1.74578	0.22614	-7.71991	1.16414e-14	2.18455e-13
RHOV	2644.53	-1.74392	0.207099	-8.42072	3.74186e-17	9.92171e-16
METTL5	168.43	-1.74367	0.313428	-5.56321	2.64854e-08	1.89678e-07
TRMT10B	231.117	-1.74181	0.271591	-6.41334	1.42367e-10	1.47215e-09
NCCRP1	70.2082	-1.73771	0.405896	-4.28116	1.85918e-05	7.832e-05
NACA2	14.3954	-1.73683	0.660451	-2.62977	0.00854431	0.0196353
KIF27	104.975	-1.73648	0.348021	-4.98958	6.051e-07	3.44651e-06
TRAF5	406.769	-1.73621	0.28772	-6.03436	1.59592e-09	1.41208e-08
HOXD10	565.42	-1.73581	0.234335	-7.40739	1.28807e-13	2.06534e-12
UHRF1BP1	1173.28	-1.73545	0.225413	-7.699	1.3714e-14	2.54419e-13
BRCA1	1703.19	-1.73319	0.208435	-8.31528	9.15391e-17	2.28946e-15
ZNF273	73.3747	-1.73273	0.387956	-4.46632	7.95778e-06	3.61873e-05
SAPCD2	3160.89	-1.73061	0.223436	-7.74542	9.52661e-15	1.81909e-13
TLE2	2812.54	-1.73024	0.255125	-6.78194	1.18575e-11	1.43549e-10
CFDP1	596.674	-1.73008	0.2328	-7.4316	1.07289e-13	1.73053e-12
ZNF202	325.545	-1.72617	0.271988	-6.34649	2.20281e-10	2.21736e-09
ZBTB12	263.317	-1.72615	0.265639	-6.49812	8.13278e-11	8.71934e-10
ZBED1	1976.76	-1.72575	0.22769	-7.57935	3.47292e-14	6.04406e-13
TLR6	296.614	-1.72561	0.257448	-6.70273	2.04558e-11	2.37588e-10
CHRNA10	164.786	-1.72549	0.304024	-5.6755	1.3828e-08	1.0401e-07
C5orf30	435.593	-1.72521	0.244883	-7.04503	1.85427e-12	2.54954e-11
FLT3LG	45.0554	-1.72387	0.453467	-3.80152	0.00014381	0.000504868
RCAN3	41.0769	-1.72332	0.462666	-3.72475	0.000195512	0.000666711
CYP27B1	403.769	-1.72329	0.253695	-6.79276	1.10012e-11	1.34179e-10
YOD1	1452.53	-1.72228	0.213065	-8.08332	6.30259e-16	1.4137e-14
CCDC77	962.646	-1.72193	0.231264	-7.44575	9.63926e-14	1.56405e-12
ZNF41	319.639	-1.72173	0.264013	-6.5214	6.96531e-11	7.54205e-10
TFAP2A	8042.56	-1.7217	0.207452	-8.2993	1.04723e-16	2.6072e-15
JRKL	451.817	-1.72095	0.255103	-6.74611	1.51859e-11	1.79707e-10
ZNF81	78.5019	-1.71863	0.374363	-4.5908	4.41543e-06	2.11112e-05
CCDC174	449.96	-1.71693	0.239546	-7.16744	7.64118e-13	1.10661e-11
FAM179A	160.085	-1.71689	0.302515	-5.6754	1.38362e-08	1.04023e-07
ARHGAP11A	794.109	-1.71607	0.220684	-7.77615	7.47676e-15	1.44974e-13
CNTLN	650.959	-1.71018	0.225788	-7.57428	3.61125e-14	6.26476e-13
TNS4	1232.32	-1.70892	0.223854	-7.63409	2.27422e-14	4.06197e-13
ANKRD49	363.302	-1.70789	0.250529	-6.81711	9.28869e-12	1.15362e-10
G0S2	5.55585	-1.7065	0.814884	-2.09416	0.0362457	0.0692674
PDE7B	215.77	-1.70535	0.283647	-6.01221	1.83012e-09	1.60299e-08
AUTS2	119.87	-1.70275	0.326524	-5.21478	1.84036e-07	1.15263e-06
ZRANB2	4559.93	-1.70092	0.214404	-7.93324	2.1351e-15	4.44662e-14
ACOT11	193.007	-1.70016	0.299027	-5.68565	1.30314e-08	9.84266e-08
PDP2	1327.09	-1.69896	0.221116	-7.68359	1.54697e-14	2.83125e-13
RNF168	1295.24	-1.69834	0.214946	-7.90123	2.76165e-15	5.69333e-14
MYO5C	811.957	-1.69729	0.222746	-7.61984	2.53981e-14	4.50672e-13
OSBPL7	322.939	-1.69615	0.262059	-6.47239	9.64678e-11	1.02017e-09
PHF14	1457.4	-1.69467	0.224192	-7.55901	4.06156e-14	7.00125e-13
RBM39	4253.33	-1.69442	0.212886	-7.95927	1.73059e-15	3.64139e-14
DENND1C	8.60241	-1.6909	0.752776	-2.24621	0.0246903	0.0497804
CEP350	2188.74	-1.68997	0.207481	-8.14521	3.78612e-16	8.74507e-15
RFC4	1351.84	-1.68796	0.218778	-7.71539	1.20616e-14	2.25182e-13
CHN1	37.2457	-1.68755	0.478003	-3.53042	0.000414907	0.00131658
CTH	854.308	-1.68747	0.283333	-5.95581	2.58787e-09	2.21757e-08
SYNE2	2470.39	-1.68711	0.205158	-8.22348	1.97677e-16	4.74046e-15
ZBTB39	499.835	-1.68676	0.262223	-6.43254	1.25493e-10	1.30678e-09
C9orf47	15.3358	-1.68642	0.643474	-2.6208	0.00877229	0.0200884
HOXB6	671.179	-1.68589	0.25333	-6.65495	2.83406e-11	3.23861e-10
HOXB4	23.3549	-1.68579	0.566081	-2.97801	0.0029013	0.00754811
BUB1	506.208	-1.68526	0.244341	-6.89715	5.30548e-12	6.83644e-11
PNRC2	622.171	-1.6834	0.227543	-7.39815	1.381e-13	2.21e-12
MAB21L3	42.886	-1.682	0.459276	-3.66229	0.00024997	0.000832399
CEP70	164.96	-1.68177	0.297359	-5.65569	1.55218e-08	1.15524e-07
NOP58	2260	-1.68116	0.207369	-8.10709	5.18457e-16	1.17423e-14
ZBED4	818.01	-1.67894	0.239968	-6.9965	2.62442e-12	3.54568e-11
NUDT16	193.992	-1.67814	0.301064	-5.57403	2.48912e-08	1.78732e-07
GARS	4596.1	-1.67639	0.264098	-6.34758	2.18727e-10	2.20308e-09
RNPC3	456.571	-1.67599	0.242148	-6.92133	4.47428e-12	5.83697e-11
DKC1	2299.06	-1.67579	0.205509	-8.15437	3.51015e-16	8.13069e-15
KMT2E	2231.02	-1.67392	0.226441	-7.39232	1.44293e-13	2.30459e-12
WDR44	1196.37	-1.67358	0.216849	-7.7177	1.18444e-14	2.21753e-13
MUC16	8648.23	-1.67348	0.213018	-7.85605	3.9643e-15	8.04054e-14
KCNQ1	25.6296	-1.67337	0.542792	-3.0829	0.00204997	0.00554468
KIAA1147	557.853	-1.67259	0.248935	-6.71898	1.83001e-11	2.14228e-10
ZNF286B	96.1971	-1.66978	0.344494	-4.84706	1.25303e-06	6.71258e-06
SMAD6	2437.81	-1.66808	0.206182	-8.09031	5.95133e-16	1.3386e-14
RSF1	2547.24	-1.66491	0.216853	-7.67759	1.62109e-14	2.95034e-13
C5AR1	1031.44	-1.66458	0.249055	-6.68357	2.33184e-11	2.68921e-10
MIOX	13.3921	-1.66378	0.672193	-2.47516	0.0133178	0.0289634
ZNF165	90.2956	-1.66344	0.397265	-4.18724	2.82366e-05	0.000114855
C6orf62	1610.57	-1.66295	0.211092	-7.87783	3.33121e-15	6.79026e-14
EML6	295.053	-1.66247	0.26425	-6.29127	3.14885e-10	3.11201e-09
FAM110C	134.68	-1.66173	0.313689	-5.29736	1.1749e-07	7.60858e-07
CCDC112	321.015	-1.65907	0.261578	-6.34254	2.26002e-10	2.27074e-09
CRIP2	1987.81	-1.65808	0.241334	-6.87048	6.39851e-12	8.10097e-11
HNRNPDL	3597.24	-1.65797	0.227659	-7.28267	3.27271e-13	4.97373e-12
PAWR	611.699	-1.65574	0.227843	-7.26703	3.67468e-13	5.55872e-12
ANKRD11	21169.4	-1.65497	0.225838	-7.32812	2.33399e-13	3.61791e-12
C19orf55	489.704	-1.65273	0.26178	-6.31343	2.72926e-10	2.71876e-09
KLHL9	533.953	-1.65171	0.239895	-6.88511	5.77416e-12	7.35619e-11
KLF2	35.3131	-1.65088	0.485814	-3.39816	0.000678401	0.00205376
IQCB1	611.591	-1.65044	0.231879	-7.11769	1.09751e-12	1.56717e-11
TOP1MT	665.893	-1.64893	0.224614	-7.34119	2.11704e-13	3.29584e-12
TBCEL	131.271	-1.64772	0.32474	-5.07396	3.89612e-07	2.30363e-06
TP53I11	101.73	-1.64753	0.345178	-4.773	1.81505e-06	9.39026e-06
MSANTD4	280.126	-1.64743	0.258917	-6.36275	1.98174e-10	2.00722e-09
MZF1	2629.03	-1.6468	0.241985	-6.8054	1.0077e-11	1.23926e-10
RPS6KA2	34.5224	-1.6445	0.492758	-3.33733	0.000845868	0.00250655
DDX55	2331.24	-1.64375	0.210117	-7.82302	5.15699e-15	1.02057e-13
DNMT3L	18.5783	-1.64289	0.599549	-2.74022	0.00613986	0.0146903
PATL1	885.914	-1.64213	0.220321	-7.45338	9.09781e-14	1.48954e-12
PDAP1	1809.36	-1.63984	0.217965	-7.52341	5.3366e-14	9.05555e-13
C2orf69	309.387	-1.63932	0.254739	-6.43529	1.23238e-10	1.28493e-09
HEY1	540.98	-1.63681	0.235209	-6.95895	3.42817e-12	4.55237e-11
ZBED3	123.804	-1.63637	0.321749	-5.08584	3.65999e-07	2.17426e-06
PRKRIP1	45.6841	-1.63573	0.448515	-3.647	0.000265316	0.000878124
S1PR5	189.695	-1.63506	0.284277	-5.75163	8.83849e-09	6.83725e-08
RLIM	1846.18	-1.63478	0.207267	-7.88733	3.0872e-15	6.31656e-14
CALCOCO2	716.817	-1.63429	0.232557	-7.02749	2.10286e-12	2.86718e-11
RBM14	3228.28	-1.63426	0.220322	-7.4176	1.19257e-13	1.91788e-12
FASTK	4857.02	-1.63392	0.242276	-6.74406	1.54018e-11	1.8213e-10
CAMKK1	1930.27	-1.63343	0.229898	-7.10502	1.20306e-12	1.70593e-11
NBEAL1	120.388	-1.63131	0.340839	-4.78616	1.70006e-06	8.84864e-06
PPARGC1B	828.684	-1.63039	0.2466	-6.61147	3.80526e-11	4.24144e-10
HNRNPH3	2362.79	-1.62964	0.212028	-7.68596	1.51854e-14	2.78585e-13
SKA2	369.749	-1.6295	0.245051	-6.64962	2.93848e-11	3.34856e-10
KIAA1407	148.654	-1.62908	0.328823	-4.95427	7.26019e-07	4.07545e-06
TSEN2	667.138	-1.62801	0.237078	-6.86697	6.55798e-12	8.28358e-11
LTV1	475.505	-1.62794	0.23521	-6.9212	4.47835e-12	5.8376e-11
CCDC66	650.436	-1.62791	0.228845	-7.11356	1.13086e-12	1.61056e-11
CHCHD10	3016.65	-1.62774	0.21835	-7.45472	9.00608e-14	1.47749e-12
ZNF182	122.039	-1.62683	0.328303	-4.95528	7.22257e-07	4.05573e-06
R3HCC1L	486.843	-1.62636	0.235606	-6.90285	5.09683e-12	6.59112e-11
PPP4R2	135.777	-1.62366	0.312669	-5.19292	2.07017e-07	1.28212e-06
SMEK1	961.43	-1.62343	0.219687	-7.38975	1.47101e-13	2.34714e-12
PMS1	400.337	-1.6224	0.259355	-6.25552	3.96201e-10	3.86645e-09
TAS2R4	19.9897	-1.62215	0.600997	-2.6991	0.00695273	0.0164269
EIF2AK2	555.726	-1.61909	0.235546	-6.87376	6.25294e-12	7.92281e-11
THOC2	5779.91	-1.61889	0.207461	-7.80334	6.02907e-15	1.17885e-13
ZFR2	14.3803	-1.61826	0.672675	-2.4057	0.0161414	0.0342375
ARHGAP21	2662.42	-1.61774	0.214948	-7.52622	5.22286e-14	8.87179e-13
RIF1	1071.4	-1.61772	0.223371	-7.24231	4.41116e-13	6.59934e-12
PPFIA1	656.044	-1.61268	0.225594	-7.14861	8.76628e-13	1.26171e-11
POLQ	826.864	-1.61258	0.238102	-6.77264	1.26454e-11	1.5196e-10
PPP1R15B	4098.88	-1.61134	0.216519	-7.44203	9.91525e-14	1.60724e-12
MAP2K6	39.6684	-1.60866	0.483766	-3.32528	0.000883294	0.00260689
GPATCH4	3041.44	-1.60849	0.205937	-7.81057	5.69277e-15	1.11711e-13
NPIPB3	378.076	-1.60796	0.261359	-6.15229	7.6374e-10	7.15354e-09
CCDC18	1253.8	-1.60628	0.21255	-7.55722	4.11784e-14	7.09077e-13
DIO2	4075.12	-1.60626	0.200788	-7.9998	1.24623e-15	2.68103e-14
TARDBP	1690.59	-1.60611	0.209426	-7.66911	1.73201e-14	3.14519e-13
CDH5	89.8743	-1.60271	0.360263	-4.44872	8.6382e-06	3.89771e-05
RBM15	921.843	-1.59996	0.250416	-6.3892	1.66758e-10	1.70491e-09
HMMR	636.783	-1.59926	0.226906	-7.04811	1.81361e-12	2.49997e-11
CEP95	1113.99	-1.5992	0.253245	-6.31481	2.70485e-10	2.69774e-09
SFPQ	2675.66	-1.59916	0.205932	-7.76548	8.13341e-15	1.56405e-13
NPIPB5	882.855	-1.59888	0.247537	-6.45916	1.05286e-10	1.10697e-09
LONRF2	37.2163	-1.59866	0.480777	-3.32517	0.000883642	0.00260712
ZC3H13	3194.69	-1.59861	0.204255	-7.82653	5.01516e-15	9.94918e-14
HEY2	75.572	-1.59854	0.392134	-4.07652	4.57152e-05	0.000178088
APOL6	786.209	-1.59713	0.226563	-7.04942	1.79667e-12	2.4787e-11
KIF26A	3930.27	-1.59625	0.235419	-6.78046	1.19796e-11	1.44695e-10
DEPDC1	468.602	-1.59581	0.243034	-6.56617	5.16248e-11	5.66556e-10
BDP1	1329.56	-1.59516	0.213985	-7.45454	9.01797e-14	1.47795e-12
HNRNPA2B1	14119.2	-1.59433	0.197307	-8.08045	6.45296e-16	1.44544e-14
ZXDB	1509.82	-1.59366	0.230185	-6.92338	4.40995e-12	5.76688e-11
SH3BP2	1508.08	-1.59291	0.242105	-6.57943	4.72255e-11	5.20342e-10
CWF19L2	776.118	-1.59164	0.223691	-7.11536	1.11624e-12	1.59113e-11
MITD1	449.281	-1.59164	0.27605	-5.76576	8.12912e-09	6.33356e-08
MTX3	425.145	-1.59147	0.258088	-6.16638	6.98705e-10	6.586e-09
LUC7L3	11763	-1.59116	0.244946	-6.49599	8.24901e-11	8.81499e-10
METTL18	122.206	-1.59042	0.343453	-4.63068	3.64467e-06	1.77202e-05
KIAA0020	1078.89	-1.59038	0.218074	-7.29285	3.03458e-13	4.62908e-12
STEAP4	1353.75	-1.58993	0.21926	-7.25134	4.12662e-13	6.2021e-12
INO80	1188.48	-1.58942	0.224722	-7.07281	1.51825e-12	2.12516e-11
ESF1	1597.95	-1.58895	0.213374	-7.44679	9.5638e-14	1.55336e-12
NKTR	4486.56	-1.58858	0.234607	-6.77123	1.27689e-11	1.53331e-10
IL20RB	3794.93	-1.58506	0.21383	-7.41268	1.23772e-13	1.98656e-12
SKIL	1330.74	-1.58487	0.229491	-6.90604	4.98354e-12	6.45486e-11
GRIK1-AS2	2.26743	-1.5824	0.814398	-1.94303	0.0520124	0.0945888
KAT6B	756.155	-1.58126	0.244236	-6.47431	9.5245e-11	1.00855e-09
BORA	244.654	-1.58118	0.282341	-5.60025	2.14048e-08	1.55756e-07
JMY	919.278	-1.58107	0.225564	-7.00939	2.39356e-12	3.24454e-11
LARS	2432.02	-1.57821	0.217056	-7.27098	3.56887e-13	5.41373e-12
NBPF12	32.7036	-1.57593	0.501977	-3.13944	0.00169272	0.00467613
KIF20B	2138.62	-1.57544	0.205123	-7.68043	1.58552e-14	2.89207e-13
NIN	477.232	-1.57423	0.237153	-6.63805	3.17852e-11	3.60446e-10
GAS2L2	18.8973	-1.57349	0.595525	-2.64219	0.0082372	0.0189965
PVRIG	31.46	-1.57233	0.51396	-3.05925	0.00221894	0.00594548
HDAC11	224.341	-1.57223	0.287636	-5.46605	4.6017e-08	3.18235e-07
SEC14L4	476.751	-1.57182	0.238469	-6.59129	4.36013e-11	4.81447e-10
RPL12	471.804	-1.5718	0.235089	-6.686	2.29351e-11	2.64687e-10
USO1	902.03	-1.56926	0.230652	-6.80356	1.02062e-11	1.25325e-10
CACNA1D	8.64018	-1.5691	0.740455	-2.11911	0.0340815	0.065709
CCDC121	30.7706	-1.56908	0.534325	-2.93657	0.00331864	0.00850094
UPF3B	1794.08	-1.56841	0.218708	-7.17128	7.43014e-13	1.07989e-11
MKRN3	160.974	-1.56837	0.30898	-5.07594	3.85588e-07	2.28149e-06
PLEKHG1	171.098	-1.56825	0.289492	-5.41724	6.05255e-08	4.09879e-07
ZNF587B	602.934	-1.56798	0.234181	-6.69558	2.14819e-11	2.48619e-10
WDR35	404.818	-1.56775	0.257763	-6.08212	1.18605e-09	1.07271e-08
INMT	5.87985	-1.56765	0.809395	-1.93682	0.0527674	0.0957895
KIF15	288.724	-1.56764	0.261266	-6.00015	1.97133e-09	1.71631e-08
RBMX	2144.72	-1.56757	0.226958	-6.90689	4.9541e-12	6.42182e-11
TRIM13	443.853	-1.5674	0.25633	-6.11478	9.66904e-10	8.88799e-09
TTC3	4040.92	-1.56684	0.213921	-7.3244	2.39968e-13	3.70915e-12
FFAR2	8.52561	-1.56652	0.748803	-2.09204	0.0364352	0.0695807
ZBTB8A	598.324	-1.5658	0.23362	-6.70233	2.05122e-11	2.38073e-10
PDZD7	179.621	-1.56528	0.297586	-5.25993	1.4411e-07	9.20483e-07
SASS6	1073.45	-1.56431	0.218857	-7.14763	8.82897e-13	1.26849e-11
ZRSR2	374.093	-1.56335	0.247415	-6.31875	2.63693e-10	2.63322e-09
RPP14	836.495	-1.56242	0.228553	-6.83613	8.13614e-12	1.01512e-10
EPT1	877.599	-1.56236	0.218362	-7.15489	8.37381e-13	1.20842e-11
SOCS5	367.649	-1.56146	0.247442	-6.31039	2.7834e-10	2.76425e-09
PLEKHG5	516.488	-1.56004	0.26589	-5.86726	4.43057e-09	3.62697e-08
KIAA1211L	242.816	-1.55972	0.271735	-5.73985	9.47591e-09	7.30263e-08
NCF2	37.0658	-1.55933	0.477036	-3.26878	0.00108013	0.00312688
ZBTB43	1069.59	-1.55895	0.225455	-6.91466	4.68978e-12	6.10345e-11
DDX17	10420.8	-1.55838	0.20275	-7.6862	1.51565e-14	2.78585e-13
LPAR5	74.9309	-1.55827	0.394067	-3.95432	7.67512e-05	0.000285749
CAMTA2	1321.3	-1.55507	0.250495	-6.208	5.36627e-10	5.13844e-09
CCDC40	234.351	-1.55484	0.306087	-5.07973	3.77974e-07	2.23969e-06
KIF18B	2016.47	-1.55472	0.225527	-6.89371	5.43576e-12	6.99061e-11
TIGD1	326.582	-1.55458	0.250712	-6.20066	5.62252e-10	5.3712e-09
FLRT1	3.0308	-1.55367	0.835956	-1.85856	0.0630901	0.111597
ELK4	1250.48	-1.55357	0.240791	-6.45194	1.10426e-10	1.15951e-09
YY2	190.05	-1.55299	0.282774	-5.49196	3.97492e-08	2.77954e-07
SH2B3	164.04	-1.55297	0.294662	-5.27035	1.36161e-07	8.72446e-07
SACS	647.07	-1.55239	0.227953	-6.81012	9.75176e-12	1.20198e-10
DHRS4-AS1	42.1472	-1.55069	0.452183	-3.42933	0.000605069	0.00185154
BCL2L2	542.82	-1.55046	0.273685	-5.66511	1.46929e-08	1.10008e-07
ZNF839	402.789	-1.54823	0.248784	-6.22319	4.87147e-10	4.7061e-09
JAK3	269.183	-1.54757	0.285147	-5.42729	5.72169e-08	3.89251e-07
ZC3H12A	908.731	-1.54753	0.240158	-6.44377	1.16538e-10	1.21741e-09
MYO1G	20.1421	-1.54512	0.602221	-2.56571	0.0102965	0.0231019
PRKX	830.659	-1.54405	0.235378	-6.55987	5.38558e-11	5.89019e-10
ZXDA	139.242	-1.54345	0.313368	-4.92536	8.42041e-07	4.66412e-06
FNBP4	3618.7	-1.54285	0.245809	-6.27661	3.46032e-10	3.39515e-09
C6orf223	1568.15	-1.54129	0.224098	-6.87775	6.08059e-12	7.72245e-11
TNNT1	1137.68	-1.54091	0.21401	-7.20015	6.01464e-13	8.84407e-12
ERG	186.695	-1.54075	0.285594	-5.39488	6.85685e-08	4.61091e-07
HMBOX1	518.683	-1.54001	0.245312	-6.27774	3.4352e-10	3.37457e-09
HNRNPM	4750.77	-1.53939	0.216283	-7.11748	1.09914e-12	1.56813e-11
RBM26	1976.77	-1.53881	0.212925	-7.22702	4.93703e-13	7.31892e-12
MAGOHB	195.067	-1.5384	0.2807	-5.48057	4.23951e-08	2.94939e-07
MGA	2729.67	-1.53834	0.209551	-7.34112	2.11814e-13	3.29584e-12
DSTYK	1091.26	-1.53818	0.22017	-6.98633	2.82173e-12	3.80595e-11
CIT	1230	-1.53772	0.223594	-6.87727	6.1009e-12	7.73619e-11
ICOSLG	885.652	-1.53754	0.250569	-6.13616	8.45375e-10	7.84606e-09
ASXL2	418.791	-1.53665	0.258648	-5.94111	2.83092e-09	2.40688e-08
MAPK11	1431.29	-1.53641	0.250018	-6.1452	7.98649e-10	7.45055e-09
CCDC57	1598	-1.53588	0.234539	-6.54852	5.81113e-11	6.3386e-10
DCP1A	913.574	-1.53521	0.2307	-6.65454	2.84181e-11	3.24519e-10
BCAM	58.2404	-1.53423	0.412812	-3.71654	0.000201967	0.000687001
ZNF691	403.737	-1.53402	0.259632	-5.90842	3.454e-09	2.87957e-08
KLHL8	251.09	-1.53251	0.269035	-5.69632	1.22421e-08	9.28092e-08
ZBTB20	649.243	-1.53199	0.234027	-6.54618	5.90276e-11	6.42995e-10
RP1	2.13666	-1.5304	0.810903	-1.88728	0.0591231	0.105553
FIZ1	1075.88	-1.52958	0.240963	-6.34777	2.18452e-10	2.20167e-09
PRR5	650.635	-1.52918	0.268886	-5.68711	1.29209e-08	9.76375e-08
MCEE	219.537	-1.52697	0.278522	-5.48241	4.19567e-08	2.92139e-07
UPF2	2990.58	-1.52691	0.214014	-7.13466	9.70265e-13	1.39157e-11
OBSCN	11031.3	-1.52623	0.256259	-5.95582	2.58774e-09	2.21757e-08
CCDC117	362.736	-1.52612	0.247102	-6.17605	6.57246e-10	6.21677e-09
LHX6	30.5685	-1.52543	0.51553	-2.95894	0.00308697	0.00797262
PRIM1	260.527	-1.52502	0.270065	-5.64686	1.63401e-08	1.21394e-07
SLC25A37	1366.22	-1.52445	0.215677	-7.06819	1.56963e-12	2.19331e-11
BPIFA2	12.128	-1.52373	0.685207	-2.22375	0.0261655	0.0523535
HIST1H1E	338.755	-1.52347	0.284965	-5.34615	8.98426e-08	5.91706e-07
WDR89	224.474	-1.52335	0.279659	-5.44718	5.11747e-08	3.51371e-07
TGFBR1	1859.75	-1.52154	0.212099	-7.17372	7.29856e-13	1.06361e-11
INIP	118.344	-1.52111	0.320816	-4.74138	2.12264e-06	1.0844e-05
BAZ1B	4558.02	-1.5209	0.208502	-7.29443	2.99917e-13	4.58365e-12
NFIC	13312.5	-1.52079	0.236407	-6.43292	1.25175e-10	1.3043e-09
ONECUT2	815.486	-1.52062	0.273731	-5.55515	2.77369e-08	1.98467e-07
KIF21A	2031.21	-1.52035	0.21678	-7.01335	2.32684e-12	3.16198e-11
IPO9	6175.01	-1.51916	0.200955	-7.55969	4.04016e-14	6.97173e-13
ATXN7	787.782	-1.51847	0.243035	-6.24796	4.15861e-10	4.04621e-09
EXO1	1322.31	-1.518	0.215051	-7.0588	1.67949e-12	2.32887e-11
ANP32E	1878.81	-1.51732	0.210236	-7.21722	5.30605e-13	7.83038e-12
SMC1A	3842.98	-1.5157	0.223451	-6.78315	1.17586e-11	1.42563e-10
R3HDM2	888.472	-1.51517	0.217919	-6.95293	3.57774e-12	4.73556e-11
C22orf29	3321.87	-1.51516	0.202265	-7.49098	6.83622e-14	1.14454e-12
OTX1	477.353	-1.51461	0.241224	-6.27885	3.4109e-10	3.35474e-09
DIRAS3	6.72616	-1.51431	0.793533	-1.90832	0.0563499	0.101345
GKAP1	281.435	-1.51209	0.25871	-5.84471	5.07443e-09	4.12095e-08
GLYCTK	118.891	-1.51198	0.343837	-4.39735	1.09578e-05	4.85305e-05
TYW5	281.012	-1.5118	0.272211	-5.55378	2.79563e-08	1.99686e-07
ADM5	505.841	-1.5117	0.241152	-6.26864	3.64223e-10	3.55865e-09
NBPF10	31.5652	-1.51142	0.501745	-3.01232	0.00259258	0.0068277
CALHM2	62.9344	-1.51115	0.397717	-3.79956	0.000144951	0.000508654
GOSR1	758.183	-1.51087	0.227661	-6.63651	3.21206e-11	3.63996e-10
TMED8	27.2732	-1.50967	0.528375	-2.85719	0.00427416	0.0106573
ZSCAN29	768.933	-1.50921	0.221071	-6.82681	8.68258e-12	1.08164e-10
HHIPL2	21.5697	-1.50716	0.567203	-2.65717	0.00787988	0.0182862
RAC3	394.027	-1.50651	0.263463	-5.71809	1.07728e-08	8.22817e-08
CCDC137	1999.42	-1.50598	0.207969	-7.2414	4.4409e-13	6.63167e-12
PHC3	995.138	-1.5059	0.235262	-6.40097	1.54397e-10	1.58449e-09
HNRNPR	1272.83	-1.5058	0.213757	-7.04444	1.86208e-12	2.55812e-11
LRRFIP1	1772.64	-1.50518	0.215873	-6.97252	3.11316e-12	4.17143e-11
GPSM1	736.741	-1.50417	0.262951	-5.72032	1.06325e-08	8.12485e-08
RBBP6	5835.17	-1.50319	0.206367	-7.28405	3.23954e-13	4.92791e-12
LRP5L	559.445	-1.50266	0.253386	-5.93033	3.02335e-09	2.55449e-08
LATS1	316.729	-1.50265	0.263399	-5.70485	1.16448e-08	8.85275e-08
INADL	1136.38	-1.50213	0.21592	-6.95688	3.47902e-12	4.61614e-11
CKAP2L	229.848	-1.50071	0.275751	-5.44227	5.26067e-08	3.59991e-07
SOS1	964.174	-1.5004	0.221461	-6.775	1.24407e-11	1.49831e-10
R3HDM1	522.261	-1.49956	0.235314	-6.37259	1.85859e-10	1.88953e-09
TGS1	958.956	-1.4971	0.223881	-6.687	2.27786e-11	2.63068e-10
XYLT1	2.93166	-1.49702	0.834791	-1.79328	0.0729274	0.126071
EXOSC2	1844.27	-1.497	0.208791	-7.16984	7.50831e-13	1.08931e-11
PBX4	136.355	-1.49656	0.313381	-4.77552	1.79245e-06	9.28806e-06
ZSCAN12	344.942	-1.49654	0.261268	-5.72798	1.01635e-08	7.78834e-08
HORMAD1	37.4782	-1.49638	0.475163	-3.1492	0.0016372	0.00454277
POLG2	387.453	-1.49492	0.251668	-5.94007	2.84898e-09	2.41971e-08
USP8	2022.07	-1.49439	0.216579	-6.89995	5.20226e-12	6.71149e-11
FBXO45	408.113	-1.49423	0.242984	-6.1495	7.77252e-10	7.26757e-09
CCL28	8.11788	-1.49416	0.761136	-1.96307	0.0496383	0.0908272
SLC9A3R2	290.874	-1.49324	0.274926	-5.43143	5.59046e-08	3.8096e-07
CAMK2A	11.3484	-1.49292	0.701587	-2.12791	0.0333443	0.0645702
CHURC1	491.867	-1.49273	0.2473	-6.03613	1.57849e-09	1.39742e-08
C8orf44	158.846	-1.49257	0.295623	-5.04889	4.44376e-07	2.59822e-06
HRK	72.0428	-1.49235	0.374294	-3.98712	6.68815e-05	0.000252112
LONRF1	129.094	-1.49153	0.311446	-4.78906	1.67564e-06	8.73832e-06
BAZ2B	1104.62	-1.49109	0.21642	-6.88979	5.58755e-12	7.16886e-11
ALOX12B	4.08656	-1.48739	0.833031	-1.78552	0.0741778	0.127975
ZBTB33	712.635	-1.48631	0.225809	-6.58213	4.63769e-11	5.11337e-10
KIF14	1157.44	-1.48314	0.224404	-6.60924	3.86298e-11	4.29697e-10
HIST1H4E	70.3016	-1.48305	0.379637	-3.90649	9.3647e-05	0.000342004
CCNI	1491.41	-1.48232	0.22398	-6.61812	3.63798e-11	4.08853e-10
TRMT13	625.32	-1.48207	0.239592	-6.18579	6.17912e-10	5.85831e-09
NFX1	1967.99	-1.48101	0.213867	-6.92493	4.362e-12	5.71334e-11
FOXO6	177.235	-1.47998	0.316812	-4.67148	2.99036e-06	1.47635e-05
BACH2	39.6136	-1.47812	0.468553	-3.15464	0.00160694	0.0044702
WFDC1	1359.19	-1.47749	0.218927	-6.74876	1.49118e-11	1.7672e-10
FAM78A	428.733	-1.47719	0.241719	-6.11116	9.89081e-10	9.0663e-09
MAVS	4894.42	-1.47707	0.218837	-6.74963	1.48226e-11	1.75791e-10
WDR82	1143.42	-1.47684	0.260247	-5.67475	1.38893e-08	1.04375e-07
ZBTB6	264.483	-1.47613	0.263986	-5.59168	2.24879e-08	1.6291e-07
GIGYF1	4650.49	-1.47334	0.217219	-6.78276	1.17905e-11	1.42844e-10
ANXA8	63.4339	-1.47319	0.393161	-3.74703	0.000178943	0.00061419
SOCS2	237.339	-1.47248	0.271497	-5.42354	5.84286e-08	3.96503e-07
PSAT1	996.924	-1.47233	0.278571	-5.28529	1.25509e-07	8.08324e-07
NFATC2	24.7061	-1.47198	0.55023	-2.67521	0.00746819	0.0174751
ACVR2B	484.268	-1.46729	0.270852	-5.4173	6.05061e-08	4.09879e-07
SKA1	153.469	-1.46562	0.296869	-4.93691	7.9369e-07	4.42183e-06
DCAF10	1311.64	-1.46475	0.213321	-6.86642	6.5834e-12	8.30925e-11
CES3	1145.44	-1.46337	0.230905	-6.33755	2.33444e-10	2.34263e-09
PLD2	684.161	-1.46192	0.25397	-5.75627	8.59915e-09	6.67109e-08
MCIDAS	125.822	-1.46136	0.314167	-4.65155	3.29451e-06	1.61818e-05
TGDS	157.454	-1.46083	0.298499	-4.89393	9.88425e-07	5.41017e-06
TUBA8	115.106	-1.45997	0.328941	-4.4384	9.06318e-06	4.07818e-05
CDON	399.801	-1.45988	0.250904	-5.81848	5.93837e-09	4.75858e-08
GPATCH1	338.933	-1.45962	0.258821	-5.63948	1.70567e-08	1.26199e-07
FANCB	161.496	-1.45935	0.293567	-4.9711	6.65755e-07	3.76307e-06
RPL22	751.868	-1.45909	0.222862	-6.54708	5.86733e-11	6.39562e-10
INVS	278.97	-1.45886	0.258638	-5.64057	1.69489e-08	1.25459e-07
SNX24	423.526	-1.45885	0.2486	-5.86827	4.40359e-09	3.6067e-08
DNAJC22	58.581	-1.45882	0.401178	-3.63633	0.000276545	0.000912068
CLMN	123.403	-1.45832	0.319112	-4.56993	4.87895e-06	2.30852e-05
CCDC88A	3607.15	-1.45779	0.217551	-6.70088	2.07164e-11	2.40101e-10
CHD9	2086.83	-1.45675	0.205795	-7.07863	1.45583e-12	2.04129e-11
RASSF9	95.5969	-1.45629	0.366132	-3.9775	6.96424e-05	0.000261552
RSBN1L	955.289	-1.4562	0.240633	-6.05153	1.43474e-09	1.27918e-08
CCNB1IP1	683.276	-1.45551	0.228499	-6.36987	1.89192e-10	1.92102e-09
MAPK13	184.877	-1.45386	0.322239	-4.51174	6.42978e-06	2.97195e-05
SP1	3333.43	-1.45302	0.208312	-6.97522	3.05394e-12	4.10016e-11
GEN1	669.893	-1.45281	0.266761	-5.44612	5.14805e-08	3.53173e-07
VAMP2	1341.05	-1.45231	0.218985	-6.63199	3.312e-11	3.74281e-10
ZNF286A	196.432	-1.45133	0.27911	-5.19984	1.99457e-07	1.24191e-06
NPHS1	29.7796	-1.45121	0.51724	-2.80569	0.00502093	0.0122919
FAM122A	253.378	-1.45024	0.290315	-4.99541	5.87114e-07	3.35226e-06
EEF1E1	273.869	-1.4497	0.273668	-5.29729	1.17532e-07	7.60858e-07
GPR75	53.2374	-1.44919	0.417452	-3.4715	0.00051755	0.00161097
MSS51	111.513	-1.44803	0.332224	-4.35859	1.30904e-05	5.69365e-05
FOXP1	565.524	-1.44764	0.236936	-6.10984	9.97287e-10	9.12613e-09
ZDHHC23	567.902	-1.44687	0.235738	-6.13759	8.3781e-10	7.78471e-09
SOBP	2.0059	-1.44645	0.803941	-1.7992	0.071987	0.124643
ZKSCAN7	2.0059	-1.44645	0.803941	-1.7992	0.071987	0.124643
CCDC3	10.8416	-1.4463	0.702071	-2.06005	0.0393934	0.074549
MYLK4	19.5781	-1.44461	0.592451	-2.43837	0.0147538	0.0316654
CYBB	17.9734	-1.44434	0.606735	-2.38051	0.0172886	0.036434
MYLK2	57.4476	-1.4426	0.403944	-3.5713	0.000355213	0.00114295
DBF4	534.158	-1.44227	0.243297	-5.92802	3.0661e-09	2.58659e-08
LYAR	636.433	-1.44216	0.241492	-5.97186	2.3457e-09	2.0196e-08
CWC22	360.445	-1.44082	0.262414	-5.49062	4.00528e-08	2.79957e-07
ZFC3H1	1949.89	-1.44034	0.217454	-6.62366	3.50418e-11	3.94632e-10
EI24	1408.35	-1.44021	0.256801	-5.60825	2.04381e-08	1.49225e-07
C12orf65	527.66	-1.4396	0.235153	-6.12197	9.24283e-10	8.52023e-09
PRR14L	1755.78	-1.43959	0.207978	-6.92181	4.45915e-12	5.82189e-11
KIF11	928.375	-1.43945	0.216687	-6.64295	3.07456e-11	3.49873e-10
DDX21	6389.04	-1.43856	0.22465	-6.40355	1.51808e-10	1.56283e-09
MECOM	116.412	-1.43842	0.326938	-4.39967	1.08416e-05	4.80678e-05
PPP1R21	288.588	-1.43812	0.265131	-5.42419	5.8218e-08	3.95238e-07
HARS2	599.488	-1.4376	0.22784	-6.30971	2.79567e-10	2.77305e-09
ST14	652.776	-1.43713	0.268907	-5.34435	9.07421e-08	5.97147e-07
HOMER1	311.837	-1.43674	0.263775	-5.44683	5.12763e-08	3.5192e-07
HMG20B	10007	-1.43666	0.216579	-6.63345	3.27926e-11	3.70839e-10
MAN2C1	3002.43	-1.43624	0.260867	-5.50563	3.6786e-08	2.58453e-07
SKA3	300.546	-1.43529	0.254822	-5.63252	1.77591e-08	1.30803e-07
TRMT11	196.713	-1.4347	0.282383	-5.08069	3.76073e-07	2.22923e-06
HABP4	313.57	-1.43462	0.257296	-5.57575	2.46465e-08	1.77209e-07
GOLGA6L4	5.59285	-1.43402	0.806703	-1.77764	0.0754636	0.129894
FOXL1	86.8576	-1.43353	0.352138	-4.07095	4.68222e-05	0.000182227
WDR91	151.965	-1.43302	0.313541	-4.57044	4.8671e-06	2.30555e-05
RBM17	1921.26	-1.43299	0.215392	-6.65291	2.87345e-11	3.27673e-10
CA5B	157.912	-1.43238	0.306235	-4.67738	2.9057e-06	1.4411e-05
EPC2	152.971	-1.4322	0.305476	-4.68843	2.75305e-06	1.37333e-05
C14orf28	27.6419	-1.43161	0.538621	-2.65792	0.00786251	0.0182563
ZNF845	89.3966	-1.43128	0.35184	-4.06799	4.74197e-05	0.000184288
BMP2	4587.51	-1.4301	0.237083	-6.03207	1.61869e-09	1.43068e-08
TICRR	1602.34	-1.42974	0.216158	-6.61432	3.73264e-11	4.16906e-10
GLMN	489.712	-1.42881	0.260931	-5.4758	4.35535e-08	3.02611e-07
TMEM170B	128.835	-1.42872	0.312397	-4.5734	4.7987e-06	2.27544e-05
PRDM4	468.147	-1.42865	0.279988	-5.10256	3.35097e-07	2.00309e-06
PER3	76.1766	-1.42864	0.375939	-3.8002	0.000144577	0.000507451
EFCAB2	119.899	-1.42838	0.325816	-4.38399	1.16525e-05	5.13005e-05
RGS16	20.6928	-1.42568	0.580283	-2.45687	0.0140154	0.0302795
SMYD4	939.196	-1.4253	0.220535	-6.4629	1.02718e-10	1.08135e-09
FBXW8	453.258	-1.4252	0.247215	-5.76501	8.1654e-09	6.35879e-08
PRRC2C	25428.4	-1.42354	0.220026	-6.46988	9.8079e-11	1.03586e-09
DNAH17-AS1	803.635	-1.42346	0.260525	-5.46382	4.66e-08	3.21858e-07
RNF19A	896.59	-1.42331	0.244575	-5.81953	5.9015e-09	4.73135e-08
CENPK	360.359	-1.42277	0.272158	-5.22775	1.7159e-07	1.07993e-06
ZNRF3	533.173	-1.42195	0.231429	-6.14424	8.03486e-10	7.4914e-09
CAPRIN2	604.805	-1.42194	0.235483	-6.03842	1.55635e-09	1.38081e-08
SETD8	1141.93	-1.42187	0.220206	-6.45697	1.06819e-10	1.12235e-09
KCNIP3	220.252	-1.42177	0.31582	-4.50183	6.73701e-06	3.10515e-05
SMIM1	2.84795	-1.42114	0.8349	-1.70217	0.0887241	0.148973
CCSER2	228.959	-1.42017	0.27131	-5.23449	1.65441e-07	1.04487e-06
CASC5	480.261	-1.41978	0.244813	-5.79945	6.65316e-09	5.26666e-08
U2SURP	4257.54	-1.41796	0.208795	-6.79118	1.11217e-11	1.35298e-10
CD83	325.916	-1.41671	0.308087	-4.59842	4.25717e-06	2.04362e-05
OSBPL6	229.733	-1.41631	0.316058	-4.48116	7.4237e-06	3.39384e-05
PAICS	2258.99	-1.41538	0.236452	-5.98588	2.15222e-09	1.86089e-08
LRRIQ1	20.4475	-1.41432	0.586633	-2.41091	0.0159127	0.0338095
ZNF264	393.343	-1.41386	0.249078	-5.67638	1.37577e-08	1.03624e-07
SERBP1	4251.95	-1.41373	0.219988	-6.42638	1.30674e-10	1.359e-09
TMEM167A	1269.42	-1.41299	0.21531	-6.56257	5.28878e-11	5.79598e-10
FER	99.306	-1.41083	0.338989	-4.16188	3.15633e-05	0.00012715
RAB11FIP2	249.257	-1.41063	0.271332	-5.19891	2.00464e-07	1.24722e-06
PRPF4B	4510.27	-1.40881	0.21604	-6.52109	6.97968e-11	7.54759e-10
PTGES3L	31.0271	-1.40723	0.532078	-2.64478	0.0081745	0.0188759
NFXL1	252.802	-1.40642	0.285653	-4.92353	8.4996e-07	4.70319e-06
C2orf54	4.52089	-1.40587	0.822104	-1.71009	0.08725	0.146921
KPNB1	6009.18	-1.40582	0.204809	-6.86408	6.69206e-12	8.43334e-11
FOXN4	17.7794	-1.40579	0.617184	-2.27775	0.0227417	0.0462808
MIOS	325.501	-1.40526	0.255581	-5.49828	3.83516e-08	2.68874e-07
CD19	8.83958	-1.40317	0.736985	-1.90393	0.0569192	0.102268
PCK2	1629.12	-1.40303	0.234261	-5.98918	2.10904e-09	1.82743e-08
SETDB2	198.695	-1.40177	0.292835	-4.78687	1.69399e-06	8.8266e-06
PIK3CD	330.452	-1.4009	0.258631	-5.4166	6.07426e-08	4.11179e-07
SH3BP5	1607.57	-1.40038	0.209977	-6.66922	2.57167e-11	2.95118e-10
MFSD6	143.943	-1.39968	0.302776	-4.62283	3.78539e-06	1.83225e-05
PTAR1	927.679	-1.3989	0.241443	-5.79391	6.8767e-09	5.41208e-08
TSEN15	329.201	-1.3985	0.25389	-5.50829	3.62342e-08	2.54796e-07
WDR62	2831.76	-1.39726	0.232007	-6.0225	1.71745e-09	1.51386e-08
ZNF507	395.11	-1.39716	0.241863	-5.77665	7.6201e-09	5.9569e-08
ASS1	4890.63	-1.39715	0.215643	-6.479	9.2333e-11	9.78982e-10
MIS18BP1	703.544	-1.39624	0.225465	-6.19269	5.91472e-10	5.62726e-09
SMARCE1	615.937	-1.39582	0.226928	-6.15095	7.70179e-10	7.20971e-09
CCDC78	1016.51	-1.3947	0.269196	-5.18098	2.20726e-07	1.3634e-06
PER2	177.886	-1.39286	0.286935	-4.85426	1.20835e-06	6.50315e-06
METTL1	262.885	-1.3922	0.274622	-5.06953	3.98799e-07	2.35368e-06
GBP1	2.81632	-1.39209	0.834458	-1.66826	0.0952639	0.158178
TRA2A	1782.47	-1.39191	0.208809	-6.66591	2.63023e-11	3.01202e-10
ZNF354B	103.464	-1.39095	0.389248	-3.57342	0.000352354	0.00113465
TOM1L1	555.033	-1.38862	0.238267	-5.828	5.60965e-09	4.51736e-08
ZC3H15	1189.08	-1.38846	0.217559	-6.38198	1.74809e-10	1.78274e-09
FBXO43	223.239	-1.38829	0.307281	-4.51796	6.24376e-06	2.89417e-05
OTUD3	695.1	-1.38716	0.2594	-5.34755	8.91509e-08	5.87625e-07
KLF12	417.375	-1.38673	0.244168	-5.6794	1.35168e-08	1.01857e-07
CYP1B1	398.945	-1.38659	0.243386	-5.69709	1.21872e-08	9.24358e-08
RAP2C	907.032	-1.38648	0.216988	-6.38968	1.66232e-10	1.70059e-09
PHACTR2	555.374	-1.385	0.231058	-5.99419	2.04507e-09	1.77671e-08
STC2	1989.28	-1.38441	0.233773	-5.92201	3.18037e-09	2.67056e-08
ZNF544	1223.27	-1.38418	0.220369	-6.28121	3.35957e-10	3.30824e-09
PAXIP1	437.459	-1.38373	0.244212	-5.66611	1.46077e-08	1.09521e-07
SAFB	2463.39	-1.38337	0.205305	-6.73811	1.60463e-11	1.8934e-10
CCAR1	4912.44	-1.38333	0.204761	-6.75584	1.42006e-11	1.68905e-10
SOX4	4730.58	-1.38306	0.203972	-6.78061	1.1967e-11	1.44661e-10
FBXO34	407.143	-1.38099	0.275912	-5.00516	5.58146e-07	3.19806e-06
AMMECR1	534.476	-1.3793	0.244205	-5.64815	1.62182e-08	1.20543e-07
CUTC	239.426	-1.37789	0.272637	-5.05393	4.32815e-07	2.53335e-06
CCDC7	103.104	-1.37783	0.336917	-4.08952	4.32274e-05	0.000169197
CUX1	5696	-1.37668	0.205324	-6.70489	2.01553e-11	2.34431e-10
HOXB5	754.854	-1.37624	0.240934	-5.71211	1.11585e-08	8.50289e-08
EPC1	595.454	-1.37573	0.230173	-5.97696	2.27345e-09	1.96154e-08
KIF5B	3720.92	-1.37566	0.214555	-6.4117	1.43904e-10	1.48522e-09
GPR161	935.326	-1.37563	0.22846	-6.02129	1.73028e-09	1.52435e-08
UBXN7	679.608	-1.37474	0.22713	-6.05266	1.42477e-09	1.27099e-08
MLLT6	5916.53	-1.37464	0.210832	-6.52007	7.02723e-11	7.59012e-10
DNAJC25	494.883	-1.37379	0.233514	-5.8831	4.0266e-09	3.3196e-08
ZNF552	220.739	-1.37352	0.271575	-5.05762	4.2453e-07	2.48932e-06
PSIP1	2238.86	-1.37306	0.204848	-6.70285	2.04389e-11	2.3756e-10
PRR11	1700.4	-1.3728	0.222674	-6.16504	7.04644e-10	6.63814e-09
GNPNAT1	806.597	-1.37235	0.22621	-6.0667	1.30562e-09	1.1724e-08
OPLAH	1145.52	-1.37234	0.288587	-4.75536	1.98093e-06	1.01838e-05
EIF4B	2671.32	-1.37214	0.251641	-5.45278	4.95878e-08	3.41222e-07
VSIG10L	74.3509	-1.37211	0.376636	-3.64306	0.000269415	0.000890063
RBM28	461.272	-1.37127	0.249559	-5.49477	3.9122e-08	2.73686e-07
CBX2	4062.25	-1.37097	0.228486	-6.00023	1.97033e-09	1.71631e-08
P2RY11	237.016	-1.37088	0.27583	-4.97	6.69533e-07	3.78312e-06
MAP3K4	260.689	-1.37067	0.262064	-5.23028	1.69253e-07	1.06736e-06
ZIC5	334.053	-1.37055	0.254022	-5.39539	6.8374e-08	4.60163e-07
UNC13D	2850.49	-1.37047	0.261062	-5.24958	1.52445e-07	9.68791e-07
METTL21A	281.657	-1.36992	0.263094	-5.20698	1.91942e-07	1.19785e-06
RAPGEFL1	219.521	-1.3699	0.279389	-4.90319	9.42907e-07	5.18339e-06
ANKRD12	2291.44	-1.36896	0.218418	-6.26764	3.66554e-10	3.57928e-09
ANKRD36	960.625	-1.36623	0.220071	-6.20812	5.36217e-10	5.13754e-09
GOLGA2	4466.32	-1.36584	0.205863	-6.63467	3.2523e-11	3.68044e-10
CHD7	4631.34	-1.36536	0.223448	-6.11039	9.93861e-10	9.10499e-09
SH3RF2	319.444	-1.36443	0.268719	-5.07754	3.82363e-07	2.26323e-06
ENOSF1	2129.95	-1.36337	0.206527	-6.60139	4.07317e-11	4.52153e-10
NSUN4	1276.61	-1.36316	0.224235	-6.07916	1.20816e-09	1.09089e-08
FOXO3	1195.76	-1.36236	0.225339	-6.04581	1.48661e-09	1.32326e-08
KRCC1	275.785	-1.36201	0.259147	-5.25576	1.47418e-07	9.39043e-07
PKIG	22.3403	-1.36109	0.560514	-2.42828	0.0151704	0.0324481
RASSF1	2072.12	-1.36083	0.221365	-6.14743	7.87462e-10	7.35461e-09
FAM192A	1311	-1.3598	0.217952	-6.23896	4.40489e-10	4.27471e-09
NFIA	3592.16	-1.35883	0.202838	-6.69909	2.09728e-11	2.429e-10
EBF1	287.696	-1.35867	0.257631	-5.27372	1.33688e-07	8.58623e-07
DHTKD1	3619.97	-1.35866	0.215229	-6.31265	2.74298e-10	2.72909e-09
FASN	47501.2	-1.35849	0.267287	-5.0825	3.72504e-07	2.21049e-06
LARP1B	375.379	-1.35769	0.245145	-5.53832	3.05378e-08	2.17079e-07
MYCBP2	2344.76	-1.35688	0.228061	-5.94963	2.68743e-09	2.29565e-08
NDC80	333.69	-1.35683	0.248027	-5.4705	4.48766e-08	3.11008e-07
DCAF4L2	143.495	-1.35664	0.320855	-4.22821	2.35559e-05	9.72718e-05
CARS	2371.3	-1.35577	0.233587	-5.80412	6.47064e-09	5.14214e-08
NEK3	171.116	-1.3553	0.301564	-4.49426	6.98138e-06	3.20872e-05
LCOR	415.738	-1.35481	0.24071	-5.62837	1.81919e-08	1.33629e-07
ACTL8	717.487	-1.35416	0.228138	-5.93573	2.92544e-09	2.47819e-08
AKAP9	5395.42	-1.35384	0.201655	-6.71366	1.89803e-11	2.21396e-10
DUS4L	111.518	-1.35342	0.324168	-4.17505	2.97925e-05	0.000120642
WBP5	954.721	-1.35331	0.232203	-5.82813	5.60529e-09	4.51608e-08
GOLGA6L9	60.5805	-1.35273	0.420144	-3.21967	0.00128337	0.00365298
FAM46A	5387	-1.3527	0.207468	-6.52005	7.02832e-11	7.59012e-10
PSMG3	2308.74	-1.35238	0.228961	-5.90659	3.49254e-09	2.90724e-08
NME6	322.362	-1.351	0.252828	-5.34357	9.11329e-08	5.99477e-07
ARL14EP	134.778	-1.35086	0.317294	-4.25745	2.0677e-05	8.63015e-05
ZC3H11A	2546.13	-1.35058	0.212048	-6.36923	1.89978e-10	1.9266e-09
MPHOSPH9	296.14	-1.35015	0.282107	-4.78595	1.7018e-06	8.85492e-06
CSAD	1810.5	-1.34977	0.261508	-5.16146	2.45026e-07	1.49986e-06
OTUD7B	782.487	-1.34907	0.226778	-5.94885	2.70026e-09	2.30299e-08
RASGEF1A	1.80762	-1.34856	0.794144	-1.69812	0.0894844	0.150031
NOTUM	48.1637	-1.34757	0.426994	-3.15595	0.00159978	0.0044541
ATP8B3	331.66	-1.34608	0.276552	-4.86735	1.13107e-06	6.11955e-06
ADAT2	688.76	-1.3446	0.272301	-4.93793	7.89543e-07	4.40475e-06
ESYT3	75.118	-1.34458	0.368065	-3.6531	0.000259089	0.000859956
ECM2	48.3797	-1.34325	0.457323	-2.93721	0.00331184	0.00848488
KNSTRN	455.101	-1.34291	0.259781	-5.16937	2.34881e-07	1.44373e-06
SERTAD2	1047.36	-1.33969	0.216896	-6.17663	6.54839e-10	6.1976e-09
SLC29A1	2231.7	-1.33922	0.224986	-5.95245	2.64156e-09	2.25883e-08
TAF1	722.241	-1.33897	0.23045	-5.81023	6.23861e-09	4.97361e-08
NOD1	535.052	-1.33891	0.230649	-5.80495	6.43863e-09	5.1192e-08
ZFAND1	533.616	-1.33833	0.239634	-5.5849	2.3384e-08	1.68951e-07
ARL5A	245.002	-1.33693	0.281676	-4.74635	2.0712e-06	1.06077e-05
P2RY6	2234.9	-1.33641	0.241937	-5.52379	3.31756e-08	2.34807e-07
GPR153	809.979	-1.33514	0.254761	-5.24077	1.59906e-07	1.01266e-06
CSF1R	177.654	-1.3342	0.289739	-4.60484	4.12775e-06	1.98734e-05
SLC2A3	3711.29	-1.33416	0.244819	-5.44959	5.04869e-08	3.4694e-07
UCP3	138.431	-1.33359	0.3222	-4.13901	3.48809e-05	0.000139515
PPRC1	4540.16	-1.33305	0.204897	-6.50598	7.71862e-11	8.29167e-10
ARHGAP11B	125.932	-1.33292	0.318565	-4.18414	2.86253e-05	0.000116233
KPNA7	6.8376	-1.33266	0.778911	-1.71093	0.0870934	0.146688
ZNF714	1177.01	-1.33222	0.225912	-5.89709	3.69964e-09	3.06711e-08
AKAP7	23.3601	-1.33213	0.550448	-2.42008	0.0155171	0.0330682
FBXW2	1542.51	-1.32938	0.20899	-6.36098	2.00469e-10	2.02794e-09
HMGB3	409.251	-1.32933	0.263626	-5.04249	4.59523e-07	2.67814e-06
HNRNPA1L2	205.206	-1.32911	0.285621	-4.65341	3.26496e-06	1.60415e-05
HDC	111.076	-1.32817	0.385791	-3.44271	0.00057592	0.00177132
CLASRP	1337.87	-1.32763	0.225285	-5.89309	3.79039e-09	3.13756e-08
KCNC4	947.656	-1.32675	0.255384	-5.19511	2.04602e-07	1.26958e-06
MPHOSPH10	840.629	-1.32554	0.220843	-6.00219	1.94672e-09	1.6976e-08
RBBP4	2300.65	-1.32423	0.204692	-6.46937	9.84112e-11	1.03781e-09
RANBP6	1127.75	-1.32386	0.217315	-6.09189	1.11587e-09	1.01486e-08
MSANTD2	238.213	-1.32379	0.276924	-4.78034	1.75002e-06	9.0894e-06
STARD8	483.688	-1.32367	0.262615	-5.04032	4.64755e-07	2.7038e-06
CPS1	21264.6	-1.32296	0.248406	-5.32581	1.00502e-07	6.56605e-07
SYT7	2153.04	-1.32219	0.216949	-6.09447	1.098e-09	1.00084e-08
CELF1	9612.63	-1.3217	0.207508	-6.3694	1.89766e-10	1.92565e-09
NLGN4X	506.669	-1.32153	0.231954	-5.69739	1.21656e-08	9.23145e-08
TYW3	713.629	-1.3215	0.223443	-5.91425	3.33396e-09	2.78948e-08
BGLAP	22.6883	-1.32124	0.607824	-2.17372	0.0297264	0.0584403
SRSF11	13977.9	-1.321	0.224376	-5.88744	3.92215e-09	3.23677e-08
ZBTB34	442.203	-1.32073	0.240349	-5.49506	3.90585e-08	2.73449e-07
CASP9	1134.71	-1.31897	0.214819	-6.13992	8.25654e-10	7.68671e-09
ZNF280B	31.2966	-1.31861	0.496483	-2.6559	0.00790974	0.0183398
KIAA1377	117.933	-1.31759	0.342635	-3.84545	0.00012033	0.000429182
PSMC3IP	671.761	-1.31744	0.227251	-5.79729	6.73951e-09	5.31952e-08
BCLAF1	1870.95	-1.31728	0.216009	-6.09825	1.07236e-09	9.78568e-09
TAF8	282.515	-1.31596	0.259821	-5.06488	4.08663e-07	2.40754e-06
CEBPZ	1897.64	-1.31582	0.208498	-6.31098	2.77272e-10	2.75532e-09
KREMEN2	1042.8	-1.3156	0.25274	-5.20537	1.93615e-07	1.20691e-06
PCOLCE	116.164	-1.31489	0.334955	-3.92558	8.65218e-05	0.000318274
LRRC37A	44.2631	-1.31481	0.442161	-2.97359	0.00294334	0.00764893
BCL2	242.765	-1.31465	0.26621	-4.93842	7.87593e-07	4.39688e-06
TMEM223	304.689	-1.31439	0.255795	-5.13843	2.77037e-07	1.68129e-06
KIAA0947	3016.44	-1.31414	0.208156	-6.31322	2.73293e-10	2.72075e-09
TAOK3	964.953	-1.31359	0.221291	-5.93605	2.91973e-09	2.47464e-08
ACBD3	910.082	-1.31316	0.222105	-5.91232	3.3733e-09	2.81806e-08
IREB2	755.11	-1.31312	0.221731	-5.92212	3.17821e-09	2.67012e-08
SLC38A1	9927.24	-1.31297	0.202101	-6.49662	8.21459e-11	8.78396e-10
LSM6	62.3509	-1.31288	0.394964	-3.32406	0.000887172	0.00261564
ASUN	749.829	-1.31265	0.22176	-5.91923	3.23459e-09	2.7119e-08
GPCPD1	715.331	-1.31139	0.258264	-5.07771	3.8202e-07	2.26202e-06
RNF146	247.412	-1.31028	0.271811	-4.82057	1.43148e-06	7.59128e-06
FANCM	219.552	-1.31028	0.280109	-4.67774	2.90055e-06	1.43942e-05
FAM227A	615.065	-1.30957	0.243408	-5.38015	7.44233e-08	4.9576e-07
CARD14	2206.03	-1.30858	0.235588	-5.55452	2.7838e-08	1.99015e-07
GCLM	291.517	-1.30848	0.254748	-5.13635	2.80132e-07	1.69818e-06
MAT2A	9427.75	-1.30841	0.207281	-6.31226	2.74987e-10	2.73427e-09
LDLRAP1	1103.72	-1.30837	0.225435	-5.80375	6.48468e-09	5.15079e-08
TRIT1	963.959	-1.30837	0.220478	-5.93424	2.9521e-09	2.49688e-08
EIF2S3	6343.76	-1.30724	0.201623	-6.48359	8.95657e-11	9.5336e-10
TRIP11	663.888	-1.30651	0.223951	-5.83392	5.41405e-09	4.37497e-08
IBA57	1140.86	-1.30642	0.224749	-5.81279	6.14408e-09	4.91135e-08
KIAA0754	257.192	-1.30611	0.272357	-4.7956	1.62185e-06	8.47677e-06
PBX2	647.152	-1.30593	0.240102	-5.43904	5.35673e-08	3.66103e-07
BEST1	21.5993	-1.30547	0.615679	-2.12037	0.0339749	0.0655292
F7	1.77599	-1.30546	0.789465	-1.6536	0.0982086	0.162307
LHX3	1.77599	-1.30546	0.789465	-1.6536	0.0982086	0.162307
LIF	496.378	-1.30482	0.259772	-5.02295	5.08841e-07	2.93723e-06
CNTRL	210.613	-1.30403	0.281909	-4.62572	3.73302e-06	1.81066e-05
SLMO1	231.636	-1.30307	0.273707	-4.76082	1.92811e-06	9.93731e-06
MFHAS1	798.973	-1.30293	0.248485	-5.24349	1.57565e-07	9.98993e-07
SREK1IP1	961.553	-1.30244	0.231954	-5.61506	1.96491e-08	1.43685e-07
PRKCB	16.7402	-1.30105	0.61675	-2.10952	0.0348993	0.0669691
GAS8	986.653	-1.30083	0.223848	-5.81124	6.20128e-09	4.9498e-08
NR4A1	4437.18	-1.29978	0.215673	-6.0266	1.67442e-09	1.47833e-08
TMOD4	101.098	-1.2997	0.337154	-3.85493	0.000115764	0.000414437
INO80D	387.529	-1.2985	0.26006	-4.99306	5.94307e-07	3.3874e-06
LSM14B	534.396	-1.29804	0.234103	-5.54474	2.94387e-08	2.09815e-07
CEP85	602.637	-1.29782	0.226596	-5.72747	1.01939e-08	7.80801e-08
CCDC138	199.755	-1.29769	0.276272	-4.69715	2.63812e-06	1.32247e-05
GCFC2	237.368	-1.29743	0.270404	-4.7981	1.60177e-06	8.39066e-06
NACA	2195.13	-1.29676	0.208575	-6.21721	5.06088e-10	4.87309e-09
ZWILCH	673.172	-1.29632	0.225467	-5.74949	8.95114e-09	6.91456e-08
E2F5	23.585	-1.2956	0.550113	-2.35516	0.0185149	0.0387377
ODF2	1429.63	-1.29494	0.218796	-5.91848	3.24936e-09	2.72288e-08
PAQR6	755.418	-1.29463	0.255183	-5.07336	3.90856e-07	2.30931e-06
EZH1	985.178	-1.29427	0.218903	-5.91255	3.36848e-09	2.81547e-08
NLGN4Y	5.57238	-1.29376	0.802649	-1.61187	0.106991	0.174296
PTP4A1	4527.38	-1.29359	0.23404	-5.52723	3.25331e-08	2.30359e-07
POLR2J2	19.8673	-1.29345	0.578403	-2.23625	0.0253354	0.0509426
UNKL	1319.01	-1.2931	0.214595	-6.0258	1.68279e-09	1.48492e-08
GOLGA4	5301.82	-1.2925	0.201506	-6.41419	1.41577e-10	1.46491e-09
FAM27E2	4.46881	-1.29217	0.829252	-1.55823	0.119178	0.190319
TNFAIP8	228.587	-1.29198	0.271798	-4.75347	1.99955e-06	1.02669e-05
CCDC122	43.4812	-1.29196	0.463742	-2.78595	0.00533704	0.0129742
LGALS9B	2.44022	-1.29118	0.829731	-1.55615	0.119673	0.190968
ZNF562	974.169	-1.29105	0.218371	-5.91222	3.37526e-09	2.81825e-08
ING2	242.765	-1.29092	0.278677	-4.63231	3.616e-06	1.76018e-05
MUC5B	20.8648	-1.2909	0.5856	-2.20441	0.0274953	0.0546455
ZNF397	177.601	-1.28988	0.285705	-4.51473	6.33963e-06	2.93444e-05
RSRC1	260.705	-1.28977	0.280128	-4.60422	4.14007e-06	1.99209e-05
PDIK1L	85.8811	-1.28975	0.35479	-3.63525	0.000277707	0.000915231
DSP	7428.88	-1.28975	0.224266	-5.75101	8.87145e-09	6.85949e-08
THAP6	136.428	-1.28949	0.311441	-4.14039	3.46711e-05	0.00013871
OSBPL5	3073	-1.28934	0.251389	-5.12888	2.9147e-07	1.76429e-06
MBNL3	626.957	-1.28869	0.226806	-5.68189	1.33218e-08	1.0048e-07
RPP38	286.75	-1.28798	0.275355	-4.67753	2.90347e-06	1.44043e-05
MAPK4	1238.79	-1.28795	0.228864	-5.62759	1.8274e-08	1.34171e-07
FAM208A	954.621	-1.28767	0.232264	-5.54401	2.95628e-08	2.10608e-07
ZBED5	965.999	-1.28604	0.229699	-5.59878	2.15862e-08	1.56936e-07
FBXO21	774.26	-1.28581	0.267027	-4.81527	1.47003e-06	7.77547e-06
PPP1R26	1820.99	-1.28567	0.206664	-6.22105	4.93833e-10	4.76787e-09
WAC	2072.95	-1.28508	0.213619	-6.01576	1.79049e-09	1.5706e-08
TCF20	2071.57	-1.28461	0.221533	-5.79873	6.68186e-09	5.28168e-08
MAK16	443.235	-1.28408	0.238694	-5.37962	7.46414e-08	4.9701e-07
RASA2	75.2904	-1.28382	0.370772	-3.46256	0.000535066	0.00165881
MAGEF1	768.197	-1.28356	0.220135	-5.83081	5.51602e-09	4.45296e-08
ASB1	998.2	-1.28272	0.215108	-5.96315	2.47419e-09	2.12463e-08
FKRP	1161.05	-1.28043	0.22083	-5.79827	6.70031e-09	5.2937e-08
SETD6	1051.27	-1.28029	0.216221	-5.92121	3.19572e-09	2.68069e-08
TRPS1	535.941	-1.28027	0.234094	-5.46906	4.52427e-08	3.13279e-07
RHOQ	609.322	-1.27967	0.227798	-5.61758	1.9365e-08	1.41735e-07
TMCO6	679.498	-1.27942	0.240529	-5.31919	1.04233e-07	6.79647e-07
SIX1	52.1278	-1.27904	0.425489	-3.00605	0.00264663	0.00695995
ANKRD27	1070.61	-1.2788	0.218501	-5.85258	4.84008e-09	3.94439e-08
RGMB	645.169	-1.2784	0.231241	-5.52845	3.23069e-08	2.28956e-07
SHPRH	241.91	-1.27836	0.264784	-4.82793	1.3796e-06	7.33285e-06
AGAP9	25.3675	-1.27797	0.535883	-2.3848	0.0170883	0.036049
CHD2	3694.19	-1.27719	0.213974	-5.96891	2.38841e-09	2.05529e-08
SOCS6	346.659	-1.27704	0.279447	-4.56989	4.87978e-06	2.30852e-05
CARD10	2153	-1.27694	0.253255	-5.04213	4.60377e-07	2.68216e-06
RNF24	1042.99	-1.27691	0.233544	-5.46753	4.56353e-08	3.15864e-07
PFAS	3136.67	-1.2764	0.223281	-5.71657	1.08693e-08	8.29028e-08
TCOF1	10739.2	-1.27632	0.20888	-6.11029	9.94522e-10	9.10593e-09
C2orf82	26.885	-1.276	0.526096	-2.4254	0.0152913	0.0326639
CEP290	840.227	-1.27434	0.223501	-5.70174	1.18592e-08	9.00734e-08
VIPR2	453.492	-1.27428	0.244432	-5.21322	1.85592e-07	1.16134e-06
RBM43	48.7144	-1.2742	0.431338	-2.95406	0.00313623	0.00808449
UCHL5	975.526	-1.27321	0.215853	-5.8985	3.6682e-09	3.04259e-08
ZNF555	121.692	-1.27318	0.317578	-4.00904	6.09672e-05	0.000231584
EXOC3L4	38.9264	-1.27234	0.459034	-2.77179	0.00557498	0.0134683
KIF13A	1325.29	-1.27215	0.220444	-5.77084	7.88761e-09	6.15423e-08
SECISBP2	887.044	-1.27213	0.218469	-5.82294	5.78214e-09	4.64251e-08
KAZN	7.04704	-1.27213	0.770262	-1.65155	0.0986262	0.162865
TMEM178B	412.7	-1.27192	0.262672	-4.84223	1.28391e-06	6.86899e-06
E2F2	1998.23	-1.27168	0.224065	-5.67551	1.38272e-08	1.0401e-07
EVPL	6106.35	-1.27051	0.237323	-5.35352	8.62614e-08	5.7135e-07
HIP1	3510.35	-1.2702	0.252698	-5.02655	4.99384e-07	2.8857e-06
GOLGA3	3154.87	-1.26899	0.20382	-6.22605	4.78341e-10	4.62567e-09
C2CD2	1018.51	-1.26871	0.235683	-5.38313	7.32024e-08	4.89025e-07
FAM86B1	32.892	-1.26816	0.487494	-2.60138	0.00928496	0.0211054
PPAN	247.326	-1.26805	0.279079	-4.5437	5.5276e-06	2.58573e-05
KIAA0319	8.14986	-1.26787	0.747735	-1.69562	0.0899587	0.15072
C19orf25	782.192	-1.2664	0.243173	-5.20782	1.91067e-07	1.19331e-06
USP36	4986.65	-1.26605	0.206885	-6.11959	9.38184e-10	8.64349e-09
MORF4L2	2846.17	-1.26605	0.222734	-5.68413	1.31484e-08	9.92644e-08
STX1A	599.643	-1.26479	0.242763	-5.20998	1.88865e-07	1.18001e-06
KIAA1524	672.138	-1.26436	0.230002	-5.49717	3.85926e-08	2.70447e-07
SENP2	497.816	-1.26425	0.238822	-5.29372	1.19852e-07	7.74949e-07
RMI2	456.952	-1.26334	0.246616	-5.12272	3.01159e-07	1.81956e-06
ZNF618	914.645	-1.26137	0.232886	-5.41626	6.08597e-08	4.118e-07
ZNF169	130.661	-1.26097	0.323406	-3.89905	9.65723e-05	0.000351284
ACTR3B	229.92	-1.26071	0.274686	-4.58966	4.43969e-06	2.12124e-05
DEK	2228.28	-1.26006	0.20796	-6.05916	1.36832e-09	1.22533e-08
ATAD5	751.545	-1.25978	0.245441	-5.13273	2.85566e-07	1.7292e-06
ZBTB5	894.246	-1.25888	0.263635	-4.7751	1.79617e-06	9.30435e-06
RBM33	2887.9	-1.25807	0.226475	-5.555	2.77614e-08	1.98555e-07
WNK1	7303.4	-1.25681	0.216662	-5.80082	6.5991e-09	5.22894e-08
PPIG	2019	-1.25671	0.206296	-6.0918	1.1165e-09	1.01487e-08
MUSTN1	14.1415	-1.25584	0.655024	-1.91725	0.0552068	0.0995753
C15orf38	306.515	-1.25521	0.273365	-4.59172	4.39602e-06	2.10346e-05
HEXIM1	3429.37	-1.25513	0.230815	-5.43783	5.39321e-08	3.68288e-07
ZNF267	133.622	-1.25501	0.313199	-4.00707	6.14762e-05	0.000233355
RAD54L	1244.26	-1.25473	0.21881	-5.73433	9.78967e-09	7.52664e-08
THAP5	191.541	-1.25432	0.289994	-4.32533	1.52302e-05	6.53576e-05
MTF1	953.463	-1.25341	0.225968	-5.54687	2.9083e-08	2.07461e-07
CBS	7168.8	-1.25329	0.214214	-5.85062	4.89738e-09	3.98511e-08
HNRNPA1	343.565	-1.25257	0.252386	-4.9629	6.94475e-07	3.91185e-06
GJC1	1080.8	-1.2516	0.21732	-5.75925	8.44907e-09	6.57029e-08
SNRPD1	176.743	-1.25106	0.303537	-4.1216	3.76251e-05	0.00014961
EIF3J	2591.26	-1.25102	0.217395	-5.7546	8.68486e-09	6.72798e-08
TRIM33	2649.87	-1.2509	0.205401	-6.09003	1.1289e-09	1.02557e-08
SENP1	362.204	-1.25034	0.245799	-5.08684	3.64081e-07	2.16445e-06
ITFG2	534.583	-1.25022	0.25193	-4.96259	6.9559e-07	3.91678e-06
SLC5A5	4.06108	-1.24974	0.828217	-1.50895	0.131312	0.205915
NFIB	4620.23	-1.24889	0.206649	-6.04354	1.50766e-09	1.34053e-08
FAM107B	834.815	-1.24852	0.218379	-5.7172	1.08291e-08	8.26343e-08
SAP30L	532.087	-1.24837	0.229809	-5.43218	5.5669e-08	3.79671e-07
MBD2	972.568	-1.24809	0.215398	-5.79433	6.85952e-09	5.40117e-08
SPDL1	911.783	-1.24801	0.222659	-5.60501	2.08239e-08	1.51664e-07
ITSN2	614.987	-1.24801	0.233271	-5.35002	8.79434e-08	5.80604e-07
SUPT20H	477.909	-1.24775	0.246494	-5.062	4.14882e-07	2.43713e-06
CATSPER2	279.98	-1.24708	0.264987	-4.70621	2.5237e-06	1.26823e-05
LRRC37B	50.0953	-1.24661	0.419492	-2.97172	0.00296136	0.00769208
STX16	2275.69	-1.24655	0.208319	-5.98384	2.17942e-09	1.8824e-08
TTBK2	77.0142	-1.24644	0.364257	-3.42186	0.00062194	0.0018996
FAM27E3	44.515	-1.24568	0.477851	-2.60685	0.00913798	0.0208032
ZNF594	226.526	-1.24558	0.284118	-4.38401	1.16514e-05	5.13005e-05
BLM	473.85	-1.24536	0.243452	-5.11543	3.13034e-07	1.88433e-06
C9orf153	33.4718	-1.24434	0.502029	-2.47862	0.0131893	0.028723
SPIRE2	3027.4	-1.24314	0.241593	-5.14559	2.66676e-07	1.62264e-06
AMDHD2	2054.78	-1.24297	0.250432	-4.96333	6.9295e-07	3.90461e-06
NAIP	123.084	-1.24267	0.364132	-3.4127	0.000643221	0.0019569
SLC22A15	82.5522	-1.24263	0.421343	-2.94921	0.00318582	0.00819937
ZNF697	173.331	-1.24258	0.299866	-4.14378	3.41633e-05	0.000136846
REP15	44.4729	-1.24221	0.449088	-2.76608	0.00567346	0.0136889
CCDC176	50.2774	-1.24192	0.424267	-2.92721	0.00342018	0.00872951
2017-09-11	74.5246	-1.24017	0.371827	-3.33535	0.000851936	0.00252087
RUFY3	413.092	-1.23996	0.275743	-4.49678	6.89907e-06	3.17536e-05
FKBP11	1304.23	-1.23923	0.233315	-5.31139	1.08794e-07	7.07658e-07
CALCB	3.13608	-1.23774	0.836497	-1.47967	0.13896	0.215729
PHF21A	1891.05	-1.23731	0.206187	-6.00093	1.96185e-09	1.70989e-08
SMIM10	1465.64	-1.23725	0.216656	-5.71067	1.1253e-08	8.57091e-08
ZKSCAN1	2965.88	-1.23626	0.234964	-5.2615	1.42885e-07	9.14094e-07
ZNF678	133.701	-1.23514	0.313676	-3.93764	8.22868e-05	0.000304206
EFR3B	714.212	-1.235	0.22864	-5.4015	6.60843e-08	4.4512e-07
AGAP4	55.5539	-1.23385	0.417289	-2.95681	0.00310835	0.00802024
SIX4	380.718	-1.23367	0.244572	-5.04419	4.55446e-07	2.65818e-06
CUL4A	4058.03	-1.23337	0.202994	-6.07587	1.23316e-09	1.11143e-08
SFXN2	283.269	-1.23334	0.282503	-4.36576	1.26682e-05	5.53388e-05
LRIF1	119.167	-1.2333	0.324353	-3.80235	0.000143332	0.000503511
OTOF	2.37271	-1.23293	0.825005	-1.49445	0.135057	0.210693
VWDE	167.705	-1.23277	0.308449	-3.99666	6.42438e-05	0.000242955
LYRM7	584.799	-1.23246	0.228025	-5.40491	6.48395e-08	4.37033e-07
ZBTB7A	5632.65	-1.23179	0.21149	-5.82437	5.73296e-09	4.61438e-08
IRS2	5135.67	-1.23148	0.210163	-5.85964	4.63869e-09	3.79354e-08
PACSIN3	2378.13	-1.23144	0.221352	-5.56325	2.64789e-08	1.89678e-07
UTP14A	749.708	-1.23052	0.233414	-5.27183	1.3507e-07	8.6624e-07
ESPL1	2428.3	-1.23018	0.233874	-5.26003	1.44034e-07	9.20362e-07
ANKRD40	754.057	-1.23013	0.252604	-4.8698	1.1171e-06	6.046e-06
DIRAS1	404.949	-1.22807	0.26341	-4.66219	3.12859e-06	1.53993e-05
NAP1L1	5184.29	-1.22754	0.202037	-6.07581	1.23364e-09	1.11143e-08
IFT81	336.336	-1.22688	0.248473	-4.93768	7.90562e-07	4.40742e-06
SORCS1	44.0312	-1.22645	0.448728	-2.73317	0.00627276	0.01497
NOS1AP	222.299	-1.22552	0.304128	-4.02962	5.58665e-05	0.000213954
DERL3	122.057	-1.22533	0.424386	-2.88731	0.00388551	0.00978398
CEP55	498.397	-1.22522	0.236611	-5.17822	2.24011e-07	1.38107e-06
DPP8	421.337	-1.22456	0.247199	-4.95374	7.28005e-07	4.0852e-06
IPPK	648.491	-1.22374	0.226131	-5.41163	6.2453e-08	4.21707e-07
SRRM1	3244.7	-1.22354	0.214915	-5.69313	1.24731e-08	9.44726e-08
KTN1	11684.5	-1.22351	0.20256	-6.04027	1.53859e-09	1.3658e-08
LCN15	3.81574	-1.22314	0.830496	-1.47279	0.140808	0.218225
FHL3	767.481	-1.22311	0.257467	-4.75055	2.02861e-06	1.04052e-05
POLI	155.706	-1.22223	0.35895	-3.40503	0.000661573	0.00200787
MTPAP	572.131	-1.22193	0.236458	-5.16763	2.37076e-07	1.45502e-06
FBXO41	2508.54	-1.22122	0.261234	-4.6748	2.94239e-06	1.45656e-05
FBXO16	17.2643	-1.22103	0.613979	-1.98871	0.0467328	0.0863306
RIC8B	365.963	-1.22061	0.246048	-4.96087	7.01784e-07	3.9497e-06
RMND5B	694.897	-1.22044	0.226396	-5.39072	7.01775e-08	4.70746e-07
MINA	355.932	-1.21935	0.253504	-4.80997	1.50952e-06	7.96626e-06
SLC2A14	44.6746	-1.21922	0.457513	-2.66488	0.00770159	0.0179414
MAP7D3	1323.96	-1.21878	0.227807	-5.35004	8.7935e-08	5.80604e-07
SPOCK1	446.507	-1.21863	0.243996	-4.99446	5.90017e-07	3.36531e-06
ZCCHC7	409.783	-1.21777	0.241463	-5.04328	4.57629e-07	2.66901e-06
PPFIA4	409.156	-1.21767	0.2804	-4.34262	1.40791e-05	6.08181e-05
ZNF480	187.851	-1.21736	0.285892	-4.25811	2.06165e-05	8.61153e-05
CWC27	671.273	-1.21726	0.231267	-5.26346	1.4137e-07	9.0511e-07
REV1	721.875	-1.21723	0.235418	-5.17049	2.33477e-07	1.43618e-06
CDH16	1.57771	-1.21712	0.778529	-1.56336	0.117968	0.188728
GDF6	1.57771	-1.21712	0.778529	-1.56336	0.117968	0.188728
ZHX3	957.847	-1.21681	0.219571	-5.54175	2.99465e-08	2.13155e-07
CRYZL1	176.829	-1.21666	0.292674	-4.15704	3.22393e-05	0.000129649
NF1	1095.49	-1.21612	0.222051	-5.47674	4.33236e-08	3.01141e-07
QRSL1	406.242	-1.21584	0.24413	-4.98027	6.34954e-07	3.59896e-06
SESN3	762.825	-1.21538	0.223241	-5.44424	5.20276e-08	3.56177e-07
EPM2AIP1	1479.45	-1.21493	0.220331	-5.51411	3.50559e-08	2.4715e-07
INCENP	2390.99	-1.21491	0.209402	-5.80181	6.5604e-09	5.20127e-08
STX17	584.966	-1.21491	0.229321	-5.29786	1.17169e-07	7.59411e-07
HMGB2	1681.15	-1.21489	0.209872	-5.78871	7.09283e-09	5.57142e-08
CBFA2T3	529.238	-1.21365	0.258768	-4.69011	2.73055e-06	1.36252e-05
PTRH1	354.881	-1.21313	0.262336	-4.62432	3.75826e-06	1.82182e-05
DAZAP1	5728.77	-1.21305	0.208297	-5.82368	5.75656e-09	4.62653e-08
AARS2	1684.21	-1.21293	0.214333	-5.65911	1.5216e-08	1.13507e-07
C16orf59	653.818	-1.21274	0.259952	-4.66524	3.08259e-06	1.51866e-05
BRD7	233.922	-1.21271	0.276292	-4.38924	1.13747e-05	5.02131e-05
RPL5	1368.3	-1.21203	0.215335	-5.62857	1.81706e-08	1.33532e-07
PTCD3	2823.19	-1.21145	0.220308	-5.4989	3.82177e-08	2.6805e-07
USP42	1070.35	-1.21056	0.216827	-5.58305	2.36331e-08	1.70676e-07
DSN1	920.159	-1.21048	0.224361	-5.39522	6.84382e-08	4.60405e-07
SUZ12	1054.37	-1.21037	0.217166	-5.57347	2.49713e-08	1.79229e-07
ZNF680	189.776	-1.21009	0.308344	-3.92449	8.69135e-05	0.000319571
RCN3	1799.12	-1.21002	0.216773	-5.58198	2.37797e-08	1.71506e-07
SLC27A1	445.459	-1.20967	0.269394	-4.49034	7.11109e-06	3.26466e-05
METTL16	1376.93	-1.20967	0.24525	-4.93238	8.12319e-07	4.5179e-06
C17orf53	1016.32	-1.20948	0.233355	-5.18298	2.1837e-07	1.35038e-06
ROCK1	1468.89	-1.20909	0.213591	-5.66079	1.50677e-08	1.12607e-07
NDEL1	1051.91	-1.20845	0.223491	-5.40717	6.4029e-08	4.31812e-07
RC3H2	242.191	-1.2076	0.294947	-4.09429	4.23469e-05	0.000166158
ZNF619	83.7961	-1.20695	0.353158	-3.4176	0.000631753	0.00192633
ARPP19	933.97	-1.20691	0.215891	-5.59038	2.26575e-08	1.63935e-07
TULP3	1182.25	-1.20676	0.217941	-5.5371	3.07529e-08	2.18418e-07
CDC42BPA	1961.35	-1.2066	0.207709	-5.80912	6.28034e-09	5.0031e-08
RASSF8	535.256	-1.20521	0.235296	-5.12213	3.02109e-07	1.82395e-06
XIAP	1284.54	-1.20428	0.226296	-5.32169	1.02807e-07	6.71127e-07
HAUS8	257.871	-1.20393	0.261722	-4.60004	4.22415e-06	2.02956e-05
WNT10A	4.69368	-1.20368	0.818323	-1.47091	0.141315	0.218865
USP31	612.353	-1.20348	0.230505	-5.22104	1.77919e-07	1.11761e-06
D2HGDH	794.852	-1.2025	0.252041	-4.77105	1.83265e-06	9.47527e-06
DNAJB13	9.18091	-1.20229	0.729314	-1.64852	0.0992459	0.163492
FAM167B	282.435	-1.20219	0.278589	-4.31529	1.59397e-05	6.8151e-05
HSD17B14	12.119	-1.20197	0.67152	-1.78993	0.073466	0.126908
DNAAF3	545.627	-1.20171	0.240347	-4.9999	5.73586e-07	3.28192e-06
ZNF106	4192.01	-1.2009	0.214195	-5.60656	2.06387e-08	1.50382e-07
REV3L	990.257	-1.20087	0.227282	-5.28362	1.26656e-07	8.15388e-07
ARHGAP32	704.253	-1.20064	0.235449	-5.09936	3.40811e-07	2.03398e-06
FAM117B	112.505	-1.2002	0.325862	-3.68314	0.000230378	0.000774432
KIF7	362.294	-1.19797	0.256371	-4.67282	2.97094e-06	1.4681e-05
DHFR	578.287	-1.19787	0.227848	-5.25734	1.46156e-07	9.32093e-07
AMER1	892.271	-1.19757	0.235805	-5.07863	3.80165e-07	2.25185e-06
PLEKHA8	372.17	-1.19735	0.258389	-4.63388	3.58869e-06	1.7495e-05
SLC25A27	122.042	-1.19733	0.365107	-3.27939	0.0010403	0.00302272
RAP2B	600.98	-1.19617	0.251586	-4.75453	1.98906e-06	1.02224e-05
CCDC61	253.384	-1.19604	0.279978	-4.27191	1.93806e-05	8.13697e-05
PAIP1	286.302	-1.19572	0.264194	-4.52592	6.01328e-06	2.79688e-05
EPB41	1021.55	-1.19539	0.222181	-5.38026	7.43804e-08	4.95677e-07
TCP11L2	20.0624	-1.19503	0.580779	-2.05763	0.0396254	0.0749184
SPINK13	648.259	-1.19488	0.255576	-4.67525	2.93602e-06	1.45392e-05
UTP3	909.215	-1.19448	0.225713	-5.29201	1.20979e-07	7.81307e-07
NXPE3	174.033	-1.19441	0.285281	-4.18678	2.82935e-05	0.000115058
PHF3	1440.8	-1.19346	0.210355	-5.67356	1.39864e-08	1.05056e-07
KLHL5	1212.45	-1.19245	0.215348	-5.53733	3.07125e-08	2.18226e-07
GRIPAP1	1706.68	-1.19217	0.207896	-5.73447	9.78205e-09	7.52433e-08
MAML1	1072.46	-1.19169	0.228286	-5.22018	1.78753e-07	1.12242e-06
ENTPD2	132.462	-1.19164	0.342726	-3.47696	0.000507136	0.00158154
CHD1	1509	-1.19162	0.208872	-5.70501	1.16339e-08	8.84858e-08
EFCAB14	1208.16	-1.19101	0.227192	-5.24231	1.58576e-07	1.00462e-06
LRP1	10461.7	-1.19096	0.24806	-4.80107	1.57818e-06	8.29369e-06
ZNF791	579.029	-1.19029	0.244293	-4.87237	1.1027e-06	5.98391e-06
RAB17	685.512	-1.19013	0.230786	-5.15684	2.51154e-07	1.5345e-06
NPHP3	222.996	-1.18985	0.268894	-4.42496	9.64603e-06	4.31781e-05
PTP4A2	2743.19	-1.18972	0.222271	-5.35257	8.6714e-08	5.73649e-07
DLG1	970.457	-1.18935	0.220807	-5.38636	7.18987e-08	4.80908e-07
MICAL1	111.881	-1.189	0.32342	-3.67634	0.000236609	0.000791787
MIER1	960.317	-1.18791	0.217395	-5.46429	4.64773e-08	3.21146e-07
KNOP1	1739.08	-1.1879	0.244437	-4.85973	1.17549e-06	6.34095e-06
MPV17L	100.348	-1.18735	0.334807	-3.54637	0.000390583	0.00124838
TAS2R20	70.9855	-1.18723	0.40121	-2.95913	0.00308505	0.00796895
SPIRE1	398.771	-1.18705	0.24068	-4.93206	8.13655e-07	4.52379e-06
RBFOX2	2394.07	-1.18641	0.209447	-5.66449	1.47459e-08	1.10354e-07
ZNF639	316.596	-1.1862	0.251756	-4.7117	2.45654e-06	1.23677e-05
SMG1	3008.55	-1.18569	0.240692	-4.92618	8.38541e-07	4.64789e-06
ZSCAN32	546.552	-1.18427	0.230054	-5.14777	2.63608e-07	1.60517e-06
ZNF248	452.441	-1.18426	0.25249	-4.6903	2.72805e-06	1.36169e-05
TLK2	360.736	-1.1834	0.250677	-4.72083	2.34879e-06	1.18691e-05
NAV1	3214.06	-1.18327	0.210347	-5.62533	1.85149e-08	1.35879e-07
FUBP1	953.481	-1.18305	0.21548	-5.49029	4.01269e-08	2.80235e-07
OXTR	78.505	-1.18277	0.391172	-3.02366	0.00249734	0.00660669
HLF	11.0942	-1.18239	0.707822	-1.67046	0.0948275	0.157593
MLLT10	833.982	-1.18196	0.235493	-5.01909	5.19156e-07	2.99042e-06
DSCC1	237.215	-1.18129	0.281258	-4.20001	2.669e-05	0.000109027
ZXDC	543.812	-1.18127	0.240746	-4.90673	9.26054e-07	5.0983e-06
CBWD3	10.4461	-1.18103	0.698998	-1.6896	0.0911044	0.152295
ENTPD4	927.256	-1.18076	0.216877	-5.4444	5.19813e-08	3.5601e-07
KIAA1598	1615.19	-1.18075	0.218943	-5.39295	6.93095e-08	4.6569e-07
GGCT	799.223	-1.17902	0.221503	-5.3228	1.0218e-07	6.67302e-07
CXorf38	414.168	-1.1786	0.247239	-4.76706	1.86938e-06	9.64681e-06
FAM217B	317.894	-1.17821	0.253038	-4.65625	3.22019e-06	1.58311e-05
DRAM1	720.143	-1.17795	0.237155	-4.96701	6.79935e-07	3.83657e-06
DENR	661.801	-1.17795	0.228406	-5.15724	2.50614e-07	1.53177e-06
LRRC16B	9.84939	-1.1778	0.714039	-1.64949	0.0990464	0.163262
TRA2B	1743.67	-1.17745	0.221017	-5.32741	9.96236e-08	6.51388e-07
LYSMD3	237.408	-1.17734	0.270843	-4.34694	1.38048e-05	5.97755e-05
KRIT1	658.176	-1.17632	0.228415	-5.14993	2.60585e-07	1.58736e-06
KLHL30	26.775	-1.17629	0.53318	-2.20617	0.0273721	0.0544337
NLRP1	9.40579	-1.17624	0.73979	-1.58997	0.111842	0.180826
PCIF1	827.103	-1.17614	0.241667	-4.86679	1.13428e-06	6.13283e-06
PDE4DIP	649.482	-1.17597	0.252117	-4.6644	3.09525e-06	1.52444e-05
DUSP12	369.598	-1.17528	0.248523	-4.72907	2.2555e-06	1.14438e-05
KLF13	3896.62	-1.17509	0.213282	-5.50956	3.59727e-08	2.53175e-07
SYP	103.689	-1.17474	0.340378	-3.45128	0.000557929	0.00172215
HSF4	656.703	-1.17313	0.267743	-4.38157	1.17826e-05	5.18453e-05
MDGA2	57.2244	-1.17267	0.40691	-2.88189	0.00395299	0.00993089
RDH13	1154.41	-1.17076	0.235164	-4.97847	6.40873e-07	3.62998e-06
ZCCHC3	883.293	-1.17055	0.240183	-4.8736	1.09582e-06	5.95054e-06
POLM	646.551	-1.17041	0.252779	-4.63017	3.65358e-06	1.7753e-05
PABPC1L	1204.4	-1.16895	0.264228	-4.42402	9.68828e-06	4.33434e-05
GDA	2619.67	-1.16864	0.206587	-5.65688	1.54151e-08	1.14887e-07
LRRC3	62.5607	-1.16734	0.405838	-2.87636	0.00402295	0.010088
PALB2	366.345	-1.16712	0.244369	-4.77606	1.78759e-06	9.26581e-06
NSA2	512.039	-1.16696	0.26396	-4.42096	9.82619e-06	4.38881e-05
SRSF10	1657.73	-1.16664	0.225249	-5.17936	2.22648e-07	1.37371e-06
BIVM	482.489	-1.16554	0.239753	-4.86141	1.16554e-06	6.29147e-06
NARS	1549.13	-1.16544	0.223593	-5.21233	1.8648e-07	1.166e-06
ENOX1	150.271	-1.16521	0.333507	-3.4938	0.000476206	0.0014948
PLEKHF2	149.677	-1.16502	0.310339	-3.75401	0.000174031	0.000598657
ZBTB22	462.172	-1.1649	0.244268	-4.76894	1.85196e-06	9.56601e-06
TNRC6B	3474.31	-1.16486	0.210926	-5.52261	3.34006e-08	2.36092e-07
SIM2	208.021	-1.16482	0.276036	-4.21982	2.44499e-05	0.000100658
NAPRT1	4664.43	-1.16385	0.253934	-4.58328	4.57728e-06	2.17869e-05
ZNF786	214.067	-1.16374	0.278865	-4.17312	3.00462e-05	0.000121549
BPIFB4	6.66591	-1.1637	0.777424	-1.49687	0.134427	0.209892
TMEM181	1068.43	-1.16287	0.224071	-5.18973	2.10595e-07	1.30329e-06
IKBKE	385.017	-1.16284	0.25975	-4.47677	7.57821e-06	3.45866e-05
MRM1	625.235	-1.16258	0.250688	-4.63756	3.52539e-06	1.72328e-05
AHI1	1197.84	-1.16162	0.214553	-5.41412	6.15896e-08	4.16393e-07
FAM166B	8.3184	-1.16155	0.751973	-1.54466	0.122427	0.194773
ESCO1	322.723	-1.16062	0.24887	-4.66358	3.10763e-06	1.53007e-05
MOB3C	308.812	-1.16058	0.253748	-4.57374	4.79101e-06	2.27245e-05
TROAP	3542.08	-1.16045	0.220975	-5.25152	1.50845e-07	9.59749e-07
GOLGA6L10	5.99051	-1.16038	0.794313	-1.46086	0.144054	0.222157
SPATA13	462.615	-1.16037	0.252075	-4.60327	4.15902e-06	2.00062e-05
THBD	5.30583	-1.16035	0.803769	-1.44364	0.148842	0.227924
GLI1	156.482	-1.16004	0.293629	-3.95069	7.79256e-05	0.000289527
SCN1A	24.1146	-1.15995	0.545032	-2.12822	0.0333192	0.0645293
TEX15	352.265	-1.15902	0.256034	-4.52681	5.98806e-06	2.78674e-05
ENGASE	1709.72	-1.15835	0.245488	-4.71855	2.37531e-06	1.1992e-05
UVRAG	470.204	-1.15808	0.235451	-4.91857	8.71808e-07	4.81755e-06
KIF4A	612.956	-1.1579	0.232508	-4.98003	6.35731e-07	3.60211e-06
SRSF3	1871.54	-1.15772	0.234071	-4.946	7.57527e-07	4.23918e-06
CCDC113	267.392	-1.15755	0.275402	-4.20312	2.63256e-05	0.000107646
CTAGE15	18.4204	-1.15737	0.590217	-1.96092	0.0498887	0.0912546
GTSE1	1074.23	-1.15721	0.216163	-5.35341	8.63105e-08	5.71414e-07
UIMC1	538.542	-1.15718	0.229645	-5.03897	4.68032e-07	2.71899e-06
ROCK2	1167.92	-1.15656	0.21823	-5.29972	1.15978e-07	7.52287e-07
NKRF	737.093	-1.15515	0.221203	-5.22215	1.76856e-07	1.11136e-06
SSH3	958.403	-1.15463	0.264183	-4.37059	1.2391e-05	5.42441e-05
ZNF782	61.6796	-1.15447	0.406784	-2.83805	0.00453903	0.0112302
ZNF107	170.399	-1.15366	0.294435	-3.91822	8.9204e-05	0.000327181
RBM41	1541.36	-1.15299	0.233694	-4.93378	8.06514e-07	4.48868e-06
SLC38A2	7242.67	-1.15273	0.212628	-5.42137	5.91426e-08	4.01181e-07
AP1S3	373.348	-1.15272	0.250633	-4.59924	4.24032e-06	2.03673e-05
RHOU	156.885	-1.15188	0.293797	-3.92066	8.83052e-05	0.000324104
WNT2B	41.6361	-1.15176	0.452171	-2.54717	0.01086	0.0242064
ANKRD32	3516.49	-1.15131	0.205643	-5.59857	2.16131e-08	1.57061e-07
CCDC9	836.844	-1.15109	0.228409	-5.03961	4.66488e-07	2.71224e-06
DMBX1	27.8215	-1.15005	0.523083	-2.19861	0.027906	0.0553269
ZSCAN9	554.918	-1.14984	0.233402	-4.92644	8.37431e-07	4.64332e-06
CRKL	2589.5	-1.14932	0.252879	-4.54493	5.49539e-06	2.57288e-05
BICD1	226.917	-1.14929	0.270093	-4.25518	2.08884e-05	8.70725e-05
FLVCR1	1686.6	-1.14925	0.216621	-5.30533	1.12469e-07	7.29817e-07
TLE6	340.883	-1.14909	0.253693	-4.52946	5.91354e-06	2.7552e-05
ORAOV1	336.847	-1.14854	0.247505	-4.64046	3.47642e-06	1.7024e-05
LRCH3	188.399	-1.14824	0.294428	-3.89989	9.6235e-05	0.000350213
CD3EAP	949.433	-1.14812	0.237781	-4.82849	1.37571e-06	7.31932e-06
MARK3	881.772	-1.14799	0.220004	-5.21804	1.8083e-07	1.13415e-06
EML2	3348.68	-1.14686	0.210304	-5.45334	4.94315e-08	3.40602e-07
CDK5RAP2	1636.87	-1.1467	0.216649	-5.2929	1.20391e-07	7.78129e-07
MED12	1147.41	-1.14664	0.224398	-5.10986	3.22391e-07	1.93515e-06
ZNF398	585.578	-1.14619	0.230654	-4.96928	6.72012e-07	3.79449e-06
RPAP2	182.796	-1.14592	0.28195	-4.06426	4.81848e-05	0.000186994
FBXL7	12.8346	-1.14465	0.681829	-1.6788	0.0931911	0.155369
C1orf189	5.22714	-1.14439	0.808858	-1.41482	0.157122	0.238232
SETX	1177.07	-1.14415	0.213644	-5.35543	8.53525e-08	5.6579e-07
GINS4	570.319	-1.14406	0.250974	-4.55846	5.15292e-06	2.42402e-05
LGALS9C	1.54608	-1.14396	0.767937	-1.48966	0.136315	0.212269
SPECC1L-ADORA2A	6.84799	-1.14381	0.77673	-1.47259	0.140861	0.218244
PDCD7	1184.47	-1.14377	0.216296	-5.28797	1.23681e-07	7.97498e-07
NFATC2IP	2873.98	-1.14357	0.204408	-5.59453	2.21218e-08	1.60614e-07
YEATS4	211.036	-1.14353	0.278094	-4.11204	3.92177e-05	0.000155262
SFXN3	2167.75	-1.14341	0.213683	-5.35096	8.74897e-08	5.78311e-07
MTERFD1	278.251	-1.14286	0.268374	-4.25847	2.05833e-05	8.59984e-05
TLK1	433.075	-1.14214	0.236841	-4.82239	1.41848e-06	7.52969e-06
LETMD1	2903.6	-1.14122	0.204065	-5.59242	2.23925e-08	1.62507e-07
AGAP7	38.2023	-1.14094	0.480983	-2.3721	0.0176872	0.0372018
PMEPA1	1986.73	-1.14087	0.214527	-5.31808	1.04869e-07	6.83495e-07
GCC2	1741.7	-1.1407	0.207264	-5.50359	3.72127e-08	2.61226e-07
ZBTB8OS	252.228	-1.14065	0.265885	-4.29002	1.78656e-05	7.54948e-05
ZNF354A	44.6591	-1.14062	0.444206	-2.56776	0.0102357	0.022975
FBXO44	150.566	-1.14028	0.3245	-3.51397	0.000441466	0.00139434
BCL2L15	25.9075	-1.14017	0.549952	-2.07322	0.0381516	0.0724512
KIAA1919	292.762	-1.14003	0.265487	-4.2941	1.75405e-05	7.42751e-05
FBLIM1	49.188	-1.13999	0.426584	-2.67237	0.00753179	0.0176062
ERC2	3.58583	-1.13993	0.832677	-1.369	0.171001	0.254287
TMEM243	371.346	-1.13964	0.245776	-4.6369	3.53677e-06	1.72781e-05
GPATCH2L	444.409	-1.13948	0.245543	-4.64068	3.47266e-06	1.70107e-05
EML3	2072.71	-1.13823	0.2453	-4.64017	3.48129e-06	1.70427e-05
ANKRD13B	3349.28	-1.13808	0.234064	-4.86227	1.16045e-06	6.26604e-06
PITPNB	1280.83	-1.13791	0.211178	-5.38838	7.10948e-08	4.76312e-07
CNKSR1	823.119	-1.1371	0.248837	-4.56966	4.88518e-06	2.3104e-05
LRP8	2177.52	-1.13686	0.217242	-5.23313	1.66663e-07	1.05218e-06
RFX7	391.899	-1.13663	0.242551	-4.68612	2.78427e-06	1.38763e-05
CPSF2	430.679	-1.13647	0.241156	-4.7126	2.44579e-06	1.23173e-05
HOXA9	9.77686	-1.13627	0.716706	-1.58541	0.112874	0.182222
CDC26	46.8242	-1.13613	0.440975	-2.5764	0.00998354	0.0224771
VCPKMT	162.985	-1.13576	0.292761	-3.87949	0.000104677	0.000378065
DCAF6	1247.01	-1.13537	0.212271	-5.34869	8.85914e-08	5.84173e-07
GPBP1L1	1490.34	-1.13532	0.215092	-5.27829	1.30398e-07	8.38488e-07
GPR135	40.7482	-1.1353	0.476955	-2.38031	0.017298	0.036449
IWS1	1160.2	-1.13504	0.216506	-5.24253	1.58388e-07	1.00382e-06
TRMT5	205.749	-1.13482	0.281678	-4.02879	5.60646e-05	0.000214612
MIPOL1	77.5494	-1.13379	0.364997	-3.1063	0.00189443	0.00516165
RPL17	126.281	-1.13307	0.312938	-3.62076	0.000293741	0.000961661
HPD	6772.79	-1.13243	0.22138	-5.11532	3.13213e-07	1.88471e-06
ATAD2B	143.197	-1.1324	0.299808	-3.77708	0.000158678	0.00055172
DIP2A	1264.81	-1.13159	0.228788	-4.94601	7.57489e-07	4.23918e-06
ARHGEF9	549.899	-1.13123	0.229406	-4.9311	8.17667e-07	4.54145e-06
TMC5	769.167	-1.13116	0.232429	-4.86668	1.1349e-06	6.13419e-06
PHF10	476.237	-1.13106	0.245521	-4.60679	4.08934e-06	1.97117e-05
MND1	118.814	-1.13082	0.318921	-3.54578	0.000391454	0.00125067
SNAI2	185.925	-1.13014	0.282702	-3.99764	6.39768e-05	0.000242002
HILPDA	645.378	-1.1297	0.240714	-4.69314	2.69045e-06	1.34539e-05
USP13	875.995	-1.12968	0.224375	-5.03478	4.78406e-07	2.77431e-06
STK38L	248.385	-1.12955	0.262109	-4.30945	1.63661e-05	6.98095e-05
CALD1	2891.11	-1.12951	0.216535	-5.2163	1.8253e-07	1.14393e-06
ORC6	773.67	-1.12893	0.231801	-4.87025	1.11456e-06	6.03426e-06
KIAA1958	262.351	-1.12865	0.273343	-4.12907	3.64237e-05	0.000145223
EFCAB11	47.0765	-1.12863	0.440431	-2.56256	0.0103903	0.0232803
BIRC7	49.5448	-1.12798	0.423892	-2.66102	0.00779054	0.0181072
AHSA2	1366.66	-1.12713	0.273904	-4.11505	3.87096e-05	0.000153436
GRIN2D	2289.19	-1.12713	0.231584	-4.86703	1.13287e-06	6.12729e-06
PPP1R12A	3073.66	-1.12708	0.220443	-5.11279	3.17431e-07	1.90868e-06
ZCCHC14	1155.39	-1.12622	0.212929	-5.28917	1.22875e-07	7.92612e-07
SPINK5	114.973	-1.12583	0.32656	-3.44754	0.000565722	0.00174326
NPM1	1590.83	-1.12537	0.253533	-4.43876	9.04789e-06	4.07355e-05
C19orf66	625.518	-1.1249	0.231991	-4.84888	1.24158e-06	6.66219e-06
SLC43A3	15052.3	-1.12432	0.197003	-5.70713	1.14895e-08	8.74285e-08
FAM189B	2630.43	-1.12387	0.233357	-4.81612	1.46377e-06	7.74739e-06
CCNO	1088.06	-1.12366	0.225344	-4.98642	6.15083e-07	3.49605e-06
ZNF195	1096.93	-1.12342	0.232857	-4.82452	1.40341e-06	7.45451e-06
OR6A2	1.44695	-1.12342	0.765176	-1.46818	0.142056	0.219636
STX16-NPEPL1	1.44695	-1.12342	0.765176	-1.46818	0.142056	0.219636
ZNF573	42.7073	-1.12336	0.466076	-2.41026	0.0159413	0.0338615
SOCS4	812.189	-1.12246	0.23248	-4.82821	1.37767e-06	7.32498e-06
HIST1H2AL	23.5977	-1.12199	0.552807	-2.02962	0.0423952	0.0794642
TVP23C	168.373	-1.12095	0.29679	-3.77692	0.00015878	0.000551954
TTC16	37.1936	-1.1208	0.469529	-2.38707	0.0169833	0.0358461
TAF5	199.711	-1.11923	0.292923	-3.82089	0.00013297	0.000470051
FCHSD1	378.911	-1.11922	0.260301	-4.29971	1.7102e-05	7.26065e-05
DCP2	552.07	-1.1187	0.236689	-4.72645	2.28474e-06	1.15814e-05
PGM2L1	324.711	-1.11847	0.254032	-4.40285	1.06837e-05	4.74067e-05
EPN2	1001.51	-1.11785	0.218786	-5.10935	3.23273e-07	1.9388e-06
TICAM2	25.8878	-1.11755	0.527058	-2.12035	0.0339762	0.0655292
NFKBIA	840.224	-1.11699	0.222706	-5.01555	5.28828e-07	3.04076e-06
DDIT4	6895.67	-1.11686	0.211236	-5.28726	1.2416e-07	8.00269e-07
ANKRD9	1500.87	-1.11618	0.262436	-4.25314	2.10798e-05	8.78252e-05
RAD50	1858.69	-1.11607	0.208039	-5.36472	8.1074e-08	5.38304e-07
BRCA2	295.994	-1.11541	0.288691	-3.86369	0.000111689	0.000401347
C17orf51	1012.55	-1.11541	0.218027	-5.11593	3.12205e-07	1.88003e-06
GTF2H3	649.945	-1.11533	0.22853	-4.88043	1.05854e-06	5.76735e-06
CLTCL1	2047.66	-1.11473	0.225746	-4.93797	7.89401e-07	4.40475e-06
CCDC71L	203.497	-1.11454	0.279007	-3.99466	6.47873e-05	0.00024484
CCDC59	423.378	-1.11446	0.252683	-4.41049	1.03138e-05	4.58903e-05
NUP107	1026.22	-1.1142	0.222385	-5.01021	5.43694e-07	3.1191e-06
C11orf30	727.106	-1.11402	0.225748	-4.93479	8.02383e-07	4.46721e-06
DCAF16	622.092	-1.11203	0.227572	-4.88651	1.02639e-06	5.60525e-06
PRKAA2	1713.08	-1.11145	0.217825	-5.10247	3.35245e-07	2.00324e-06
DROSHA	2944.9	-1.11121	0.218417	-5.08758	3.62669e-07	2.15684e-06
XPA	224.496	-1.11116	0.267803	-4.14918	3.33675e-05	0.000133922
SLC23A1	3.63289	-1.11079	0.832502	-1.33428	0.182113	0.267517
MMACHC	375.823	-1.11033	0.25323	-4.38469	1.16154e-05	5.11647e-05
MED7	163.27	-1.1102	0.29349	-3.78275	0.000155105	0.000540909
TAC3	66.8048	-1.10984	0.383177	-2.89642	0.00377441	0.00953958
RLF	469.928	-1.1091	0.247575	-4.47987	7.4689e-06	3.41163e-05
C19orf26	490.272	-1.10884	0.277655	-3.99361	6.50757e-05	0.000245873
DLX1	304.079	-1.10856	0.266897	-4.15353	3.2739e-05	0.000131529
GCNT2	544.231	-1.10849	0.23798	-4.65791	3.19437e-06	1.57089e-05
CTDSPL	730.837	-1.10808	0.256588	-4.31852	1.57079e-05	6.7213e-05
C22orf39	478.914	-1.10756	0.239459	-4.62526	3.7412e-06	1.81409e-05
U2AF1L4	313.902	-1.10756	0.2578	-4.29619	1.73762e-05	7.36366e-05
GID4	261.203	-1.10744	0.260414	-4.25261	2.11297e-05	8.80106e-05
TMCC1	316.401	-1.10724	0.261358	-4.23649	2.27037e-05	9.40624e-05
RWDD3	146.808	-1.10714	0.306051	-3.61751	0.000297448	0.000972822
SIAH2	754.495	-1.10702	0.22712	-4.87417	1.09266e-06	5.93537e-06
RBL1	403.85	-1.1069	0.24843	-4.45557	8.36713e-06	3.79144e-05
DNMT3A	77.5771	-1.10687	0.364638	-3.03554	0.00240109	0.00638425
DHX35	265.408	-1.10584	0.258514	-4.27766	1.8887e-05	7.94402e-05
HAUS6	724.798	-1.10569	0.231213	-4.78212	1.73459e-06	9.01688e-06
FBXO17	573.291	-1.10563	0.228989	-4.82833	1.37684e-06	7.32295e-06
DPH6	30.7144	-1.10487	0.496553	-2.22509	0.0260755	0.0521999
C11orf82	470.632	-1.10471	0.238095	-4.6398	3.48751e-06	1.70681e-05
WDR19	222.393	-1.10454	0.269918	-4.09212	4.2745e-05	0.000167478
CCNT1	1565.83	-1.10453	0.208693	-5.2926	1.20593e-07	7.79123e-07
RUNX3	161.64	-1.10438	0.294041	-3.75586	0.000172749	0.000595062
LARP1	13725.6	-1.10416	0.232136	-4.75651	1.96965e-06	1.01354e-05
CLOCK	884.826	-1.10388	0.225607	-4.89294	9.93401e-07	5.43421e-06
SPIN3	336.955	-1.10378	0.263974	-4.1814	2.89719e-05	0.000117494
FOXF2	356.215	-1.10371	0.24776	-4.45473	8.39988e-06	3.80386e-05
ZNF160	388.303	-1.10369	0.293259	-3.76355	0.000167518	0.000578362
HUS1B	2.7754	-1.10343	0.835254	-1.32107	0.186479	0.272924
USPL1	430.362	-1.10305	0.243768	-4.52498	6.04024e-06	2.80702e-05
MORN1	120.027	-1.10237	0.326457	-3.37677	0.000733436	0.00219977
ZNF197	297.1	-1.10112	0.257973	-4.26835	1.96926e-05	8.2552e-05
CLSPN	2096.07	-1.10086	0.221209	-4.97658	6.47174e-07	3.66313e-06
LMNB1	854.809	-1.10031	0.229269	-4.79919	1.59307e-06	8.35583e-06
GNB4	658.599	-1.1002	0.224609	-4.89829	9.66758e-07	5.30092e-06
GIPR	19.1104	-1.09961	0.591824	-1.858	0.0631689	0.111712
TBC1D31	260.955	-1.09957	0.270408	-4.06633	4.77589e-05	0.000185474
COX19	1160.85	-1.09955	0.234242	-4.6941	2.67787e-06	1.33992e-05
CXCL2	35.7926	-1.09947	0.48827	-2.25176	0.0243372	0.0491658
INTS8	516.45	-1.09891	0.232169	-4.73325	2.20958e-06	1.12529e-05
MTAP	1059.55	-1.09874	0.215708	-5.09365	3.51242e-07	2.09193e-06
SLC26A9	12.0577	-1.09869	0.679969	-1.6158	0.106138	0.17303
DDHD1	617.978	-1.09869	0.231513	-4.74569	2.07795e-06	1.06362e-05
ZBED6	138.668	-1.09835	0.316392	-3.4715	0.000517562	0.00161097
VILL	2.15823	-1.09809	0.823386	-1.33363	0.182325	0.267709
MFNG	291.516	-1.09807	0.313556	-3.50198	0.000461807	0.00145352
FUS	8516.92	-1.09802	0.204061	-5.38082	7.41463e-08	4.94319e-07
IL18BP	244.491	-1.09723	0.288355	-3.80514	0.000141723	0.000498291
ZNF638	2369.1	-1.09692	0.218396	-5.0226	5.09755e-07	2.94146e-06
AKNA	881.647	-1.09581	0.239894	-4.56788	4.92693e-06	2.32745e-05
SLC25A30	42.4588	-1.09562	0.44441	-2.46535	0.013688	0.0296626
USP2	514.966	-1.0953	0.236537	-4.63056	3.64677e-06	1.77252e-05
TIMM9	281.257	-1.0941	0.256416	-4.26689	1.9822e-05	8.29877e-05
MANSC1	52.0778	-1.09377	0.428837	-2.55054	0.0107556	0.0239967
TBRG1	349.242	-1.09374	0.256213	-4.26888	1.9646e-05	8.23777e-05
ZNF430	341.356	-1.09371	0.258557	-4.23005	2.33644e-05	9.65544e-05
TET3	1564.51	-1.09352	0.220439	-4.96062	7.02669e-07	3.95118e-06
FSD1L	208.892	-1.0935	0.284047	-3.84971	0.000118257	0.00042225
PRRT1	477.09	-1.09297	0.276317	-3.95548	7.63817e-05	0.000284503
MOV10L1	4.92972	-1.09241	0.809132	-1.35011	0.176982	0.261725
EID1	1956.38	-1.09186	0.222405	-4.90935	9.13775e-07	5.0375e-06
MCU	392.368	-1.09152	0.258071	-4.22953	2.34176e-05	9.67498e-05
C19orf48	4009.16	-1.09141	0.229389	-4.7579	1.95619e-06	1.00725e-05
CYB5D1	1177.35	-1.09127	0.227945	-4.78742	1.68941e-06	8.80729e-06
PHYHD1	198.001	-1.09121	0.279831	-3.89953	9.63809e-05	0.000350666
LEO1	529.06	-1.09094	0.24579	-4.43851	9.0585e-06	4.0772e-05
IFIH1	62.4571	-1.09059	0.400833	-2.7208	0.00651239	0.015501
USP1	2894.41	-1.09043	0.210774	-5.17347	2.29788e-07	1.41402e-06
MECP2	2583.59	-1.08932	0.208289	-5.22987	1.69633e-07	1.06886e-06
MAPK1IP1L	1216.51	-1.08925	0.216076	-5.04107	4.62933e-07	2.69417e-06
MLKL	775.162	-1.08867	0.263684	-4.12871	3.64812e-05	0.000145417
NSD1	1847.87	-1.08852	0.210752	-5.16492	2.40543e-07	1.47451e-06
TAF4B	208.182	-1.08843	0.272786	-3.99006	6.60561e-05	0.000249231
FAM133B	34.777	-1.08759	0.482405	-2.25452	0.0241637	0.0488516
WDR75	737.647	-1.08744	0.224774	-4.83794	1.31191e-06	7.00501e-06
PRKAB2	555.109	-1.08631	0.237379	-4.57628	4.73309e-06	2.24694e-05
DHX33	1807.31	-1.08611	0.211776	-5.12858	2.91935e-07	1.76645e-06
ANKRD17	4096.83	-1.0855	0.231406	-4.6909	2.72011e-06	1.35815e-05
ZNF148	1219.67	-1.08482	0.215992	-5.02249	5.1006e-07	2.94218e-06
ORC2	473.499	-1.08442	0.23536	-4.60748	4.0757e-06	1.96635e-05
DUSP18	97.3027	-1.08426	0.33595	-3.22743	0.00124909	0.0035666
ERICH1	511.002	-1.08395	0.233959	-4.63308	3.60261e-06	1.75524e-05
BAZ1A	3147.59	-1.0839	0.210461	-5.15011	2.60338e-07	1.58645e-06
PLCXD1	1011.41	-1.0839	0.2323	-4.66593	3.0722e-06	1.51446e-05
RBM12	708.116	-1.08319	0.231859	-4.67178	2.98604e-06	1.47466e-05
ODF2L	701.052	-1.08299	0.251468	-4.30669	1.65718e-05	7.05821e-05
SNX30	271.088	-1.08254	0.258574	-4.18657	2.83204e-05	0.000115138
SNX27	1588.02	-1.08223	0.229061	-4.72463	2.30538e-06	1.16715e-05
ABCC2	5426.47	-1.08167	0.244719	-4.42006	9.86735e-06	4.40358e-05
SLC29A2	2606.82	-1.08166	0.235941	-4.58445	4.55181e-06	2.16783e-05
TOR1AIP2	4022.71	-1.08141	0.202546	-5.33908	9.34178e-08	6.13765e-07
BTBD7	390.11	-1.081	0.247689	-4.36435	1.27503e-05	5.56678e-05
DHX36	1129.1	-1.08076	0.249137	-4.33801	1.43781e-05	6.20274e-05
TTK	354.791	-1.0807	0.245147	-4.40838	1.04145e-05	4.63003e-05
PKD2	624.098	-1.08067	0.226637	-4.76829	1.85798e-06	9.59407e-06
MOCOS	631.407	-1.08022	0.252971	-4.27012	1.95368e-05	8.20043e-05
MTRNR2L2	3.45507	-1.08001	0.833984	-1.295	0.195319	0.283796
ZCCHC9	371.24	-1.0798	0.242497	-4.45283	8.47449e-06	3.83339e-05
GNE	511.117	-1.07975	0.251429	-4.29443	1.75139e-05	7.41816e-05
HNF4A	19.0275	-1.07965	0.584632	-1.84672	0.0647873	0.113846
CCNL1	1651.13	-1.07911	0.239198	-4.51136	6.44134e-06	2.9756e-05
RELL2	109.647	-1.0791	0.347806	-3.10258	0.00191843	0.00522093
MTDH	6719.2	-1.07809	0.211804	-5.09003	3.58004e-07	2.13064e-06
PDE4D	2336.88	-1.07789	0.204889	-5.26086	1.43383e-07	9.16563e-07
SLC25A16	713.923	-1.07707	0.26507	-4.06334	4.83749e-05	0.000187687
PRKDC	10249.1	-1.0753	0.215407	-4.99195	5.97724e-07	3.40569e-06
PTER	257.421	-1.07476	0.268092	-4.00893	6.09958e-05	0.000231639
C19orf12	417.645	-1.07456	0.247377	-4.34381	1.4003e-05	6.05213e-05
MUC3A	2.79084	-1.07453	0.836333	-1.28481	0.198858	0.287388
CHMP3	1.34781	-1.0743	0.757243	-1.4187	0.155987	0.236732
WSCD1	1.34781	-1.0743	0.757243	-1.4187	0.155987	0.236732
FRMD3	3.53375	-1.07404	0.833814	-1.28811	0.197709	0.286142
UBA3	455.617	-1.07386	0.237524	-4.52107	6.15284e-06	2.85365e-05
MED17	812.295	-1.07281	0.218598	-4.90771	9.21452e-07	5.07639e-06
IBTK	791.012	-1.07224	0.223549	-4.79645	1.61503e-06	8.44882e-06
RAD52	376.944	-1.07209	0.251865	-4.2566	2.07563e-05	8.65881e-05
ANAPC16	1289.41	-1.07126	0.2133	-5.02231	5.1053e-07	2.94385e-06
RAD54B	269.264	-1.07125	0.260713	-4.10892	3.97512e-05	0.000156917
NAT16	37.5133	-1.07106	0.469917	-2.27925	0.0226521	0.0461389
KIAA2026	1406.59	-1.07041	0.225585	-4.74504	2.08464e-06	1.06632e-05
RAB13	537.194	-1.07028	0.232337	-4.60659	4.09333e-06	1.97251e-05
SPICE1	250.417	-1.0698	0.275807	-3.87881	0.00010497	0.000378956
POU2F3	42.7222	-1.06971	0.444547	-2.4063	0.0161152	0.0341864
QSER1	1098.45	-1.06961	0.213489	-5.01014	5.43891e-07	3.1191e-06
SDR16C5	77.4455	-1.06934	0.380192	-2.81264	0.00491361	0.0120636
MAP6D1	56.9705	-1.06923	0.401258	-2.66471	0.00770557	0.0179456
SGOL2	286.437	-1.06839	0.254956	-4.19049	2.78351e-05	0.000113307
TBXA2R	1363.18	-1.06801	0.241857	-4.41588	1.006e-05	4.48464e-05
HAUS1	131.141	-1.06771	0.310626	-3.43729	0.000587573	0.00180308
ZCCHC11	1135.4	-1.06633	0.225463	-4.72949	2.2508e-06	1.14307e-05
RAVER2	771.617	-1.06604	0.219826	-4.84946	1.23799e-06	6.64515e-06
HELQ	141.595	-1.06555	0.326626	-3.2623	0.00110511	0.00319466
PRICKLE3	1256.88	-1.0655	0.235298	-4.52829	5.94639e-06	2.76893e-05
DGKH	82.2221	-1.06514	0.356749	-2.98567	0.00282957	0.0073815
LIN9	227.758	-1.06448	0.267729	-3.97598	7.00909e-05	0.000263054
OLAH	4.16635	-1.06431	0.82339	-1.29259	0.196152	0.28454
SRRM5	94.1358	-1.06418	0.343145	-3.10126	0.00192698	0.00524157
PSD4	43.3113	-1.06403	0.444615	-2.39316	0.0167042	0.0353209
USP21	929.47	-1.06285	0.222365	-4.77975	1.75509e-06	9.10895e-06
NUDT3	25.4553	-1.06279	0.540997	-1.9645	0.0494716	0.0905628
BTN3A3	310.219	-1.06273	0.251601	-4.22385	2.40167e-05	9.90243e-05
ZNF318	832.667	-1.06269	0.246732	-4.30706	1.65437e-05	7.04933e-05
SRSF1	3741.3	-1.06237	0.214322	-4.9569	7.16255e-07	4.02342e-06
TRIM7	388.708	-1.06211	0.252165	-4.21197	2.53156e-05	0.000103907
SCYL3	115.242	-1.06187	0.336109	-3.15929	0.00158154	0.00440932
MIA3	1649.2	-1.0616	0.20976	-5.06102	4.17028e-07	2.44709e-06
CCNT2	546.866	-1.06158	0.233149	-4.55324	5.28269e-06	2.47685e-05
PTPN18	852.309	-1.06138	0.225219	-4.71266	2.44503e-06	1.23173e-05
CCDC88C	355.521	-1.06123	0.259224	-4.09386	4.24244e-05	0.000166397
BEGAIN	2681.15	-1.06105	0.235185	-4.51155	6.43556e-06	2.97378e-05
C6orf47	672.764	-1.06084	0.228726	-4.63803	3.51742e-06	1.7199e-05
WHSC1	2881.09	-1.06083	0.202888	-5.22864	1.70763e-07	1.07515e-06
WDR33	2201.81	-1.0602	0.205985	-5.14698	2.6471e-07	1.61128e-06
PGBD2	175.072	-1.05998	0.294161	-3.60339	0.000314097	0.00102399
FAM203A	1135.47	-1.05993	0.261375	-4.05521	5.00886e-05	0.000193737
ABHD17C	250.975	-1.05984	0.276495	-3.83314	0.000126517	0.000449088
JPH1	232.27	-1.05973	0.276496	-3.8327	0.000126745	0.000449798
SPSB2	231.056	-1.05953	0.27358	-3.87282	0.000107582	0.000387784
PCDH12	7.79533	-1.05894	0.748862	-1.41406	0.157343	0.238478
ZFX	1522.18	-1.05813	0.23218	-4.55739	5.17935e-06	2.4333e-05
LARP7	1180.98	-1.05804	0.212539	-4.97808	6.42166e-07	3.63604e-06
PARP2	420.06	-1.05796	0.263054	-4.02182	5.77505e-05	0.000220393
ATAD3B	1530.79	-1.05782	0.250181	-4.22822	2.35545e-05	9.72718e-05
MYSM1	828.735	-1.05774	0.273754	-3.86385	0.000111614	0.000401168
WHSC1L1	660.078	-1.05762	0.225321	-4.69383	2.68135e-06	1.34125e-05
MAMSTR	48.3312	-1.05706	0.431253	-2.45113	0.0142409	0.0307069
PLEKHN1	91.102	-1.05702	0.364952	-2.89633	0.0037756	0.0095411
DES	15.9902	-1.05661	0.619701	-1.70504	0.0881874	0.148194
SUMO4	15.0576	-1.05642	0.667353	-1.583	0.113422	0.182909
CAPZA1	1261.86	-1.05609	0.215075	-4.91035	9.09146e-07	5.01368e-06
PLAG1	138.68	-1.05597	0.303813	-3.47573	0.000509462	0.00158758
N4BP2L2	1050.2	-1.05594	0.234998	-4.4934	7.00957e-06	3.22077e-05
FAM213A	163.892	-1.05422	0.322207	-3.27187	0.00106838	0.00309616
RNF187	2499.13	-1.05419	0.220253	-4.78627	1.69909e-06	8.84647e-06
FAM175B	329.89	-1.05323	0.249456	-4.22213	2.42005e-05	9.97317e-05
PTPN12	833.819	-1.05211	0.222371	-4.73134	2.23039e-06	1.13411e-05
DYNC1LI2	2385.26	-1.0515	0.211393	-4.97412	6.55458e-07	3.70744e-06
CSPG4	8628.68	-1.05142	0.240463	-4.3725	1.22833e-05	5.38017e-05
FMN2	93.9306	-1.05126	0.342276	-3.07139	0.00213063	0.00573904
MASTL	591.193	-1.05093	0.233572	-4.49939	6.81498e-06	3.13843e-05
DTX4	980.862	-1.04875	0.231564	-4.52898	5.92698e-06	2.76067e-05
AURKA	621.595	-1.04855	0.258981	-4.04873	5.14953e-05	0.000198613
PIBF1	336.234	-1.04737	0.247944	-4.2242	2.39788e-05	9.89429e-05
DOK1	554.72	-1.04726	0.254847	-4.10936	3.96754e-05	0.000156731
TBL1X	2796.99	-1.04715	0.235153	-4.45304	8.46645e-06	3.83081e-05
GUCY1A2	96.5488	-1.04687	0.353286	-2.96322	0.00304434	0.00787669
HSPA12A	742.802	-1.04687	0.223685	-4.68009	2.86747e-06	1.425e-05
SLC10A7	71.837	-1.04667	0.376482	-2.78012	0.00543391	0.0131783
YES1	526.597	-1.04643	0.23134	-4.52333	6.0873e-06	2.82808e-05
SLMO2	955.162	-1.04608	0.221552	-4.72163	2.33967e-06	1.18267e-05
YLPM1	1142.42	-1.04592	0.213646	-4.89556	9.80277e-07	5.37143e-06
ZNF692	3029.68	-1.0453	0.236692	-4.4163	1.00407e-05	4.47726e-05
TEAD1	4376.89	-1.04524	0.219112	-4.77037	1.83887e-06	9.5014e-06
HSBP1L1	577.722	-1.04494	0.229091	-4.56125	5.08496e-06	2.39516e-05
CDC42EP3	229.955	-1.04338	0.272197	-3.83317	0.000126501	0.000449088
HCN3	813.129	-1.04333	0.236763	-4.40667	1.04972e-05	4.66423e-05
TNRC6A	4647.96	-1.04332	0.206026	-5.06399	4.10564e-07	2.41612e-06
SLC2A4	153.611	-1.04307	0.309241	-3.373	0.000743527	0.00222717
IGF2BP1	6580.29	-1.04299	0.202953	-5.1391	2.76054e-07	1.6772e-06
RCOR3	709.056	-1.04285	0.238438	-4.37366	1.2218e-05	5.35446e-05
LTC4S	19.9945	-1.04279	0.584811	-1.78312	0.0745666	0.128578
EDN3	1.98041	-1.04252	0.815254	-1.27876	0.20098	0.289782
C1orf131	304.018	-1.04249	0.254932	-4.0893	4.3267e-05	0.000169279
ZFP91	1080.99	-1.04235	0.214699	-4.85496	1.2041e-06	6.48457e-06
TCF7L1	19.7696	-1.04225	0.584657	-1.78267	0.0746399	0.12869
ARCN1	905.692	-1.04168	0.260543	-3.9981	6.38529e-05	0.000241589
C5orf34	428.199	-1.04164	0.237878	-4.3789	1.1928e-05	5.24002e-05
WDR92	471.206	-1.04139	0.238346	-4.36923	1.24688e-05	5.45557e-05
AGAP6	594.906	-1.04075	0.257989	-4.0341	5.48111e-05	0.000210307
CHAC2	153.738	-1.04046	0.312726	-3.32706	0.000877664	0.00259136
ZNF641	654.274	-1.04035	0.246566	-4.21937	2.44989e-05	0.000100809
SOX18	101.691	-1.04025	0.351016	-2.96353	0.00304132	0.00787093
CDK18	2178.58	-1.04023	0.260922	-3.98674	6.69882e-05	0.000252398
SRP72	1105.09	-1.04015	0.230115	-4.52014	6.18001e-06	2.86544e-05
TMEM79	490.357	-1.03965	0.238532	-4.35854	1.30933e-05	5.69365e-05
CLHC1	481.123	-1.03963	0.280206	-3.71023	0.00020707	0.000702161
VPS13D	996.359	-1.03934	0.228087	-4.55675	5.19505e-06	2.43997e-05
RIMS3	109.253	-1.03918	0.333515	-3.11583	0.00183426	0.0050111
ZBTB26	51.4919	-1.03915	0.414065	-2.50962	0.0120862	0.0266229
METTL4	284.35	-1.03856	0.275748	-3.76633	0.000165665	0.000572838
ATXN7L3B	1218.53	-1.03842	0.269461	-3.85369	0.000116351	0.000416266
LIN7B	196.333	-1.03841	0.285337	-3.63922	0.000273462	0.0009027
PYROXD1	275.215	-1.03801	0.272996	-3.8023	0.000143362	0.000503511
DLGAP5	281.742	-1.03773	0.261307	-3.9713	7.14808e-05	0.000267778
LIMD2	67.3262	-1.03756	0.398631	-2.6028	0.00924647	0.0210296
MTERFD3	332.347	-1.03692	0.246948	-4.19895	2.6816e-05	0.000109459
ASPM	2870.24	-1.03662	0.202761	-5.11252	3.17889e-07	1.91035e-06
RAPH1	721.913	-1.03654	0.221704	-4.6753	2.93518e-06	1.45392e-05
C17orf75	374.902	-1.03639	0.251193	-4.12589	3.69297e-05	0.000147013
ARL13B	363.169	-1.03617	0.243432	-4.25652	2.07633e-05	8.65953e-05
POU2F2	27.8808	-1.03617	0.513696	-2.01709	0.0436856	0.0815549
DENND6A	182.988	-1.03564	0.282719	-3.66316	0.000249127	0.000829761
SYNCRIP	1656.27	-1.03562	0.220452	-4.69772	2.6308e-06	1.32001e-05
SHOX2	68.8159	-1.03538	0.379579	-2.7277	0.00637775	0.0152005
AMY2B	100.852	-1.03496	0.389191	-2.65926	0.00783135	0.0181917
LRRC58	1706.52	-1.03486	0.213385	-4.84975	1.23619e-06	6.63766e-06
SPEN	4928.44	-1.03429	0.20827	-4.96612	6.83068e-07	3.85159e-06
KHNYN	1565.66	-1.03392	0.213572	-4.84111	1.29116e-06	6.90328e-06
FEZ2	366.207	-1.03358	0.250857	-4.12018	3.7857e-05	0.000150459
ZNF644	849.236	-1.03344	0.221127	-4.67354	2.96048e-06	1.46389e-05
ZNF7	519.093	-1.03283	0.236707	-4.36331	1.28107e-05	5.58868e-05
ZNF784	184.473	-1.03283	0.291785	-3.53969	0.000400599	0.00127654
C6orf48	910.25	-1.03274	0.234132	-4.41093	1.0293e-05	4.581e-05
PPP1R12B	966.002	-1.03237	0.229697	-4.4945	6.97338e-06	3.20685e-05
ZNF785	710.114	-1.03212	0.233952	-4.41165	1.02584e-05	4.56808e-05
LINGO2	16.8168	-1.03147	0.623414	-1.65454	0.098017	0.162155
TAF3	661.747	-1.03141	0.238819	-4.31881	1.56872e-05	6.71419e-05
C5orf56	27.1602	-1.03091	0.523187	-1.97043	0.0487886	0.0895235
RAD51AP1	590.904	-1.03084	0.226309	-4.55503	5.23792e-06	2.45806e-05
SS18L1	940.745	-1.03076	0.242626	-4.24837	2.15336e-05	8.96014e-05
PRKD3	1335.37	-1.0304	0.211904	-4.86258	1.15867e-06	6.2585e-06
RBM5	2431.57	-1.03028	0.203971	-5.0511	4.39271e-07	2.57021e-06
TRIM3	605.239	-1.0296	0.246068	-4.18421	2.8616e-05	0.000116225
TMEM231	513.887	-1.0294	0.235699	-4.36745	1.25704e-05	5.49708e-05
TEC	66.2462	-1.02917	0.39899	-2.57944	0.00989598	0.0223046
C2orf68	946.271	-1.02868	0.218998	-4.69724	2.63705e-06	1.32234e-05
ATXN7L1	131.974	-1.02858	0.313451	-3.28147	0.00103266	0.00300385
SETD2	1791.26	-1.02796	0.207104	-4.96349	6.92368e-07	3.90268e-06
FANCF	64.9323	-1.02755	0.385734	-2.66388	0.00772454	0.0179769
ANKIB1	906.117	-1.02715	0.222124	-4.62421	3.76027e-06	1.82225e-05
PPP2R2A	717.894	-1.02686	0.235154	-4.36673	1.26118e-05	5.51368e-05
MLH3	447.37	-1.02666	0.235675	-4.35626	1.32304e-05	5.7487e-05
IRX3	2634.24	-1.0265	0.204788	-5.01251	5.37233e-07	3.08583e-06
NT5DC2	4560.34	-1.02526	0.249814	-4.10409	4.05918e-05	0.00015984
TRNT1	294.225	-1.0252	0.255268	-4.01616	5.91536e-05	0.000225431
C21orf58	1691.59	-1.02449	0.210269	-4.87228	1.10315e-06	5.9844e-06
DGKE	557.019	-1.02448	0.233139	-4.39427	1.11145e-05	4.91575e-05
ITPR2	751.919	-1.02395	0.226038	-4.53001	5.89815e-06	2.74882e-05
GNA13	348.971	-1.02369	0.246507	-4.15276	3.28492e-05	0.000131939
PELI3	220.47	-1.02359	0.293179	-3.49135	0.000480578	0.00150592
GYG2	12.345	-1.02359	0.66513	-1.53893	0.123822	0.196574
SYTL4	6.22153	-1.02326	0.781767	-1.30891	0.190565	0.27803
DDHD2	477.991	-1.02313	0.233559	-4.38062	1.18342e-05	5.20301e-05
TOB1	1912.59	-1.02272	0.238937	-4.28029	1.86648e-05	7.8586e-05
FITM1	17.6103	-1.02237	0.606334	-1.68615	0.0917676	0.153262
CBWD1	96.2032	-1.0222	0.33587	-3.04344	0.00233893	0.00623513
MAFG	5238.89	-1.02212	0.213025	-4.79811	1.60172e-06	8.39066e-06
ALMS1	527.485	-1.02196	0.232533	-4.39491	1.1082e-05	4.90403e-05
C15orf52	1416.35	-1.02177	0.231127	-4.42082	9.83265e-06	4.3905e-05
GTPBP4	2117.4	-1.02156	0.22218	-4.59789	4.268e-06	2.04701e-05
URI1	1097.87	-1.02096	0.219309	-4.65538	3.23388e-06	1.58936e-05
ISM1	31.9132	-1.02004	0.495332	-2.0593	0.0394655	0.0746593
ZNF566	460.256	-1.01976	0.238107	-4.28279	1.84567e-05	7.7811e-05
WDSUB1	75.9349	-1.01968	0.366647	-2.7811	0.00541742	0.0131422
TAS2R3	4.69982	-1.01953	0.813198	-1.25373	0.209941	0.300361
EIF4G2	5884.99	-1.01889	0.252737	-4.03143	5.54382e-05	0.000212563
U2AF1	1659.45	-1.01867	0.209771	-4.85612	1.19708e-06	6.45104e-06
CCSAP	317.19	-1.01814	0.250216	-4.06902	4.72111e-05	0.000183609
AAED1	56.3628	-1.01709	0.43006	-2.365	0.0180298	0.0378297
TUBGCP3	486.448	-1.01496	0.235322	-4.31307	1.61006e-05	6.87672e-05
WNT10B	541.113	-1.01492	0.239275	-4.24163	2.21906e-05	9.21473e-05
AKAP5	60.8617	-1.01486	0.416136	-2.43876	0.0147378	0.031643
NUDT19	383.252	-1.01429	0.241424	-4.20128	2.65406e-05	0.000108444
TCHP	614.817	-1.01412	0.225136	-4.50447	6.65387e-06	3.06944e-05
CEP57	1006.95	-1.01373	0.21494	-4.71636	2.40099e-06	1.21141e-05
DCUN1D2	1128.68	-1.01372	0.243401	-4.16481	3.11614e-05	0.000125624
SRPK1	1836.39	-1.01323	0.213584	-4.74392	2.09624e-06	1.07167e-05
SUV420H2	1390.92	-1.01318	0.235606	-4.30031	1.7056e-05	7.24302e-05
ARFGEF2	673.961	-1.01275	0.224239	-4.51638	6.29045e-06	2.91416e-05
ZNF37A	1154.52	-1.012	0.232847	-4.34619	1.38525e-05	5.99503e-05
LLGL2	3187.5	-1.01177	0.256109	-3.95055	7.79718e-05	0.000289632
CHAF1A	3012.7	-1.01167	0.203997	-4.95927	7.07592e-07	3.97612e-06
POU5F1	14.6251	-1.01157	0.637884	-1.58583	0.112778	0.1821
VSIG10	1074.31	-1.011	0.233467	-4.33038	1.48855e-05	6.40167e-05
PDCD5	363.198	-1.01084	0.247446	-4.08508	4.40626e-05	0.000172061
DIXDC1	247.421	-1.01049	0.289766	-3.48728	0.000487969	0.00152673
KAT6A	774.722	-1.01038	0.222455	-4.54196	5.57345e-06	2.60419e-05
CCT6A	1862.45	-1.01017	0.225672	-4.47626	7.59623e-06	3.46591e-05
CCDC68	160.765	-1.00952	0.314598	-3.20891	0.0013324	0.00378
MTRF1	253.732	-1.00913	0.282008	-3.5784	0.000345709	0.00111722
FEM1B	537.354	-1.00879	0.232632	-4.33642	1.44825e-05	6.24284e-05
KIAA1551	410.261	-1.00851	0.256462	-3.93238	8.41073e-05	0.000310443
TACC1	557.842	-1.00845	0.234093	-4.30793	1.64789e-05	7.02725e-05
SH2B2	359.142	-1.00762	0.273715	-3.68126	0.000232082	0.000779038
FOXM1	4952.9	-1.00737	0.204721	-4.92068	8.62459e-07	4.76911e-06
ARID3B	503.242	-1.00737	0.237221	-4.24652	2.17115e-05	9.02725e-05
ZNF675	178.96	-1.00617	0.306449	-3.28331	0.00102596	0.00298809
CSNK1E	8004.56	-1.00594	0.209416	-4.80358	1.55853e-06	8.20104e-06
TAF1A	97.35	-1.00571	0.339161	-2.96528	0.00302412	0.00783141
GTF2H2	88.3138	-1.00565	0.350198	-2.87167	0.00408309	0.0102246
RSAD1	1451.65	-1.00542	0.221227	-4.54473	5.50055e-06	2.57455e-05
VPS36	613.91	-1.00514	0.225864	-4.45022	8.57829e-06	3.87389e-05
ZNF24	879.713	-1.00473	0.216873	-4.6328	3.60753e-06	1.75711e-05
CPNE7	1474.83	-1.00463	0.253341	-3.96552	7.32372e-05	0.000273604
ZNF805	229.398	-1.00443	0.268155	-3.7457	0.00017989	0.000617181
ZNF704	169.267	-1.00433	0.307088	-3.27051	0.00107355	0.00310893
HP1BP3	3128.68	-1.00431	0.215059	-4.66994	3.01289e-06	1.48702e-05
ENTPD1	6.6659	-1.00418	0.801242	-1.25327	0.210106	0.300464
ADNP	2196.18	-1.00383	0.20789	-4.82865	1.37464e-06	7.31793e-06
HNRNPH1	8103.99	-1.00363	0.226912	-4.423	9.73399e-06	4.3524e-05
CDHR4	70.8776	-1.00211	0.374112	-2.67864	0.00739215	0.0173332
MSANTD3	318.222	-1.00202	0.250163	-4.00546	6.18967e-05	0.000234842
TBX3	981.774	-1.00101	0.216498	-4.62364	3.77061e-06	1.82563e-05
TRAPPC2	535.317	-1.00021	0.245176	-4.07957	4.51197e-05	0.000175894
SDCCAG3	1947.98	-1.00003	0.208604	-4.79391	1.63564e-06	8.54261e-06
GDAP1L1	1.24867	-0.999775	0.743636	-1.34444	0.178806	NA
ZZZ3	825.325	-0.999375	0.219741	-4.54797	5.41655e-06	2.53742e-05
RWDD1	380.549	-0.99807	0.251448	-3.96929	7.20871e-05	0.000269801
CACUL1	1530.23	-0.997407	0.23215	-4.29639	1.73599e-05	7.35866e-05
HELLS	1707.56	-0.996581	0.213184	-4.67475	2.94313e-06	1.45656e-05
NADK2	885.333	-0.996207	0.220744	-4.51296	6.39299e-06	2.95662e-05
C5orf51	728.847	-0.996175	0.222149	-4.48426	7.31668e-06	3.34773e-05
PARD3B	85.0906	-0.996126	0.357951	-2.78285	0.0053883	0.0130774
NFKBID	456.072	-0.996086	0.247119	-4.0308	5.55873e-05	0.000213035
CLCN6	553.656	-0.99608	0.254515	-3.91364	9.09138e-05	0.000332858
FASTKD2	745.695	-0.995822	0.246453	-4.04062	5.33099e-05	0.000204975
OTUD4	346.123	-0.995583	0.258973	-3.84436	0.000120868	0.00043082
POLR2D	645.773	-0.995529	0.283403	-3.51276	0.000443476	0.00139933
BLOC1S5	2.17869	-0.995327	0.803075	-1.23939	0.2152	0.306352
WHAMM	228.177	-0.994353	0.268803	-3.69918	0.000216294	0.000731006
MAP1A	43.7733	-0.994133	0.439603	-2.26144	0.0237323	0.0481048
L3MBTL1	186.448	-0.994	0.32679	-3.04171	0.00235238	0.00626596
NPAT	445.378	-0.993827	0.235236	-4.22481	2.39139e-05	9.87251e-05
DCLRE1C	654.953	-0.993144	0.230165	-4.31492	1.59664e-05	6.82115e-05
ARRDC2	1535.49	-0.992612	0.226313	-4.38602	1.15445e-05	5.08801e-05
GATAD1	1260.13	-0.992525	0.211747	-4.68731	2.76826e-06	1.38049e-05
RAB26	2769.27	-0.992243	0.250041	-3.96831	7.23832e-05	0.000270847
ATP5L2	42.7801	-0.991681	0.448655	-2.21034	0.0270813	0.053908
BUB1B	653.467	-0.99109	0.231069	-4.28915	1.79359e-05	7.57525e-05
EME1	564.571	-0.990368	0.234432	-4.22454	2.39426e-05	9.88186e-05
TSR2	531.275	-0.990086	0.251141	-3.94234	8.06891e-05	0.000298773
NSMF	3743.4	-0.989971	0.249985	-3.96012	7.49128e-05	0.000279479
SBNO1	2647.84	-0.989962	0.212998	-4.64776	3.35564e-06	1.64672e-05
AGAP5	87.3873	-0.989917	0.348479	-2.84068	0.00450173	0.0111514
ZNF236	300.82	-0.98963	0.263549	-3.75501	0.000173334	0.00059657
SON	8936.33	-0.989551	0.217113	-4.55777	5.16988e-06	2.42955e-05
MED13	1087.74	-0.989299	0.218588	-4.52586	6.01502e-06	2.79689e-05
SCRN2	1019.37	-0.98907	0.255917	-3.8648	0.00011118	0.000399781
PCM1	946.321	-0.988212	0.216668	-4.56096	5.09206e-06	2.39781e-05
PRPF39	671.924	-0.987956	0.259793	-3.80285	0.00014304	0.000502705
SNRNP48	797.955	-0.987811	0.236934	-4.16915	3.0574e-05	0.000123409
HSPA9	5021.66	-0.987466	0.226453	-4.36058	1.29719e-05	5.65141e-05
PUS1	2722.21	-0.987044	0.216297	-4.56338	5.03363e-06	2.37373e-05
CBX3	1821.87	-0.987029	0.207774	-4.7505	2.02909e-06	1.04052e-05
DDAH2	314.806	-0.986887	0.249335	-3.95808	7.55533e-05	0.000281675
ZNF337	925.308	-0.986487	0.247732	-3.98207	6.83167e-05	0.000257055
GDAP1	212.123	-0.986467	0.274793	-3.58985	0.000330869	0.0010733
CDC14B	385.519	-0.986154	0.242463	-4.06723	4.75747e-05	0.000184847
C15orf59	12.4075	-0.986153	0.671064	-1.46954	0.141688	0.219275
CDC42EP1	6827.2	-0.985454	0.23606	-4.17458	2.9853e-05	0.000120857
POLK	235.671	-0.985248	0.268669	-3.66715	0.000245267	0.000818243
LHX4	123.314	-0.985141	0.311816	-3.15936	0.00158115	0.00440898
NES	695.221	-0.98456	0.231232	-4.25789	2.06365e-05	8.61545e-05
FXN	420.958	-0.984186	0.243171	-4.0473	5.18125e-05	0.000199694
NHSL1	244.446	-0.983856	0.264784	-3.71569	0.000202646	0.000688878
ADAMTS10	1083.7	-0.983238	0.256624	-3.83144	0.000127395	0.000452008
CBWD2	116.147	-0.983123	0.326249	-3.01341	0.00258325	0.00680865
CES1	30.4293	-0.983076	0.507528	-1.93699	0.0527466	0.0957626
SYDE2	156.866	-0.982599	0.304016	-3.23206	0.001229	0.00351663
ZNF200	324.307	-0.98227	0.248495	-3.95288	7.7216e-05	0.000287152
SLMAP	950.199	-0.982117	0.216427	-4.53788	5.68235e-06	2.65203e-05
SLC25A41	174.527	-0.982001	0.311845	-3.14901	0.00163827	0.00454296
PPP6R3	1039.04	-0.981984	0.2159	-4.54834	5.40718e-06	2.53376e-05
RAD23A	4228.35	-0.980685	0.201285	-4.87213	1.10401e-06	5.98627e-06
GSG2	391.226	-0.980681	0.275468	-3.56006	0.000370776	0.00118927
GDF11	528.011	-0.980402	0.25496	-3.84531	0.0001204	0.000429338
STRN3	261.175	-0.979856	0.263293	-3.72154	0.000198013	0.000674958
FERMT1	614.748	-0.97972	0.273572	-3.58121	0.000342008	0.00110592
CLUAP1	379.409	-0.97955	0.242847	-4.03362	5.49252e-05	0.000210695
UBE2Q2	97.763	-0.979362	0.334081	-2.93151	0.00337321	0.00862043
CEP120	484.658	-0.979353	0.253078	-3.86977	0.00010894	0.000391986
DDX59	282.009	-0.979165	0.259338	-3.77563	0.000159604	0.000553756
RUFY1	582.759	-0.978888	0.236064	-4.1467	3.37301e-05	0.00013521
DBT	1258.95	-0.978579	0.211491	-4.62704	3.7093e-06	1.80076e-05
KIAA1841	372.194	-0.978115	0.256753	-3.80956	0.000139215	0.000490106
ADNP2	414.117	-0.977726	0.253963	-3.84988	0.000118175	0.000422143
TBCE	384.152	-0.977474	0.242696	-4.02756	5.6358e-05	0.000215482
GGPS1	604.463	-0.977379	0.237744	-4.11106	3.9384e-05	0.000155769
RAD18	708.453	-0.977272	0.237267	-4.11887	3.80734e-05	0.000151209
MYL9	65.156	-0.976956	0.392827	-2.48699	0.012883	0.0281198
RAD17	362.662	-0.976749	0.248084	-3.93717	8.24478e-05	0.000304732
CTPS1	4349.59	-0.976597	0.210005	-4.65035	3.31365e-06	1.6266e-05
MSH5-SAPCD1	72.8671	-0.97653	0.371923	-2.62563	0.00864897	0.0198527
FOXC1	1626.42	-0.975265	0.220568	-4.42162	9.79656e-06	4.37798e-05
SLC35E2	679.172	-0.975224	0.225518	-4.32437	1.52971e-05	6.56273e-05
KIF4B	39.4909	-0.974783	0.492617	-1.97878	0.0478403	0.0880708
ACIN1	4212.05	-0.974735	0.206687	-4.71598	2.40547e-06	1.2133e-05
FYTTD1	425.445	-0.974542	0.256732	-3.79596	0.000147075	0.000515331
SMC5	685.899	-0.974444	0.223803	-4.35402	1.3366e-05	5.80453e-05
FAM206A	289.537	-0.974212	0.257477	-3.78368	0.000154526	0.000539121
DHX34	2823.98	-0.973956	0.241655	-4.03036	5.56912e-05	0.000213382
RNF207	785.165	-0.973931	0.237342	-4.10349	4.06971e-05	0.000160069
PRDM10	176.205	-0.973237	0.287324	-3.38725	0.000705967	0.00212559
C12orf45	98.0268	-0.972905	0.362106	-2.6868	0.00721402	0.0169729
CMTM4	863.959	-0.972632	0.237134	-4.10162	4.10269e-05	0.000161211
DIS3L	566.641	-0.97248	0.240666	-4.0408	5.32702e-05	0.000204877
RYBP	297.602	-0.972254	0.256405	-3.79187	0.00014952	0.000523157
SKIDA1	615.066	-0.972225	0.231062	-4.20764	2.58049e-05	0.00010557
SRSF4	1385.67	-0.972067	0.210683	-4.61388	3.95212e-06	1.91181e-05
SLK	1108.3	-0.971491	0.216987	-4.47718	7.56355e-06	3.45293e-05
NSMCE4A	465.865	-0.971267	0.244258	-3.97639	6.99681e-05	0.000262715
RECQL	652.455	-0.971118	0.229016	-4.2404	2.23121e-05	9.25105e-05
TMEM89	6.11122	-0.971089	0.79553	-1.22068	0.222207	0.314515
ZCCHC4	78.4837	-0.971027	0.360687	-2.69216	0.00709906	0.0167243
NPR3	3232.99	-0.971022	0.217289	-4.46881	7.8655e-06	3.57776e-05
CXCL3	12.3196	-0.970681	0.677418	-1.43291	0.151883	0.231558
DDI2	44.7461	-0.970595	0.447199	-2.17039	0.0299775	0.0588542
POTEF	6.50966	-0.970148	0.774796	-1.25213	0.210521	0.300874
DNAJC11	2353.12	-0.970011	0.205301	-4.72483	2.3031e-06	1.16635e-05
MAPK6	596.427	-0.969589	0.229544	-4.22398	2.40024e-05	9.899e-05
CCDC177	2.73876	-0.969368	0.834486	-1.16163	0.245384	0.341802
TMEM39A	1013.46	-0.968939	0.216017	-4.48548	7.27501e-06	3.33147e-05
PANK2	441.68	-0.968044	0.242038	-3.99955	6.34639e-05	0.00024034
CPAMD8	2.49342	-0.968002	0.834539	-1.15992	0.24608	0.342508
RIMS4	498.969	-0.967612	0.262389	-3.68771	0.000226285	0.000761773
CHST13	13.0872	-0.96717	0.667433	-1.44909	0.147313	0.226135
DOCK5	1173.46	-0.966864	0.215665	-4.48317	7.35427e-06	3.36398e-05
CCDC84	1162.18	-0.96679	0.251058	-3.85086	0.000117703	0.000420825
CDC16	985.668	-0.966399	0.232799	-4.15122	3.30705e-05	0.000132795
CREB1	350.234	-0.9658	0.249975	-3.86359	0.000111731	0.000401409
RAB3GAP1	449.62	-0.96562	0.255928	-3.77302	0.000161284	0.000559469
MAFB	65.8707	-0.965328	0.383714	-2.51575	0.0118779	0.0262207
ZKSCAN3	193.562	-0.965005	0.277256	-3.48055	0.000500378	0.00156225
ILF3	14651.8	-0.964635	0.198032	-4.87111	1.10974e-06	6.01214e-06
PPM1J	25.0429	-0.964384	0.536954	-1.79603	0.0724901	0.125435
SLC52A3	1.78213	-0.964357	0.808924	-1.19215	0.233204	0.327493
KCTD15	1560.47	-0.964354	0.209113	-4.61163	3.99522e-06	1.9298e-05
MAP7	1636.24	-0.964133	0.210674	-4.57642	4.73011e-06	2.24618e-05
FANCA	3972.29	-0.963603	0.224311	-4.29584	1.7403e-05	7.37312e-05
PLEKHB2	1012.5	-0.963313	0.227067	-4.24241	2.21132e-05	9.18494e-05
NREP	208.711	-0.963196	0.274618	-3.50741	0.000452494	0.00142558
C17orf80	558.994	-0.96315	0.231004	-4.1694	3.05398e-05	0.000123301
SNW1	572.791	-0.963031	0.251096	-3.8353	0.000125409	0.000445544
CCDC150	242.578	-0.962996	0.31307	-3.07598	0.00209812	0.00566083
C20orf194	13.4856	-0.962759	0.651134	-1.47859	0.13925	0.216056
EMP2	12998.4	-0.962276	0.240007	-4.00936	6.08824e-05	0.000231316
RBM34	1064.51	-0.962111	0.215587	-4.46274	8.09167e-06	3.67346e-05
ARID2	1036.17	-0.962063	0.222699	-4.32001	1.56025e-05	6.68323e-05
KIAA0368	2592.96	-0.961991	0.207373	-4.63895	3.5019e-06	1.71282e-05
FIP1L1	485.371	-0.96187	0.239706	-4.01271	6.00252e-05	0.000228432
PLK1	2444.57	-0.961	0.227663	-4.22115	2.43056e-05	0.000100089
C11orf57	482.472	-0.960522	0.234877	-4.08947	4.32356e-05	0.000169197
E2F6	154.542	-0.960268	0.297241	-3.23061	0.00123527	0.00353087
KLF9	298.567	-0.960122	0.255655	-3.75553	0.000172973	0.000595457
ZMYM2	755.602	-0.95958	0.229303	-4.18477	2.85459e-05	0.000115969
EIF5B	8953.57	-0.958958	0.202363	-4.7388	2.14988e-06	1.09728e-05
PTK6	498.665	-0.958869	0.248316	-3.86149	0.000112697	0.000404561
FNBP1L	937.651	-0.957577	0.220482	-4.34311	1.40479e-05	6.06991e-05
MRGBP	568.329	-0.957558	0.228893	-4.18343	2.8714e-05	0.000116535
ZBTB44	589.818	-0.957301	0.235676	-4.06194	4.86668e-05	0.000188775
WDR90	6244.56	-0.957291	0.266606	-3.59065	0.000329851	0.00107021
PHF20L1	657.889	-0.957287	0.225968	-4.23638	2.27151e-05	9.40857e-05
EPB41L4A	304.318	-0.957245	0.258038	-3.7097	0.000207504	0.000703485
KCNG1	3.86894	-0.95723	0.830392	-1.15275	0.249015	0.345634
ANTXRL	1.21704	-0.956826	0.735498	-1.30092	0.193285	NA
THUMPD1	677.793	-0.956555	0.228058	-4.19434	2.73665e-05	0.000111455
FBXL16	1742.5	-0.956516	0.220894	-4.33021	1.48965e-05	6.40438e-05
DDX18	1369.31	-0.956383	0.228654	-4.18267	2.88105e-05	0.000116898
CSTF2T	657.531	-0.956054	0.258662	-3.69616	0.000218888	0.000738855
AMZ1	3.27222	-0.955528	0.835621	-1.1435	0.252833	0.349728
IRAK1BP1	12.1101	-0.95513	0.6709	-1.42365	0.154547	0.234983
MT1F	1.37943	-0.954877	0.733138	-1.30245	0.192762	0.280608
NR2F1	1879.25	-0.954347	0.218007	-4.37761	1.19989e-05	5.26692e-05
TMEM150A	144.656	-0.954226	0.302984	-3.14943	0.00163588	0.00453988
GUF1	328.897	-0.952912	0.252036	-3.78086	0.000156286	0.000544098
THRAP3	3053.26	-0.95269	0.210396	-4.52808	5.95225e-06	2.77086e-05
TRIM14	933.33	-0.952318	0.234657	-4.05835	4.94211e-05	0.000191519
NUSAP1	1800.92	-0.952059	0.216644	-4.39458	1.10986e-05	4.91005e-05
C17orf85	1076.76	-0.951509	0.216087	-4.40335	1.06592e-05	4.73109e-05
GATAD2B	3384.98	-0.951009	0.226445	-4.19974	2.67225e-05	0.000109116
CREBZF	3731.62	-0.950876	0.245741	-3.86942	0.000109096	0.000392461
JPH3	51.9053	-0.950713	0.421531	-2.25538	0.0241096	0.0487604
ZNF664	2242.04	-0.950387	0.209312	-4.54053	5.61138e-06	2.62116e-05
WIPF1	252.357	-0.950158	0.261959	-3.62713	0.000286589	0.00094108
CNBP	1377.76	-0.949904	0.219861	-4.32047	1.55699e-05	6.67274e-05
ZC3HAV1L	56.232	-0.949629	0.403461	-2.35371	0.0185873	0.0388743
PPAPDC1B	386.061	-0.949581	0.242089	-3.92245	8.76545e-05	0.000321935
DNAJC28	18.4535	-0.949309	0.602456	-1.57573	0.115088	0.185082
IVNS1ABP	2359.69	-0.948992	0.206454	-4.59663	4.29377e-06	2.05574e-05
POMT1	374.018	-0.948919	0.265379	-3.57571	0.000349281	0.00112662
FGFR1OP	389.79	-0.948865	0.280341	-3.38468	0.000712603	0.0021432
GPBP1	1600.66	-0.948818	0.214681	-4.41967	9.88527e-06	4.41037e-05
KCNJ12	123.528	-0.948768	0.322755	-2.93959	0.00328647	0.00842648
C9orf85	177.864	-0.948083	0.284667	-3.3305	0.000866896	0.00256142
POLD3	965.545	-0.948016	0.228583	-4.14737	3.36316e-05	0.000134915
[truncated: 16,966 more rows]

## Sheet: Upregulated
Gene	baseMean	log2FoldChange	lfcSE	stat	pvalue	padj
CPA2	1229.51	7.83255	0.379658	20.6305	1.46029e-94	5.95324e-91
PGF	445.397	7.22394	0.473968	15.2414	1.87789e-52	9.27963e-50
DNAH3	209.772	6.71048	0.544168	12.3316	6.11895e-35	1.05033e-32
GALR2	1916.2	6.54674	0.289385	22.623	2.57656e-113	2.1008e-109
ZACN	132.171	6.23054	0.594438	10.4814	1.05193e-25	7.14741e-24
HBA1	122.215	6.20681	0.590546	10.5103	7.74499e-26	5.30662e-24
SPINK6	421.288	6.12452	0.380046	16.1152	1.9954e-58	1.35579e-55
FUT5	77.3096	6.10819	0.684035	8.92964	4.27391e-19	1.41944e-17
PSG1	118.67	5.91621	0.572027	10.3425	4.52416e-25	2.82665e-23
NEU1	13020.8	5.82314	0.210415	27.6746	1.41376e-168	2.30541e-164
MUC2	142.542	5.81848	0.5251	11.0807	1.55646e-28	1.39457e-26
ACSBG1	123.301	5.80474	0.540201	10.7455	6.22051e-27	4.67456e-25
LILRA3	73.6483	5.80366	0.642633	9.03106	1.70009e-19	5.88608e-18
TMEM229B	107.206	5.79209	0.569175	10.1763	2.53005e-24	1.46824e-22
PTPRC	88.4021	5.78712	0.602993	9.59733	8.20431e-22	3.79002e-20
HBA2	89.5153	5.78231	0.606343	9.53638	1.47907e-21	6.58994e-20
STMN3	89.9065	5.76076	0.611286	9.424	4.34228e-21	1.79265e-19
RFPL4B	53.3089	5.70996	0.695346	8.21168	2.18112e-16	5.19992e-15
SYNGR4	192.144	5.70663	0.459141	12.4289	1.82044e-35	3.41217e-33
FAM131B	186.865	5.64997	0.462532	12.2153	2.57557e-34	3.96225e-32
OSCAR	181.748	5.6328	0.463554	12.1513	5.64369e-34	8.52144e-32
LAMA4	124.75	5.62248	0.522392	10.7629	5.14949e-27	3.88763e-25
FUT3	152.5	5.60011	0.499676	11.2075	3.74682e-29	3.63687e-27
ATP1A3	107.752	5.56566	0.554242	10.0419	9.97006e-24	5.45577e-22
TF	76.2038	5.53202	0.616379	8.97504	2.83258e-19	9.58318e-18
AP3B2	125.055	5.51396	0.511863	10.7723	4.65093e-27	3.52757e-25
CDH15	274.416	5.5062	0.39991	13.7686	3.93829e-43	1.28443e-40
SYNGR1	67.475	5.39476	0.62215	8.67116	4.27748e-18	1.28695e-16
GRIK5	852.294	5.38653	0.304227	17.7056	3.79504e-70	6.18858e-67
IL7R	1147.8	5.38033	0.270378	19.8993	4.12637e-88	1.34577e-84
MAP4K1	208.522	5.33044	0.434076	12.28	1.16027e-34	1.93418e-32
C10orf67	51.3549	5.32877	0.661646	8.05381	8.02581e-16	1.7734e-14
RHCE	63.474	5.32715	0.618464	8.61351	7.08593e-18	2.0634e-16
SEMA4A	112.084	5.27829	0.523655	10.0797	6.79273e-24	3.79346e-22
SYT11	63.0176	5.27756	0.63172	8.35428	6.58339e-17	1.68269e-15
CLDN1	38.1717	5.26383	0.715965	7.35208	1.95143e-13	3.0598e-12
MST1	702.999	5.24538	0.341146	15.3758	2.38063e-53	1.29403e-50
CGREF1	44.8621	5.14711	0.669752	7.6851	1.52878e-14	2.8011e-13
PTCHD2	35.3231	5.14229	0.722331	7.11903	1.0869e-12	1.55338e-11
SERPINB7	58.9322	5.10973	0.65022	7.85846	3.88878e-15	7.89719e-14
CACNB1	135.645	5.10818	0.459222	11.1235	9.63664e-29	8.87823e-27
CAPN5	124.665	5.07297	0.475379	10.6714	1.38506e-26	1.01976e-24
HAPLN3	80.8037	5.01589	0.545625	9.19293	3.8227e-20	1.43965e-18
NGFR	58.7832	4.9891	0.598891	8.33057	8.04567e-17	2.02783e-15
CD36	59.0523	4.98572	0.601303	8.29152	1.11811e-16	2.77519e-15
DEGS2	99.8308	4.96474	0.521091	9.52758	1.6099e-21	7.1533e-20
PPP1R1C	30.248	4.96008	0.729941	6.79518	1.08177e-11	1.3229e-10
AGR2	1011.9	4.95856	0.599502	8.27113	1.32696e-16	3.26377e-15
FBP1	47.2303	4.9332	0.638777	7.72288	1.13728e-14	2.1419e-13
CFTR	88.4019	4.86031	0.510165	9.52694	1.61985e-21	7.17794e-20
FBP2	36.2163	4.84774	0.685011	7.07689	1.47426e-12	2.06536e-11
SPTBN5	213.238	4.81252	0.406868	11.8282	2.79063e-32	3.61165e-30
KMO	41.5749	4.74237	0.644233	7.36127	1.82167e-13	2.87014e-12
ALPPL2	848.665	4.71219	0.262778	17.9322	6.60999e-72	1.19766e-68
ROS1	120.837	4.70403	0.4536	10.3704	3.38009e-25	2.14472e-23
TLR9	135.454	4.69835	0.442573	10.616	2.51105e-26	1.76499e-24
NRROS	32.6668	4.69014	0.688593	6.81119	9.67927e-12	1.19576e-10
PSG2	78.9429	4.67695	0.525024	8.90807	5.19276e-19	1.71761e-17
FAM57B	178.486	4.67118	0.404447	11.5495	7.42164e-31	8.52286e-29
CAPSL	32.8418	4.66475	0.693282	6.72851	1.71407e-11	2.01524e-10
CDKN1C	11068.5	4.65614	0.20911	22.2664	7.81635e-110	4.24871e-106
TUBB1	78.7033	4.64301	0.546682	8.49306	2.01271e-17	5.49769e-16
FGFBP1	751.632	4.62432	0.290782	15.9031	6.03477e-57	3.64478e-54
CRISPLD2	533.88	4.61104	0.35275	13.0717	4.77737e-39	1.21726e-36
IL2RB	692.913	4.60362	0.273556	16.8288	1.50142e-63	1.28862e-60
FCGBP	227.362	4.59551	0.685035	6.70844	1.96718e-11	2.28971e-10
GPR87	78.1711	4.59387	0.530532	8.65898	4.76004e-18	1.42165e-16
GSG1	22.811	4.58931	0.747459	6.13988	8.25849e-10	7.68671e-09
JSRP1	151.85	4.58537	0.409258	11.2041	3.89264e-29	3.75605e-27
DHRS2	317.155	4.57531	0.321217	14.2437	4.90739e-46	1.90535e-43
C19orf38	138.933	4.57038	0.423077	10.8027	3.34182e-27	2.58271e-25
COL2A1	37.6165	4.55051	0.65427	6.95509	3.52333e-12	4.67113e-11
NUTM1	28.841	4.5331	0.700543	6.47084	9.74586e-11	1.02998e-09
APBB1	21.9139	4.50953	0.752432	5.99327	2.05659e-09	1.78578e-08
ITGB6	70.207	4.49056	0.524944	8.55436	1.18522e-17	3.32086e-16
ANKRD1	72.8035	4.45223	0.510799	8.7162	2.87685e-18	8.8182e-17
SLC12A8	148.771	4.44608	0.398641	11.1531	6.91705e-29	6.55793e-27
ELAVL3	53.0052	4.43341	0.570865	7.76612	8.09281e-15	1.55808e-13
STK31	85.0604	4.4198	0.483172	9.14746	5.82865e-20	2.1504e-18
MARCO	40.4471	4.40168	0.62476	7.04539	1.84937e-12	2.54495e-11
CLDN6	79.7477	4.39402	0.499495	8.79692	1.40617e-18	4.47858e-17
CCR4	19.9021	4.39387	0.757537	5.8002	6.62343e-09	5.24566e-08
LRRC32	247.573	4.39239	0.368563	11.9176	9.58242e-33	1.30217e-30
PI3	292.116	4.36928	0.319256	13.6858	1.23453e-42	3.79839e-40
2017-09-03	50.6043	4.33706	0.576134	7.52788	5.15721e-14	8.7694e-13
RHAG	18.8344	4.31804	0.761603	5.66968	1.43066e-08	1.07313e-07
ANKRD24	356.059	4.31277	0.306332	14.0787	5.13098e-45	1.90161e-42
ADAM21	89.7767	4.31242	0.518351	8.31949	8.83418e-17	2.21289e-15
THRSP	18.88	4.31174	0.762018	5.65831	1.52869e-08	1.13984e-07
NLRC4	18.5344	4.29666	0.762378	5.63587	1.74177e-08	1.2852e-07
PCDHB14	24.9924	4.28729	0.718839	5.96419	2.45853e-09	2.11229e-08
PODNL1	258.544	4.2851	0.341669	12.5417	4.4148e-36	8.88793e-34
SLC44A3	36.6826	4.26537	0.645291	6.61	3.84327e-11	4.28089e-10
ADAP2	63.4276	4.26508	0.520397	8.19581	2.48903e-16	5.89094e-15
CXCL11	18.0314	4.26221	0.76398	5.57896	2.41959e-08	1.74353e-07
CAMKV	42.8382	4.26128	0.61308	6.95061	3.63711e-12	4.80635e-11
HCST	109.421	4.25191	0.440574	9.65084	4.87549e-22	2.2912e-20
INCA1	190.715	4.24973	0.36699	11.58	5.20669e-31	6.06468e-29
CT62	29.2121	4.24533	0.675914	6.28087	3.36683e-10	3.31339e-09
SCIN	34.4907	4.24245	0.641349	6.61488	3.71849e-11	4.1561e-10
ART5	101.196	4.21629	0.440833	9.56437	1.12887e-21	5.12771e-20
MIP	29.0627	4.20377	0.676915	6.21018	5.29228e-10	5.07355e-09
S100A2	965.921	4.2008	0.258803	16.2317	3.01249e-59	2.13585e-56
TMEM190	22.6629	4.1995	0.718212	5.84716	5.00035e-09	4.06484e-08
EFHB	28.2841	4.18278	0.681684	6.13594	8.46552e-10	7.85252e-09
TNC	33.3436	4.18247	0.647261	6.46179	1.03471e-10	1.08859e-09
BTD	2714.39	4.17275	0.213843	19.5132	8.4884e-85	2.307e-81
MYD88	91.1416	4.17183	0.463916	8.99263	2.41378e-19	8.23462e-18
SLC16A12	22.3856	4.15984	0.715957	5.81019	6.24027e-09	4.97361e-08
MED12L	28.2486	4.15583	0.672951	6.17554	6.59384e-10	6.22976e-09
TAS1R1	22.6988	4.15434	0.718006	5.78594	7.21087e-09	5.65326e-08
SEC14L5	144.206	4.14568	0.385986	10.7405	6.5691e-27	4.91387e-25
LUM	96.5456	4.13462	0.459393	9.00019	2.25331e-19	7.73575e-18
SYT3	16.3652	4.13332	0.77027	5.36606	8.04733e-08	5.34751e-07
LRRC25	22.0547	4.12803	0.718313	5.74684	9.09265e-09	7.02054e-08
NTS	36.9663	4.11682	0.621364	6.62546	3.46162e-11	3.90378e-10
CPA5	62.3662	4.10236	0.519539	7.89614	2.87674e-15	5.92311e-14
ACTA2	572.127	4.0955	0.25995	15.7549	6.35171e-56	3.69919e-53
MYLK	147.701	4.06506	0.407345	9.9794	1.87591e-23	1.00959e-21
SBSN	46.1502	4.05623	0.565398	7.17412	7.27738e-13	1.06147e-11
FOXJ1	15.8299	4.0482	0.77583	5.2179	1.80962e-07	1.13454e-06
HPX	121.016	4.04787	0.428516	9.44626	3.51151e-21	1.48348e-19
CHRNE	80.1525	4.04486	0.489089	8.27019	1.33747e-16	3.28465e-15
AOX1	288.259	4.04097	0.352365	11.4681	1.90724e-30	2.13023e-28
CD53	15.249	4.03513	0.775174	5.20546	1.9352e-07	1.20691e-06
CTRC	15.4843	4.03437	0.77593	5.1994	1.99937e-07	1.24442e-06
TCN2	45.6149	4.02526	0.570586	7.0546	1.73098e-12	2.39613e-11
FOXA3	20.1158	4.01615	0.729679	5.504	3.71267e-08	2.60735e-07
AKAP3	20.4532	3.99391	0.728436	5.48286	4.18504e-08	2.91735e-07
C10orf107	24.1679	3.98581	0.690333	5.77375	7.7527e-09	6.05765e-08
CDHR2	64.2354	3.98575	0.502687	7.9289	2.21103e-15	4.59889e-14
TUBB2B	75.6404	3.97298	0.471742	8.42192	3.70351e-17	9.83602e-16
CASKIN1	562.663	3.96911	0.294057	13.4978	1.61223e-41	4.69476e-39
PSG9	24.8059	3.96359	0.683969	5.79499	6.83272e-09	5.38267e-08
LRRC46	75.3763	3.96277	0.46665	8.49195	2.03193e-17	5.54093e-16
UPK2	49.5491	3.95999	0.553588	7.15331	8.47095e-13	1.22136e-11
GPR132	19.5966	3.95805	0.734668	5.38754	7.1429e-08	4.78354e-07
BAIAP3	217.842	3.95331	0.381179	10.3713	3.35078e-25	2.13442e-23
PNCK	29.2573	3.94639	0.659868	5.98058	2.2235e-09	1.91946e-08
FST	233.072	3.94492	0.332294	11.8718	1.65871e-32	2.23542e-30
EPHB2	57.1377	3.92251	0.519067	7.55684	4.12967e-14	7.10364e-13
SAMD14	64.1729	3.917	0.493591	7.93572	2.09274e-15	4.36398e-14
TEKT5	50.9858	3.91419	0.533679	7.33434	2.2281e-13	3.45705e-12
NPC1L1	248.573	3.91299	0.334471	11.6991	1.28876e-31	1.56835e-29
C10orf54	1868.73	3.90694	0.228908	17.0677	2.58034e-65	2.62985e-62
C2orf66	85.6369	3.89336	0.453011	8.5944	8.37025e-18	2.40306e-16
VSTM1	13.5357	3.87508	0.782949	4.94934	7.44651e-07	4.17143e-06
SPINK1	37.2486	3.87099	0.597323	6.48056	9.13826e-11	9.69535e-10
MAPT	17.7113	3.86251	0.736358	5.24543	1.55918e-07	9.9009e-07
CBY3	22.614	3.83986	0.6965	5.51309	3.52594e-08	2.48477e-07
BCL2L10	18.0457	3.83288	0.735053	5.21442	1.84391e-07	1.15426e-06
RAB33A	43.5668	3.8323	0.556299	6.88892	5.62185e-12	7.19182e-11
C6orf52	86.5857	3.83182	0.437879	8.75086	2.11736e-18	6.57673e-17
HBZ	13.0798	3.82769	0.785258	4.87443	1.09124e-06	5.92966e-06
SYTL5	47.4762	3.82746	0.53966	7.09235	1.31853e-12	1.86319e-11
ITGA7	239.036	3.82341	0.349558	10.9378	7.5981e-28	6.28946e-26
2017-03-10	43.1741	3.82017	0.556755	6.86148	6.81508e-12	8.58174e-11
CALY	82.355	3.8134	0.460784	8.27588	1.27506e-16	3.15037e-15
GKN1	21.689	3.79662	0.698099	5.43852	5.37261e-08	3.67035e-07
SLC30A1	2383.12	3.78635	0.282691	13.3939	6.56074e-41	1.83094e-38
PSG5	49.8556	3.7856	0.532237	7.11263	1.13851e-12	1.61863e-11
PDGFC	33.3658	3.78116	0.607991	6.2191	5.00009e-10	4.82179e-09
CHRM4	51.2663	3.76599	0.530821	7.09466	1.29669e-12	1.83392e-11
GSC2	12.7018	3.76388	0.788938	4.77082	1.83475e-06	9.48315e-06
PGPEP1L	16.3907	3.7514	0.742807	5.0503	4.41111e-07	2.58005e-06
SEMA3A	12.3562	3.73941	0.789719	4.73511	2.18938e-06	1.11648e-05
ATG9B	232.138	3.72682	0.353611	10.5393	5.69129e-26	3.91595e-24
DOK2	15.9348	3.71161	0.745081	4.98148	6.30999e-07	3.58027e-06
ENC1	43.2543	3.70271	0.559966	6.61239	3.78176e-11	4.21813e-10
SHISA8	24.5992	3.70225	0.682007	5.42846	5.68429e-08	3.8703e-07
CABP4	35.6125	3.69187	0.588044	6.27822	3.42473e-10	3.36631e-09
ITGAM	27.8275	3.68588	0.634187	5.81198	6.17389e-09	4.93276e-08
CCDC87	66.3147	3.68485	0.470492	7.8319	4.80559e-15	9.56834e-14
SRPK3	11.7592	3.67936	0.792377	4.64345	3.42637e-06	1.67941e-05
FGGY	371.814	3.66664	0.290584	12.6182	1.67655e-36	3.48522e-34
SERHL2	11.743	3.6607	0.793656	4.61245	3.97943e-06	1.92388e-05
DPEP3	11.6489	3.65958	0.793451	4.61224	3.98361e-06	1.92476e-05
FGL1	15.2906	3.65768	0.748024	4.88979	1.00942e-06	5.51815e-06
C7orf65	23.6048	3.65368	0.666188	5.48447	4.14719e-08	2.89257e-07
IFITM10	1279.95	3.65067	0.236954	15.4067	1.47664e-53	8.30331e-51
SCAMP5	65.4794	3.65003	0.479564	7.61113	2.71716e-14	4.80052e-13
TUBB2A	216.499	3.64603	0.316293	11.5274	9.59965e-31	1.0947e-28
TMEM31	11.9783	3.64433	0.795617	4.58051	4.63834e-06	2.20646e-05
BGN	11.4606	3.64428	0.794054	4.58947	4.44383e-06	2.12256e-05
SLC8A1	19.6139	3.64247	0.708411	5.14174	2.72199e-07	1.65501e-06
DOCK2	15.3701	3.64171	0.75125	4.84754	1.25005e-06	6.69882e-06
COL8A1	299.832	3.63817	0.301187	12.0795	1.35616e-33	1.99233e-31
SOCS1	133.036	3.63431	0.381694	9.52151	1.7068e-21	7.52236e-20
FUT6	11.5856	3.63102	0.795331	4.56542	4.98501e-06	2.35352e-05
TM4SF4	26.393	3.6283	0.64286	5.644	1.6614e-08	1.23173e-07
RASL11A	333.812	3.62516	0.285135	12.7139	4.95291e-37	1.07689e-34
SERINC4	37.3998	3.62321	0.57108	6.34449	2.23165e-10	2.24362e-09
C14orf159	85.51	3.6228	0.43041	8.41709	3.85938e-17	1.02167e-15
SLC17A7	45.1787	3.61114	0.534629	6.75447	1.43354e-11	1.70384e-10
LPXN	682.139	3.59382	0.273745	13.1283	2.26617e-39	5.86578e-37
NDUFA1	3120.17	3.59154	0.211043	17.0181	6.0341e-65	5.78812e-62
SELPLG	140.988	3.59005	0.368925	9.7311	2.22172e-22	1.08798e-20
TMEM217	217.713	3.58938	0.3416	10.5076	7.97272e-26	5.4398e-24
TSPAN8	610.357	3.58905	0.294453	12.1889	3.56385e-34	5.43137e-32
C12orf61	50.9063	3.5756	0.509901	7.01235	2.3435e-12	3.18197e-11
SYTL2	40.1642	3.56591	0.557511	6.39612	1.59371e-10	1.63143e-09
CHRM5	14.5053	3.56202	0.755599	4.71416	2.42711e-06	1.22308e-05
CLDN16	10.8003	3.56182	0.797882	4.4641	8.04057e-06	3.6523e-05
ALDH8A1	25.3224	3.55943	0.647757	5.495	3.90713e-08	2.73449e-07
NALCN	150.107	3.55614	0.394503	9.01424	1.98247e-19	6.82029e-18
C22orf24	14.6662	3.54804	0.750105	4.73006	2.24457e-06	1.14061e-05
SLC22A4	163.544	3.54765	0.347398	10.2121	1.75062e-24	1.04059e-22
NID2	111.248	3.54622	0.417084	8.50243	1.85666e-17	5.09707e-16
C17orf78	15.4354	3.54388	0.755455	4.69105	2.71804e-06	1.35794e-05
HIST1H1C	3255.18	3.54265	0.207026	17.1121	1.20597e-65	1.40469e-62
C8orf46	70.1328	3.54187	0.487159	7.27047	3.58249e-13	5.42934e-12
TUBB3	3714.98	3.53611	0.230855	15.3174	5.84775e-53	3.07611e-50
CTSV	408.368	3.53475	0.272564	12.9685	1.8454e-38	4.3613e-36
MEFV	52.5186	3.52297	0.501192	7.02918	2.07753e-12	2.83738e-11
NTN3	60.7519	3.51759	0.48766	7.21319	5.46543e-13	8.0583e-12
SERPINE2	1903.47	3.51529	0.290148	12.1155	8.74307e-34	1.29612e-31
RRAD	93.3642	3.49693	0.428375	8.16325	3.26119e-16	7.61895e-15
NDUFA2	3746.03	3.49159	0.206964	16.8706	7.40749e-64	6.71077e-61
C11orf91	57.1085	3.48915	0.493503	7.07018	1.54732e-12	2.16399e-11
IGFL2	10.2503	3.48571	0.801502	4.34897	1.36779e-05	5.93049e-05
CLSTN2	18.1248	3.4857	0.713854	4.88294	1.04518e-06	5.70216e-06
EMILIN1	219.855	3.48546	0.339291	10.2728	9.34822e-25	5.66697e-23
MTTP	27.4295	3.47572	0.622872	5.58016	2.40301e-08	1.73236e-07
CUBN	24.2112	3.47098	0.648832	5.34957	8.81618e-08	5.81811e-07
GPR115	40.9906	3.46437	0.564713	6.13473	8.53016e-10	7.90797e-09
XKR3	10.1709	3.4556	0.803146	4.30258	1.6882e-05	7.17472e-05
POLR2L	11541.9	3.45523	0.208613	16.5629	1.29299e-61	1.00404e-58
GNAT3	9.88853	3.43897	0.803454	4.28024	1.86694e-05	7.8586e-05
GRIN2C	42.6969	3.43727	0.566722	6.06519	1.31802e-09	1.18223e-08
CTSW	16.6888	3.43621	0.716823	4.79366	1.63762e-06	8.54823e-06
CIDEC	17.0491	3.4336	0.72026	4.76717	1.86833e-06	9.64445e-06
COX6B2	23.09	3.41998	0.6574	5.20228	1.96854e-07	1.22663e-06
HINT1	3635.86	3.41782	0.207741	16.4523	8.06769e-61	5.97999e-58
DHDH	76.9851	3.40712	0.451309	7.54943	4.37172e-14	7.51208e-13
RINL	35.4444	3.40479	0.567786	5.99661	2.01478e-09	1.75133e-08
LGI3	27.055	3.40455	0.628943	5.41314	6.19292e-08	4.18516e-07
FCN2	20.2917	3.4042	0.703985	4.83561	1.32738e-06	7.08529e-06
ASB5	9.70029	3.39857	0.805684	4.21824	2.46214e-05	0.000101287
C1QTNF2	74.4859	3.39644	0.437299	7.76684	8.04655e-15	1.55101e-13
ITM2C	908.033	3.38996	0.233419	14.523	8.65713e-48	3.52929e-45
HSPA1A	18934.6	3.38804	0.201888	16.7818	3.31799e-63	2.70533e-60
CRYL1	113.965	3.3867	0.386817	8.7553	2.03556e-18	6.33471e-17
SLC25A47	12.6023	3.38349	0.763824	4.42967	9.43795e-06	4.23397e-05
GLIS1	13.3294	3.381	0.761261	4.44131	8.94116e-06	4.03106e-05
RPL3L	172.215	3.37421	0.347508	9.70975	2.74005e-22	1.33379e-20
AGRP	12.5861	3.37285	0.764829	4.40994	1.034e-05	4.59818e-05
WAS	120.762	3.37119	0.374937	8.99134	2.4424e-19	8.31486e-18
PON1	95.6288	3.36902	0.420268	8.01635	1.08931e-15	2.37478e-14
GPR98	12.9691	3.36633	0.761018	4.42346	9.71331e-06	4.34435e-05
PLIN5	182.72	3.35272	0.330862	10.1333	3.93149e-24	2.24164e-22
SP6	232.287	3.35206	0.304836	10.9963	3.98253e-28	3.36493e-26
C5orf60	18.7732	3.34746	0.68874	4.86026	1.17231e-06	6.32588e-06
TYRP1	9.29145	3.3431	0.807945	4.13778	3.50687e-05	0.000140163
C6orf226	295.513	3.34236	0.30456	10.9744	5.07487e-28	4.26577e-26
FAM205A	40.7864	3.33974	0.537379	6.21487	5.13675e-10	4.93606e-09
HAPLN2	90.1722	3.33802	0.413441	8.07375	6.81736e-16	1.52289e-14
MYH15	22.0891	3.33749	0.65679	5.08152	3.74433e-07	2.22032e-06
PCDHB13	9.66941	3.33426	0.809923	4.11676	3.84238e-05	0.000152452
FBN2	77.7464	3.33125	0.427089	7.7999	6.19539e-15	1.20992e-13
GPR19	15.2367	3.31186	0.732304	4.52252	6.1109e-06	2.8375e-05
PIPOX	50.0429	3.30798	0.500037	6.61547	3.70371e-11	4.14241e-10
CCNA1	8.97674	3.3041	0.809313	4.0826	4.45343e-05	0.000173778
LYPD5	8.97674	3.3041	0.809313	4.0826	4.45343e-05	0.000173778
SDF2	3080.65	3.29785	0.228309	14.4447	2.70857e-47	1.07729e-44
SRL	45.5132	3.2913	0.513107	6.41445	1.41335e-10	1.46333e-09
AR	12.1985	3.28392	0.765074	4.29229	1.76837e-05	7.48231e-05
ZNF836	15.8438	3.27863	0.726311	4.51409	6.35898e-06	2.94256e-05
ACE2	62.1269	3.27602	0.465769	7.03357	2.01309e-12	2.7563e-11
MMP7	24.05	3.26693	0.640108	5.10371	3.3305e-07	1.99232e-06
HSPA1B	12650.4	3.26479	0.205178	15.912	5.23561e-57	3.41508e-54
GPX1	6725.57	3.25566	0.222474	14.6339	1.7077e-48	7.14037e-46
GAST	8.75614	3.25339	0.811651	4.00837	6.11404e-05	0.000232134
ADAM12	29.6708	3.25062	0.593947	5.47291	4.42698e-08	3.07326e-07
HIST1H3G	372.122	3.24655	0.273574	11.8672	1.75252e-32	2.34249e-30
AQP5	20.6905	3.2455	0.662128	4.90162	9.50497e-07	5.21877e-06
SPANXB1	8.63114	3.2413	0.81217	3.99092	6.58174e-05	0.000248561
LAMA2	66.7656	3.23956	0.476968	6.79199	1.10598e-11	1.34692e-10
EMC7	3408.58	3.23148	0.248091	13.0254	8.77705e-39	2.13623e-36
TMEM253	184.407	3.22169	0.33281	9.68026	3.65773e-22	1.74917e-20
FAM195B	1085.09	3.21572	0.256538	12.5351	4.80004e-36	9.49922e-34
SSTR1	39.5622	3.21287	0.542939	5.91755	3.26767e-09	2.73682e-08
PLAU	188.492	3.20998	0.352201	9.11405	7.93602e-20	2.85679e-18
GGNBP1	11.4067	3.20721	0.775853	4.13378	3.56839e-05	0.000142447
SLC6A3	35.0064	3.20437	0.565597	5.66546	1.46629e-08	1.0986e-07
SERPINI1	717.496	3.20335	0.243586	13.1508	1.68435e-39	4.4301e-37
MDS2	20.0773	3.19996	0.665102	4.81124	1.5e-06	7.92113e-06
CYP21A2	11.6161	3.19609	0.770711	4.14694	3.36947e-05	0.000135135
DKK3	23.4691	3.19605	0.653993	4.88697	1.024e-06	5.59407e-06
TRIM50	17.3944	3.1859	0.697227	4.56938	4.89168e-06	2.31281e-05
EXT2	1587.19	3.18485	0.299693	10.627	2.23059e-26	1.58149e-24
LPHN3	8.3326	3.18055	0.814884	3.90307	9.49788e-05	0.000346337
PKD2L1	8.3326	3.18055	0.814884	3.90307	9.49788e-05	0.000346337
PSMB8	114.526	3.17932	0.368162	8.63565	5.83923e-18	1.72814e-16
SLC22A1	375.002	3.17916	0.277337	11.4632	2.02029e-30	2.24115e-28
FOLR4	8.30024	3.17864	0.814662	3.90178	9.5487e-05	0.000347801
PRDM7	8.25318	3.17751	0.814594	3.90073	9.59029e-05	0.000349082
TULP2	30.3451	3.16906	0.594374	5.33176	9.72649e-08	6.36732e-07
CPA4	11107	3.16645	0.210457	15.0456	3.69187e-51	1.77068e-48
CD72	16.3946	3.16603	0.708301	4.4699	7.82568e-06	3.56263e-05
DHRS7C	22.2037	3.16601	0.650766	4.86505	1.14426e-06	6.1827e-06
C6orf99	38.8922	3.16155	0.548887	5.75993	8.41483e-09	6.54991e-08
DENND2A	25.2422	3.15832	0.617348	5.11595	3.12166e-07	1.88003e-06
LAPTM5	16.6005	3.15537	0.715473	4.41019	1.03281e-05	4.59411e-05
EMP1	1242.39	3.15509	0.309224	10.2033	1.91705e-24	1.12857e-22
PHLDA2	9904.85	3.14984	0.213674	14.7414	3.49721e-49	1.50076e-46
FMO4	22.0528	3.14832	0.644576	4.88432	1.03785e-06	5.66594e-06
COL5A3	25.0004	3.14116	0.628897	4.99471	5.89245e-07	3.36208e-06
KCNJ15	35.1351	3.13927	0.561551	5.59036	2.26595e-08	1.63935e-07
NDUFA4	1667.96	3.13529	0.241273	12.9948	1.30978e-38	3.14097e-36
GLRA3	7.90759	3.12749	0.816424	3.83071	0.000127773	0.00045325
PFN4	20.7006	3.12187	0.674795	4.6264	3.72079e-06	1.8058e-05
KCNK6	64.053	3.12003	0.459245	6.79383	1.09197e-11	1.33383e-10
ACKR2	16.4481	3.11919	0.710966	4.38726	1.14788e-05	5.06315e-05
ASTL	45.9129	3.11777	0.525191	5.93645	2.91268e-09	2.46994e-08
CD68	935.193	3.11677	0.226774	13.7439	5.53925e-43	1.73709e-40
EPHX1	6655.19	3.11415	0.239022	13.0287	8.40037e-39	2.07553e-36
SLC34A3	51.8682	3.11325	0.505034	6.16444	7.07339e-10	6.652e-09
UBL5	5061.03	3.11225	0.209132	14.8818	4.33011e-50	1.96142e-47
CCT6B	121.539	3.10428	0.357805	8.67589	4.10325e-18	1.23681e-16
GLA	5121.77	3.09438	0.20988	14.7436	3.38345e-49	1.49119e-46
RBM20	94.5896	3.09411	0.398298	7.76832	7.95365e-15	1.53491e-13
ASRGL1	290.784	3.08594	0.313182	9.85351	6.61905e-23	3.41572e-21
TSACC	89.1479	3.08202	0.396954	7.76419	8.21711e-15	1.57829e-13
CMTM2	15.4828	3.08186	0.714186	4.31521	1.59452e-05	6.8157e-05
KRT19	29.3072	3.07744	0.58267	5.28161	1.28051e-07	8.23718e-07
S100A5	83.9718	3.07702	0.404156	7.61344	2.66897e-14	4.72561e-13
TNFRSF14	15.629	3.07482	0.707127	4.34833	1.37177e-05	5.94457e-05
FUCA1	178.914	3.07295	0.362192	8.4843	2.17024e-17	5.89834e-16
C2	192.988	3.06552	0.318582	9.62238	6.43236e-22	2.99693e-20
DCN	126.2	3.05927	0.363798	8.40924	4.12666e-17	1.08889e-15
CNTD2	98.9098	3.05521	0.390735	7.81915	5.31833e-15	1.05122e-13
DKK1	1719.63	3.05494	0.292193	10.4552	1.38693e-25	9.19376e-24
MEIG1	21.2078	3.05466	0.647827	4.71524	2.41432e-06	1.21701e-05
STAP2	20.7677	3.04685	0.675693	4.50922	6.50666e-06	3.00493e-05
HIGD2B	7.40463	3.03659	0.819846	3.70385	0.000212349	0.000718715
GMFG	17.3038	3.02704	0.718908	4.21061	2.54684e-05	0.000104376
ZMYND12	7.57817	3.02577	0.821086	3.68508	0.000228629	0.000769189
C1S	555.01	3.02468	0.247528	12.2195	2.44459e-34	3.79657e-32
GNA15	112.971	3.02268	0.372698	8.11027	5.05063e-16	1.14708e-14
C9orf9	90.4416	3.02153	0.393124	7.68594	1.51875e-14	2.78585e-13
MYO15A	47.6347	3.01734	0.502603	6.00341	1.9321e-09	1.68666e-08
FAM229B	278.848	3.01618	0.284772	10.5916	3.26119e-26	2.27266e-24
LTBP2	87.6969	3.01539	0.396208	7.61063	2.72755e-14	4.81366e-13
C9orf43	81.8307	3.01294	0.413343	7.28921	3.11787e-13	4.7517e-12
KBTBD13	10.2014	3.01199	0.78066	3.85826	0.000114199	0.000409316
CYP2E1	22.4756	3.00243	0.656349	4.57444	4.77493e-06	2.26614e-05
ABHD14A	777.735	3.00034	0.242273	12.3841	3.18524e-35	5.90247e-33
DOCK8	9.94638	2.99752	0.789364	3.79739	0.00014623	0.000512601
SPN	7.26345	2.99692	0.821547	3.6479	0.000264397	0.000875613
GPR179	14.6651	2.99616	0.720992	4.1556	3.24432e-05	0.000130372
MAP3K7CL	67.274	2.996	0.441362	6.78808	1.13639e-11	1.38086e-10
NKPD1	193.45	2.99514	0.363711	8.23495	1.79633e-16	4.32685e-15
POMGNT2	2008.62	2.99069	0.240464	12.4371	1.64269e-35	3.11481e-33
TFEC	9.5993	2.9902	0.786318	3.80278	0.00014308	0.000502736
CNTFR	17.4831	2.98844	0.6799	4.3954	1.10567e-05	4.89419e-05
KIF17	12.4381	2.98625	0.756511	3.9474	7.90049e-05	0.000293136
ABLIM2	32.7912	2.98455	0.560002	5.32954	9.84602e-08	6.44298e-07
ATP1B2	79.6061	2.98379	0.407777	7.31721	2.53183e-13	3.89863e-12
NCKAP5	11.9675	2.98218	0.751711	3.96719	7.27263e-05	0.000271944
ERV3-1	76.8523	2.97283	0.445714	6.66981	2.56133e-11	2.94138e-10
ACOT1	345.105	2.97037	0.269645	11.0159	3.20484e-28	2.76515e-26
TGM4	11.8734	2.97035	0.752738	3.94605	7.94494e-05	0.000294517
ARID3C	144.673	2.96863	0.335806	8.84032	9.54425e-19	3.10036e-17
MYOT	7.27815	2.96596	0.822906	3.60424	0.000313062	0.00102082
MUC6	7.04285	2.96503	0.822356	3.60553	0.000311512	0.00101637
EMC3	2044.92	2.96175	0.250852	11.8068	3.60196e-32	4.58885e-30
C19orf57	183.189	2.95628	0.317576	9.30889	1.29178e-20	5.15038e-19
ATP1A2	29.0144	2.95332	0.581094	5.08234	3.72804e-07	2.21147e-06
FUNDC2	740.517	2.95285	0.244818	12.0614	1.6891e-33	2.45931e-31
POLN	108.143	2.95107	0.373303	7.9053	2.67299e-15	5.52453e-14
PZP	33.8014	2.95075	0.547106	5.39337	6.91468e-08	4.64788e-07
AAMDC	617.02	2.94855	0.239526	12.3099	8.00862e-35	1.36038e-32
EIF4A3	5952.57	2.9479	0.238604	12.3548	4.58894e-35	8.31465e-33
CDKN1A	10036.1	2.94558	0.210918	13.9655	2.52995e-44	8.96867e-42
CYP11A1	568.008	2.94471	0.254598	11.5661	6.11708e-31	7.07456e-29
HSPA2	387.282	2.94378	0.323438	9.10153	8.90686e-20	3.19218e-18
SAP18	1434.55	2.94327	0.257785	11.4175	3.4189e-30	3.7168e-28
ORMDL2	2811.21	2.94211	0.208184	14.1323	2.4028e-45	9.11219e-43
MYLPF	30.8944	2.93694	0.565194	5.19634	2.03252e-07	1.2624e-06
PSG6	6.90168	2.93651	0.8234	3.56632	0.000362023	0.00116279
GAB3	11.7954	2.93307	0.758936	3.86472	0.000111218	0.000399832
GRIN1	33.9411	2.93141	0.558646	5.24734	1.54307e-07	9.80244e-07
FAM166A	12.4643	2.9298	0.747167	3.92121	8.81045e-05	0.000323513
DHRS9	10.3132	2.92613	0.791823	3.69543	0.000219511	0.000740803
MYEOV2	1506.91	2.92491	0.22865	12.7921	1.81578e-37	4.00134e-35
SLC8A2	27.2989	2.92424	0.596444	4.90278	9.44888e-07	5.19147e-06
WNT2	6.96491	2.92194	0.824351	3.54454	0.000393304	0.0012556
CD74	9.1434	2.92129	0.790083	3.69745	0.000217776	0.000735406
SDSL	289.549	2.91984	0.315854	9.24426	2.36867e-20	9.10986e-19
PSG4	128.551	2.91911	0.376902	7.745	9.55816e-15	1.82085e-13
NOX5	11.799	2.91837	0.750056	3.89087	9.98852e-05	0.000362306
MUC1	4436.05	2.91179	0.255307	11.4051	3.94514e-30	4.26049e-28
GRIN3B	9.54108	2.91108	0.78633	3.70211	0.00021381	0.00072336
LIPF	13.9157	2.90846	0.717855	4.05161	5.08671e-05	0.000196468
AMPD3	120.627	2.90584	0.367504	7.90696	2.63754e-15	5.45816e-14
ATP6V0E1	2479.04	2.90442	0.236699	12.2705	1.30469e-34	2.10649e-32
GRAP	116.183	2.89662	0.376796	7.68749	1.5005e-14	2.76171e-13
PET112	947.69	2.89483	0.244257	11.8516	2.11181e-32	2.7772e-30
C1orf116	47.4322	2.89218	0.488153	5.92474	3.12786e-09	2.63325e-08
CHCHD2	2766.27	2.89184	0.207716	13.9221	4.65039e-44	1.61349e-41
SERTAD1	1407.44	2.88749	0.252505	11.4354	2.78351e-30	3.04636e-28
RBKS	135.306	2.88699	0.343594	8.40231	4.37767e-17	1.14954e-15
EBLN1	6.6502	2.8826	0.8252	3.49322	0.000477237	0.00149775
MAP1LC3B2	297.299	2.88211	0.312561	9.22096	2.94464e-20	1.12192e-18
ADORA2B	6.63402	2.87796	0.825261	3.48733	0.000487861	0.00152668
AK5	6.63402	2.87796	0.825261	3.48733	0.000487861	0.00152668
PTGFR	6.63402	2.87796	0.825261	3.48733	0.000487861	0.00152668
HIST3H2A	710.162	2.87708	0.255315	11.2688	1.87185e-29	1.88422e-27
APOE	627.095	2.87686	0.25432	11.312	1.14476e-29	1.19664e-27
EMC4	2340.78	2.87663	0.255759	11.2475	2.38357e-29	2.37005e-27
S100A6	25148.3	2.86105	0.222784	12.8423	9.50573e-38	2.15292e-35
ACTG1	63453.2	2.86017	0.207829	13.7621	4.30705e-43	1.37716e-40
TMEM59L	384.391	2.8591	0.28703	9.96097	2.25839e-23	1.20746e-21
ADAM11	994.441	2.85561	0.273427	10.4438	1.5645e-25	1.03288e-23
CD63	24351.9	2.85337	0.214606	13.2958	2.4471e-40	6.65082e-38
GDF15	6997.44	2.85305	0.261946	10.8917	1.26212e-27	1.00397e-25
ARHGDIB	200.537	2.85268	0.356466	8.00269	1.21734e-15	2.62581e-14
TMEM204	11.1337	2.85206	0.762372	3.74104	0.000183261	0.000627165
ACTBL2	6.55608	2.84657	0.826568	3.44384	0.000573517	0.00176559
ZFP42	8.64045	2.84503	0.794032	3.58302	0.000339643	0.00109892
GSTO2	44.8473	2.84037	0.509326	5.57673	2.45085e-08	1.76295e-07
CD180	9.22784	2.83996	0.792111	3.58531	0.000336679	0.0010902
MUC20	70.051	2.8333	0.797366	3.55333	0.000380389	0.00121819
PDGFRL	19.7776	2.83286	0.650398	4.35558	1.32715e-05	5.76499e-05
KCNK15	6.52372	2.83199	0.826913	3.42477	0.000615314	0.00188113
OTOP2	6.52372	2.83199	0.826913	3.42477	0.000615314	0.00188113
TLX2	6.52372	2.83199	0.826913	3.42477	0.000615314	0.00188113
FAP	46.7349	2.82293	0.499301	5.65376	1.56972e-08	1.16777e-07
CARD6	50.7756	2.82186	0.4797	5.88255	4.04005e-09	3.32901e-08
HHAT	120.983	2.8217	0.374734	7.52987	5.07904e-14	8.66359e-13
ABCA10	13.5119	2.81686	0.72079	3.90801	9.30585e-05	0.000340095
CSF3	13.5119	2.81686	0.72079	3.90801	9.30585e-05	0.000340095
2017-09-12	27.9053	2.81535	0.594871	4.7327	2.21549e-06	1.12759e-05
UCN2	65.908	2.81302	0.448499	6.27208	3.56262e-10	3.48922e-09
TCTE1	44.58	2.81118	0.490769	5.72811	1.01556e-08	7.78599e-08
PALM3	8.67133	2.80974	0.797844	3.52167	0.000428837	0.00135799
RSPH4A	8.71838	2.80499	0.79872	3.51186	0.000444984	0.00140382
C9orf169	162.562	2.80033	0.349406	8.01455	1.10545e-15	2.40676e-14
SRGN	403.934	2.79655	0.306278	9.13075	6.80287e-20	2.49291e-18
PGAM4	116.815	2.79434	0.365729	7.64045	2.16464e-14	3.87899e-13
ETV7	19.9597	2.79213	0.644229	4.33407	1.46378e-05	6.30479e-05
CCDC103	145.469	2.79141	0.33872	8.24106	1.70693e-16	4.13925e-15
RXFP1	17.3674	2.78981	0.66835	4.17418	2.99059e-05	0.000121041
RYR1	42.0544	2.78941	0.502677	5.5491	2.87139e-08	2.04918e-07
FAM186B	34.7318	2.78614	0.539578	5.16355	2.42305e-07	1.48432e-06
OVOL1	24.7938	2.78415	0.613282	4.53976	5.63194e-06	2.62926e-05
SEMA3D	6.22518	2.78317	0.828158	3.36067	0.000777531	0.00232092
EXD1	22.5991	2.78285	0.62835	4.42882	9.47508e-06	4.24712e-05
ACOT2	882.115	2.78284	0.227511	12.2317	2.10556e-34	3.30147e-32
TP53INP1	178.827	2.78111	0.322425	8.6256	6.37552e-18	1.87664e-16
LPPR3	6.3193	2.78073	0.828456	3.35652	0.000789314	0.00235265
DLGAP1	6.17812	2.78017	0.828176	3.35698	0.000787991	0.00234933
AMFR	4516.85	2.77458	0.210008	13.2117	7.50589e-40	2.00653e-37
LOXL4	6.13106	2.77454	0.828298	3.34969	0.000809017	0.00240698
2017-03-04	10.4116	2.77319	0.766547	3.61777	0.000297147	0.000972227
PIGZ	60.0638	2.77212	0.45339	6.11421	9.70387e-10	8.91498e-09
QPCT	10.6048	2.77157	0.758987	3.65167	0.000260542	0.000863899
PPIC	107.25	2.77003	0.386499	7.16698	7.66708e-13	1.10938e-11
IL24	8.18455	2.76867	0.798057	3.46927	0.00052188	0.00162225
LPCAT3	8546.52	2.76214	0.202687	13.6277	2.74226e-42	8.28113e-40
PSG3	6.72962	2.76032	0.830329	3.32437	0.000886174	0.00261317
NOXO1	53.8451	2.75786	0.46551	5.92438	3.13471e-09	2.63765e-08
PROC	28.9741	2.75772	0.575604	4.79101	1.65946e-06	8.65669e-06
PRRT4	8.48811	2.75478	0.794098	3.46907	0.000522262	0.00162312
ACAP1	174.096	2.75233	0.323729	8.50197	1.86396e-17	5.10851e-16
CCR10	47.4439	2.74157	0.495472	5.53325	3.14349e-08	2.23067e-07
C1QTNF1	887.397	2.7402	0.255202	10.7374	6.79385e-27	5.05878e-25
PLA2G2D	5.98988	2.74003	0.82933	3.30391	0.00095348	0.00279373
S100A3	190.999	2.73859	0.318003	8.61186	7.18839e-18	2.08578e-16
TUBB4B	30143.1	2.735	0.211471	12.9333	2.92198e-38	6.80696e-36
SP7	8.02719	2.73494	0.800051	3.41846	0.000629767	0.00192135
TM4SF20	7.99631	2.73451	0.800215	3.41722	0.000632644	0.00192868
ARRDC4	8.21543	2.73149	0.801926	3.40616	0.000658841	0.00200098
ABCA4	274.287	2.72873	0.277952	9.81726	9.48901e-23	4.83554e-21
DACT3	18.457	2.72729	0.658552	4.14135	3.45269e-05	0.000138235
TMEM212	5.92664	2.72623	0.829616	3.28613	0.00101574	0.00296309
RPGRIP1	10.0807	2.72497	0.768955	3.54373	0.000394503	0.00125918
PPP1R3F	488.469	2.72466	0.261458	10.421	1.98866e-25	1.30237e-23
SAA1	36.9323	2.71889	0.531319	5.11725	3.1003e-07	1.86946e-06
OR1M1	5.87958	2.71868	0.829797	3.27633	0.00105167	0.00305155
PSG8	5.87958	2.71868	0.829797	3.27633	0.00105167	0.00305155
DNAH11	18.332	2.71295	0.662243	4.0966	4.19256e-05	0.000164544
SHC4	22.8093	2.71218	0.611089	4.43827	9.06848e-06	4.07944e-05
LRP2BP	30.5296	2.71214	0.564488	4.8046	1.55058e-06	8.16443e-06
COL17A1	100.841	2.70759	0.384617	7.0397	1.9265e-12	2.64217e-11
COLQ	160.636	2.70215	0.334865	8.06936	7.06682e-16	1.57645e-14
TNNT2	5.89576	2.70144	0.830527	3.25268	0.00114321	0.00329652
SDPR	32.377	2.70048	0.575435	4.69294	2.69303e-06	1.34627e-05
MYL12A	3496.11	2.69757	0.270189	9.98401	1.79086e-23	9.67007e-22
GNG11	956.886	2.69689	0.297273	9.07208	1.16763e-19	4.10355e-18
INSL4	550.956	2.69113	0.252186	10.6712	1.38827e-26	1.01976e-24
FOXP3	42.8401	2.68967	0.493216	5.45332	4.94371e-08	3.40602e-07
C20orf141	11.998	2.6896	0.733209	3.66826	0.000244206	0.000814868
TEX40	31.4148	2.68886	0.551257	4.87768	1.0734e-06	5.8405e-06
PLAC1	37.7715	2.6869	0.528428	5.0847	3.68211e-07	2.18661e-06
IMPG2	14.3389	2.68641	0.701558	3.82921	0.000128553	0.000455326
FYB	18.5921	2.68246	0.652247	4.11265	3.91139e-05	0.000154926
CES4A	25.254	2.68026	0.620401	4.32021	1.5588e-05	6.67874e-05
H2AFX	8604.1	2.67997	0.223422	11.9951	3.76949e-33	5.25376e-31
RAB32	756.084	2.67897	0.240703	11.1298	8.98544e-29	8.32531e-27
EXOC3L1	15.6534	2.67683	0.706334	3.78975	0.000150798	0.000527242
MMP17	285.206	2.67525	0.326316	8.19836	2.43697e-16	5.78452e-15
FAM90A1	10.0695	2.67283	0.766735	3.48598	0.000490329	0.00153382
NCF1	5.67517	2.66925	0.831029	3.21198	0.00131824	0.0037444
ANK1	141.068	2.66737	0.331136	8.0552	7.93471e-16	1.75956e-14
SBK3	152.175	2.65428	0.34644	7.66158	1.83663e-14	3.31671e-13
TTC18	100.627	2.65262	0.392405	6.75991	1.38081e-11	1.64477e-10
POLE4	557.443	2.65163	0.24334	10.8968	1.19319e-27	9.53789e-26
H2AFJ	3021.41	2.64986	0.215947	12.2708	1.29909e-34	2.10649e-32
KLLN	235.43	2.64764	0.320483	8.26139	1.43983e-16	3.52014e-15
PGAM1	1641.97	2.644	0.220512	11.9902	3.99741e-33	5.52422e-31
LRRC20	218.291	2.64388	0.297763	8.87915	6.73745e-19	2.21507e-17
SHBG	87.9527	2.64289	0.390706	6.7644	1.3386e-11	1.60504e-10
GPR4	10.2951	2.64082	0.765693	3.44893	0.000562818	0.00173626
SYCE3	9.75628	2.63312	0.769861	3.42025	0.000625635	0.00190981
TOMM22	1705.08	2.63283	0.23515	11.1964	4.2473e-29	4.07416e-27
TMSB10	28043.9	2.63282	0.211171	12.4677	1.12006e-35	2.17439e-33
CLPTM1L	41030.3	2.63123	0.19646	13.3932	6.62449e-41	1.83094e-38
TMEM61	10.279	2.62957	0.766782	3.42936	0.000605013	0.00185154
TMEM151A	80.5765	2.62781	0.414418	6.34096	2.28342e-10	2.29284e-09
C16orf95	182.092	2.62606	0.321495	8.16828	3.12807e-16	7.31844e-15
SMPD1	2737.41	2.62488	0.209088	12.5539	3.78184e-36	7.70881e-34
TMSB4X	3107.26	2.62283	0.254094	10.3223	5.58847e-25	3.46507e-23
ATRAID	2864.62	2.62029	0.211807	12.3711	3.74605e-35	6.8637e-33
SLC22A18AS	35.4578	2.61974	0.545368	4.80362	1.55823e-06	8.20104e-06
NSDHL	2737.92	2.61801	0.210013	12.4659	1.145e-35	2.19664e-33
ZAR1L	9.53569	2.61741	0.768444	3.40612	0.000658935	0.00200098
SCRT1	17.1834	2.61582	0.667725	3.91751	8.94666e-05	0.000328071
PCYOX1L	1437.46	2.6122	0.259473	10.0673	7.70509e-24	4.2737e-22
BEST4	246.571	2.60962	0.297861	8.7612	1.93186e-18	6.03502e-17
SCN1B	30.4448	2.60931	0.559024	4.66762	3.0471e-06	1.50345e-05
C14orf182	28.8379	2.60852	0.566958	4.60091	4.20641e-06	2.02163e-05
PTTG1IP	7869.38	2.60476	0.291069	8.94894	3.58916e-19	1.19935e-17
ZNF428	806.89	2.60143	0.226439	11.4884	1.50816e-30	1.70789e-28
RNF224	23.9546	2.59891	0.613584	4.23563	2.27914e-05	9.43299e-05
MDGA1	19.9741	2.59778	0.639611	4.0615	4.87583e-05	0.00018904
CTGF	393.416	2.59397	0.329251	7.8784	3.31606e-15	6.76783e-14
MMP19	32.2371	2.59142	0.547494	4.73325	2.20958e-06	1.12529e-05
TNFRSF1B	10.2628	2.59101	0.772093	3.35583	0.000791284	0.00235809
ECHS1	9459.51	2.59101	0.204488	12.6707	8.59527e-37	1.8203e-34
GSTM3	3946.25	2.58991	0.210983	12.2754	1.22762e-34	2.02209e-32
CHST7	76.6963	2.58757	0.400096	6.46738	9.97168e-11	1.05044e-09
PITX3	141.296	2.58739	0.332848	7.77348	7.63594e-15	1.47885e-13
TMC4	126.931	2.58657	0.354187	7.30284	2.8176e-13	4.31829e-12
SDC2	954.477	2.5863	0.24976	10.3552	3.96502e-25	2.49643e-23
EPS8	129.176	2.58486	0.346442	7.46116	8.57634e-14	1.41267e-12
PVRL4	18.8493	2.58438	0.643126	4.01847	5.85781e-05	0.000223394
CALR3	5.32957	2.58224	0.832997	3.09993	0.00193564	0.00525986
EDEM2	2267.96	2.58132	0.218444	11.8169	3.19415e-32	4.10133e-30
GLB1L	436.206	2.58044	0.252999	10.1994	1.9948e-24	1.17011e-22
PRAM1	66.0567	2.57888	0.435482	5.92188	3.18274e-09	2.67117e-08
MYL12B	3727.61	2.57361	0.270261	9.5227	1.6873e-21	7.45659e-20
FAM19A3	16.9679	2.5688	0.665481	3.86007	0.000113356	0.00040662
CD52	5.36045	2.56682	0.833383	3.08	0.00207	0.00559237
OSM	5.31339	2.56669	0.833316	3.08009	0.00206941	0.00559169
RAD51B	63.0326	2.56651	0.426611	6.01605	1.78726e-09	1.56861e-08
MRPL40	1169.44	2.56563	0.226492	11.3277	9.56678e-30	1.01302e-27
GAL	1888.8	2.5642	0.211242	12.1387	6.59036e-34	9.85954e-32
CCDC37	5.40751	2.56345	0.833539	3.07538	0.00210236	0.00567039
TGM2	18.3884	2.56132	0.653479	3.91951	8.87282e-05	0.00032551
KCNN1	30.6859	2.55987	0.547668	4.67412	2.95216e-06	1.46059e-05
TRPV2	48.4454	2.55934	0.50068	5.11173	3.19216e-07	1.91729e-06
TMEM106C	5703.14	2.55856	0.207415	12.3355	5.83412e-35	1.0121e-32
TFPI	1996.59	2.55304	0.230692	11.0669	1.81532e-28	1.60883e-26
C16orf47	34.0693	2.54768	0.530779	4.79989	1.58749e-06	8.3301e-06
LRRC56	126.509	2.54728	0.359269	7.09018	1.3394e-12	1.88778e-11
PXT1	19.1579	2.54648	0.641087	3.97213	7.12316e-05	0.000266967
TMEM121	10.8818	2.54497	0.74326	3.42406	0.000616929	0.00188536
APOM	103.229	2.54474	0.376232	6.76375	1.34468e-11	1.6088e-10
CXorf58	7.32484	2.54269	0.80487	3.15913	0.00158239	0.00441094
PNPLA2	12904.5	2.54151	0.225381	11.2765	1.71449e-29	1.74739e-27
F8	57.4201	2.53778	0.470877	5.38948	7.06607e-08	4.73793e-07
NPTXR	1971.03	2.53769	0.243611	10.417	2.07476e-25	1.35333e-23
AQP3	8215.2	2.5371	0.206607	12.2798	1.16238e-34	1.93418e-32
SLC6A8	1397.25	2.53648	0.229211	11.0661	1.83162e-28	1.6145e-26
ASMTL	3672.84	2.53614	0.224492	11.2973	1.3538e-29	1.40615e-27
TNXB	354.895	2.53582	0.295542	8.58021	9.46989e-18	2.69503e-16
C10orf11	5.12515	2.53125	0.833936	3.03531	0.00240288	0.00638734
GDF9	61.4687	2.52945	0.432574	5.84743	4.99226e-09	4.06029e-08
S100A10	4320.15	2.52732	0.223131	11.3266	9.69002e-30	1.01945e-27
PDE4C	277.08	2.52339	0.298636	8.44969	2.92074e-17	7.84654e-16
SPEF1	65.6004	2.52244	0.426905	5.90867	3.44883e-09	2.87673e-08
ZNF467	41.5952	2.52237	0.511889	4.92756	8.32611e-07	4.61816e-06
IGSF23	7.0051	2.52148	0.811447	3.10739	0.00188749	0.00514532
RGAG1	6.91098	2.52144	0.810702	3.11019	0.00186966	0.00510268
ANKRD45	7.05216	2.51814	0.81212	3.10069	0.00193067	0.00524812
ICAM4	74.1596	2.51741	0.406358	6.19506	5.82623e-10	5.54955e-09
H3F3C	62.1039	2.516	0.427867	5.88033	4.09447e-09	3.36874e-08
ARHGAP9	22.1792	2.51552	0.646508	3.89093	9.98589e-05	0.000362306
KLHL41	5.07809	2.51339	0.834288	3.01262	0.00259005	0.00682215
RNASE7	5.07809	2.51339	0.834288	3.01262	0.00259005	0.00682215
PDGFRB	775.903	2.51153	0.229772	10.9305	8.23653e-28	6.7494e-26
SRCRB4D	387.871	2.51088	0.285594	8.79176	1.47229e-18	4.67094e-17
SEMA3C	1519.91	2.5106	0.250852	10.0083	1.40132e-23	7.6171e-22
UROC1	13.0491	2.50889	0.720273	3.48325	0.00049537	0.0015481
ZNF599	34.1965	2.50887	0.530122	4.73264	2.21622e-06	1.12761e-05
GIP	13.2439	2.50815	0.714389	3.5109	0.000446594	0.00140863
MMP13	5.06191	2.50589	0.834372	3.00333	0.00267044	0.00701464
SQRDL	331.765	2.50507	0.271948	9.21157	3.21388e-20	1.22165e-18
ANKDD1A	32.287	2.50339	0.553664	4.5215	6.14036e-06	2.84948e-05
AKAP6	47.2797	2.50331	0.473609	5.2856	1.25296e-07	8.07268e-07
LGI4	122.2	2.50225	0.35892	6.97161	3.13339e-12	4.19165e-11
DUOX2	5.01485	2.50035	0.834434	2.99646	0.00273132	0.00715381
TLDC2	5.01485	2.50035	0.834434	2.99646	0.00273132	0.00715381
PRSS57	24.7136	2.50022	0.595555	4.19814	2.69119e-05	0.000109796
ARG2	24.0463	2.49935	0.607996	4.11081	3.94277e-05	0.000155866
EHD1	6741.7	2.49761	0.229524	10.8817	1.40899e-27	1.11536e-25
PDZD2	11.0589	2.49475	0.745037	3.3485	0.000812506	0.00241647
FRMPD4	7.05364	2.49282	0.815272	3.05765	0.00223082	0.00597436
ITGA5	33614.4	2.49259	0.211737	11.7721	5.43594e-32	6.81876e-30
NOP10	2639.47	2.49239	0.207113	12.0339	2.35642e-33	3.37071e-31
BCO2	82.0088	2.49205	0.406239	6.13445	8.54546e-10	7.91766e-09
ZNF404	46.199	2.48767	0.4779	5.20542	1.93554e-07	1.20691e-06
SKP1	2164.93	2.48683	0.289092	8.6022	7.82053e-18	2.25317e-16
SPAG6	12.4	2.48334	0.725073	3.42495	0.000614918	0.00188097
EVA1A	40.4924	2.48175	0.500286	4.96067	7.0251e-07	3.95118e-06
LEPR	82.805	2.48154	0.393391	6.30807	2.82537e-10	2.80081e-09
CAPN3	134.168	2.4808	0.337329	7.35424	1.92022e-13	3.01377e-12
ZAP70	34.0898	2.4781	0.533202	4.64758	3.35847e-06	1.64761e-05
MR1	954.653	2.47363	0.258154	9.58201	9.51785e-22	4.35976e-20
COL11A2	576.529	2.47315	0.262111	9.43552	3.89058e-21	1.61846e-19
AKR1D1	10.4568	2.47291	0.749407	3.29982	0.000967468	0.00282987
KCNK4	65.678	2.47281	0.424732	5.82204	5.81327e-09	4.66521e-08
AQP7	32.5442	2.47142	0.537634	4.59684	4.28943e-06	2.05426e-05
IL6	11.9876	2.46394	0.735667	3.34927	0.000810258	0.00241023
PTK7	24.0321	2.46295	0.607073	4.05709	4.96879e-05	0.000192369
EYS	17.4346	2.46294	0.653272	3.77017	0.000163138	0.000564817
HES3	6.56539	2.46204	0.813076	3.02805	0.00246137	0.00652219
ODC1	1602.62	2.46106	0.30341	8.11131	5.0076e-16	1.1389e-14
MUC19	4.87367	2.46097	0.83507	2.94702	0.0032085	0.00824723
NRN1L	28.0859	2.45707	0.579365	4.24097	2.22559e-05	9.23479e-05
GADD45B	1294.24	2.45694	0.225322	10.9042	1.10108e-27	8.93299e-26
HAP1	21.0436	2.45659	0.616661	3.98371	6.7849e-05	0.000255464
NOV	684.522	2.4549	0.289855	8.4694	2.46656e-17	6.67034e-16
PDCD1LG2	8.91889	2.45431	0.795618	3.08479	0.00203697	0.005515
NRP1	823.061	2.45356	0.251766	9.74538	1.9305e-22	9.51078e-21
RHOC	10503.3	2.45315	0.218158	11.2448	2.45585e-29	2.42713e-27
TNFSF9	13444.3	2.45119	0.198691	12.3367	5.74439e-35	1.00725e-32
SLC10A6	9.11569	2.44947	0.777869	3.14895	0.00163857	0.00454296
FMN1	8.5136	2.44943	0.778843	3.14497	0.00166106	0.00460036
WFDC3	19.7951	2.44521	0.633708	3.85857	0.000114051	0.000408934
BCAP31	24217.9	2.44351	0.221459	11.0337	2.62902e-28	2.29259e-26
PSMD2	10943.4	2.44267	0.206347	11.8377	2.49235e-32	3.25142e-30
UXS1	1042.61	2.44209	0.258437	9.44945	3.40619e-21	1.44272e-19
INHBC	56.4238	2.43716	0.809648	3.01014	0.00261124	0.00687353
ALOX15	10.1582	2.43683	0.751104	3.24434	0.00117725	0.003384
ITGB2	166.105	2.43551	0.339466	7.17451	7.25672e-13	1.0594e-11
CD81	21062.5	2.43212	0.236171	10.2981	7.18551e-25	4.40504e-23
TULP1	12.9909	2.42496	0.728085	3.3306	0.000866599	0.00256142
C2CD4B	4.71632	2.42199	0.835541	2.89871	0.00374697	0.0094761
TSPAN13	911.543	2.4219	0.25199	9.61109	7.17846e-22	3.33502e-20
VIP	15.3387	2.42143	0.703205	3.44343	0.000574389	0.00176711
LEMD1	11.7882	2.4212	0.729291	3.31994	0.000900368	0.00265167
KLRD1	5.04573	2.41931	0.835866	2.89437	0.00379917	0.00959026
EGFLAM	967.341	2.41856	0.240635	10.0508	9.11643e-24	5.02235e-22
CCL25	6.75864	2.41767	0.811054	2.9809	0.00287403	0.00748671
B3GAT3	3611.22	2.41695	0.216531	11.1621	6.24734e-29	5.95762e-27
TMCO1	2111.39	2.41653	0.275717	8.76454	1.87539e-18	5.86986e-17
PKD1L1	8.35624	2.4162	0.781271	3.09266	0.00198372	0.00538066
MAP1LC3B	1786.96	2.41578	0.282862	8.54049	1.33655e-17	3.72566e-16
PFKFB1	11.9815	2.4142	0.722523	3.34135	0.000833726	0.00247372
NDUFC2	496.241	2.41347	0.29589	8.15663	3.44492e-16	8.02518e-15
LAMC2	73.3769	2.41296	0.416906	5.78778	7.13241e-09	5.59712e-08
COX16	43.0786	2.41257	0.479628	5.03007	4.90288e-07	2.83716e-06
PRDX1	8808.05	2.41254	0.226296	10.661	1.54894e-26	1.12761e-24
SYTL3	60.0219	2.41236	0.433256	5.56799	2.57696e-08	1.84795e-07
HBEGF	699.16	2.41011	0.26109	9.23096	2.68221e-20	1.02915e-18
C1orf61	6.31391	2.40876	0.815469	2.95383	0.00313854	0.00808789
SLC9A5	299.399	2.40737	0.315501	7.63032	2.34167e-14	4.17329e-13
TM4SF18	4.66926	2.40603	0.835746	2.87891	0.00399058	0.0100145
NANOS1	200.823	2.4052	0.298594	8.0551	7.9416e-16	1.75956e-14
C19orf24	8741.53	2.40214	0.244556	9.82242	9.01485e-23	4.63739e-21
IZUMO4	156.837	2.40188	0.335486	7.15941	8.10224e-13	1.1713e-11
TLCD1	2321.17	2.40117	0.217901	11.0195	3.07603e-28	2.66813e-26
TCTN3	2628.73	2.4	0.237508	10.1049	5.25274e-24	2.97418e-22
MYO16	89.4368	2.39951	0.394166	6.08758	1.14633e-09	1.0401e-08
ERVV-2	6.94836	2.39804	0.815025	2.94229	0.00325794	0.00836255
DARS2	1059.25	2.397	0.280206	8.55444	1.18437e-17	3.32086e-16
FAM26D	11.5838	2.39668	0.730707	3.27994	0.00103828	0.00301806
IFITM1	2339.83	2.39285	0.215732	11.0918	1.37523e-28	1.25284e-26
UBB	19100.2	2.39272	0.21349	11.2076	3.73996e-29	3.63687e-27
ZNF461	15.4478	2.39139	0.674976	3.54293	0.000395703	0.00126277
GAS6	349.448	2.38905	0.278895	8.56614	1.07013e-17	3.02438e-16
CSF1	8.28798	2.38843	0.79422	3.00727	0.00263607	0.00693553
KLF14	16.6948	2.38826	0.659948	3.61887	0.000295897	0.000968524
VWF	22.2147	2.3876	0.619224	3.85579	0.000115358	0.000413255
IQGAP2	4.6222	2.38592	0.835987	2.85402	0.00431698	0.0107443
PIGR	4.6222	2.38592	0.835987	2.85402	0.00431698	0.0107443
CCDC167	383.713	2.38566	0.257533	9.26352	1.97802e-20	7.69822e-19
CDKN2B	1434.04	2.38515	0.231337	10.3103	6.33197e-25	3.91119e-23
ACSBG2	4.7325	2.38303	0.836135	2.85006	0.00437114	0.0108609
GSN	1185.75	2.38078	0.220739	10.7855	4.02971e-27	3.08509e-25
C11orf35	445.784	2.37922	0.29172	8.15586	3.4671e-16	8.05384e-15
BHLHA9	8.15182	2.37735	0.783831	3.03298	0.0024215	0.00643103
LEFTY1	27.5043	2.37577	0.577313	4.11522	3.86808e-05	0.00015336
ACSL5	401.454	2.37433	0.292687	8.11218	4.972e-16	1.13238e-14
TSPAN33	30.1818	2.37426	0.544087	4.36374	1.27858e-05	5.57927e-05
FAM209B	4.55896	2.37361	0.836059	2.83905	0.00452487	0.0111968
MFI2	4791.58	2.37027	0.22276	10.6404	1.93219e-26	1.3759e-24
LTA	6.55423	2.36995	0.813338	2.91386	0.00356991	0.00906627
C20orf24	626.126	2.36835	0.235699	10.0482	9.3536e-24	5.13566e-22
SDC4	2575.02	2.36719	0.292228	8.10048	5.47443e-16	1.23645e-14
COX7B	3577.73	2.36663	0.231677	10.2152	1.69513e-24	1.01254e-22
SDC1	6839.07	2.36605	0.201468	11.7441	7.57557e-32	9.3587e-30
CYP4F2	4.5119	2.36314	0.836152	2.82621	0.00471029	0.0116169
INPP4B	4.5119	2.36314	0.836152	2.82621	0.00471029	0.0116169
PMEL	172.338	2.36043	0.330923	7.13286	9.83064e-13	1.40868e-11
MICA	4714.14	2.3596	0.212753	11.0908	1.39079e-28	1.25997e-26
HSPB8	747.48	2.35723	0.248113	9.50065	2.08575e-21	9.11859e-20
PNPLA4	462.803	2.35339	0.274279	8.58027	9.46481e-18	2.69503e-16
DHRS7B	1258.7	2.35335	0.229712	10.2448	1.24927e-24	7.51727e-23
CYP1A1	86.1621	2.35218	0.381824	6.16037	7.25741e-10	6.8172e-09
MEGF8	6072.1	2.35036	0.220819	10.6438	1.86341e-26	1.33274e-24
C2CD4C	11.1588	2.35029	0.731105	3.21471	0.00130578	0.00371224
GDF5	4.46484	2.34851	0.836282	2.80828	0.00498075	0.0122009
CREB3	1523.77	2.34805	0.213509	10.9974	3.93238e-28	3.33986e-26
RND1	27.8895	2.34756	0.566112	4.14681	3.37147e-05	0.000135182
KIAA1324	314.479	2.34703	0.271251	8.65261	5.03336e-18	1.49779e-16
SERPINB4	4.8428	2.3469	0.836548	2.80545	0.00502459	0.012299
ACP6	66.2029	2.34654	0.413007	5.68159	1.33446e-08	1.00606e-07
VGF	1015.6	2.34611	0.254241	9.2279	2.75998e-20	1.05403e-18
OAZ3	129.511	2.34427	0.340385	6.88712	5.69335e-12	7.2589e-11
MRPL44	578.341	2.33906	0.338704	6.90592	4.98793e-12	6.45541e-11
BRE	1558.17	2.33461	0.214245	10.897	1.19184e-27	9.53789e-26
NRSN2	61.2821	2.33455	0.423647	5.51059	3.57631e-08	2.51808e-07
PRADC1	1314.59	2.33389	0.240528	9.70322	2.92121e-22	1.41775e-20
ROMO1	2911.61	2.33354	0.248772	9.38023	6.58301e-21	2.66375e-19
DNAI1	9.45087	2.33206	0.75815	3.07599	0.00209807	0.00566083
DCDC2B	13.2532	2.32868	0.700808	3.32286	0.000891007	0.002626
SLC25A20	313.138	2.32864	0.289593	8.04106	8.9067e-16	1.95653e-14
GLTPD2	6.31893	2.32776	0.81516	2.85558	0.0042958	0.0107031
HCFC1R1	3146.97	2.32459	0.218794	10.6246	2.29095e-26	1.61725e-24
ELFN1	129.774	2.3238	0.334272	6.95183	3.6057e-12	4.76871e-11
GPR146	17.7636	2.32362	0.641502	3.62216	0.000292153	0.000957616
SIGLEC1	17.3849	2.32309	0.664293	3.49708	0.000470375	0.00147849
MEI1	16.6416	2.31895	0.658459	3.52178	0.00042866	0.00135784
FGF12	5.90507	2.31466	0.819478	2.82455	0.00473466	0.0116717
GLYATL2	6.18891	2.3129	0.822518	2.81198	0.0049238	0.0120813
CNP	3799.43	2.31237	0.203614	11.3567	6.87105e-30	7.37146e-28
CETN2	699.375	2.31217	0.298435	7.74764	9.36131e-15	1.78962e-13
MGST2	650.989	2.31177	0.273154	8.46327	2.59984e-17	7.00753e-16
SYCE2	110.019	2.31094	0.350612	6.59116	4.36399e-11	4.81486e-10
MYBPHL	7.54972	2.31089	0.794413	2.90893	0.0036267	0.00919618
DPYSL5	4.35454	2.30995	0.836539	2.76132	0.00575679	0.0138685
IL17C	5.85801	2.3056	0.81985	2.81221	0.00492016	0.0120742
FAM71E1	110.193	2.30509	0.355265	6.48836	8.6774e-11	9.25457e-10
MFAP5	117.564	2.30185	0.360423	6.38653	1.69693e-10	1.73383e-09
ABCA13	4.30748	2.30117	0.836581	2.75068	0.00594713	0.0142663
C9	9.48175	2.29984	0.764887	3.00677	0.00264042	0.00694584
HHIPL1	4.54278	2.29963	0.83667	2.74855	0.00598602	0.0143508
C15orf37	73.1726	2.29944	0.395447	5.8148	6.07066e-09	4.8598e-08
SLC41A3	3208.42	2.2978	0.217807	10.5497	5.0973e-26	3.5221e-24
CYP3A5	58.5754	2.29417	0.480549	4.77406	1.80546e-06	9.34656e-06
RGL1	28.3547	2.29185	0.556417	4.11894	3.80621e-05	0.000151201
MALL	6.22481	2.29167	0.817422	2.80353	0.0050547	0.0123653
IL2RG	29.233	2.29064	0.543297	4.21619	2.48464e-05	0.000102109
COX6A1	3535.15	2.2895	0.205307	11.1516	7.03445e-29	6.63068e-27
PDZD11	553.73	2.28146	0.273842	8.33131	7.99549e-17	2.0183e-15
SLPI	2052.97	2.28124	0.219169	10.4086	2.26588e-25	1.46626e-23
PKLR	25.6969	2.28008	0.577658	3.94711	7.91012e-05	0.000293293
ATP5L	1736.52	2.27981	0.221309	10.3015	6.93759e-25	4.2691e-23
UQCRFS1	1155.5	2.27765	0.239841	9.49649	2.17086e-21	9.4653e-20
VAT1	12423.9	2.27755	0.233086	9.77129	1.49531e-22	7.47976e-21
ZNF583	36.062	2.27557	0.509659	4.46488	8.01136e-06	3.64005e-05
SLC26A1	46.8108	2.27522	0.481788	4.72245	2.33015e-06	1.17896e-05
CYB5D2	1124.96	2.27278	0.224115	10.1411	3.62911e-24	2.07649e-22
MROH8	26.7987	2.27211	0.582079	3.90343	9.4838e-05	0.000345978
DMC1	5.74771	2.27004	0.821452	2.76345	0.00571931	0.0137884
TNFRSF10C	5.74771	2.27004	0.821452	2.76345	0.00571931	0.0137884
FGFR3	4588.16	2.26951	0.201001	11.2911	1.45278e-29	1.49939e-27
ANXA2	5995.89	2.26848	0.277572	8.17258	3.01861e-16	7.08267e-15
ARC	60.4522	2.26543	0.42933	5.27666	1.31562e-07	8.45637e-07
DSCR8	38.2315	2.26513	0.493787	4.58726	4.49103e-06	2.14264e-05
FAM186A	5.70065	2.26463	0.821518	2.75664	0.00583988	0.0140376
EFHC2	12.2337	2.26459	0.736303	3.07562	0.00210063	0.00566667
EIF3I	6647.79	2.26369	0.201162	11.2531	2.23642e-29	2.23738e-27
KLRC2	67.7246	2.26361	0.407924	5.54911	2.87131e-08	2.04918e-07
ATP6V0D1	5294.26	2.26297	0.235808	9.59664	8.2593e-22	3.80465e-20
ZMAT5	541.342	2.26215	0.249306	9.07376	1.14983e-19	4.04972e-18
ABHD12	4229.62	2.26105	0.204081	11.0792	1.58338e-28	1.41093e-26
TBC1D10C	8.99498	2.25926	0.763139	2.96048	0.00307158	0.0079417
DNALI1	6.00421	2.25691	0.817896	2.75942	0.00579049	0.0139353
APMAP	3248.61	2.25681	0.23242	9.71006	2.73167e-22	1.33369e-20
SOX15	46.3291	2.25603	0.471956	4.78017	1.75146e-06	9.09296e-06
TMEM147	8750.7	2.25576	0.226346	9.96602	2.14656e-23	1.15145e-21
STK11	406.928	2.25294	0.265714	8.4788	2.27528e-17	6.17354e-16
PYGM	42.3316	2.25046	0.477205	4.71592	2.40621e-06	1.2133e-05
SSR2	12770.4	2.24942	0.203854	11.0345	2.60516e-28	2.284e-26
CERS2	9578.52	2.24798	0.202228	11.1161	1.04745e-28	9.59594e-27
ADPRHL1	448.692	2.24742	0.24751	9.08011	1.08465e-19	3.86186e-18
PINLYP	23.8219	2.24705	0.582438	3.85801	0.000114315	0.000409611
SUPT4H1	1039.5	2.24679	0.238104	9.43617	3.86643e-21	1.61582e-19
ARL6IP1	3765.72	2.24563	0.289822	7.7483	9.31293e-15	1.78456e-13
CDH23	4.19718	2.24529	0.83677	2.68329	0.00729028	0.0171325
UBL4B	4.19718	2.24529	0.83677	2.68329	0.00729028	0.0171325
TAGLN2	13430.8	2.24529	0.21431	10.4768	1.10387e-25	7.4692e-24
SF3B5	2977.02	2.24364	0.216065	10.3841	2.9289e-25	1.88038e-23
PSG11	4.15012	2.24279	0.83677	2.68029	0.00735584	0.0172717
NEUROD1	4.24424	2.24258	0.836777	2.68002	0.00736182	0.0172757
C12orf79	28.1897	2.23955	0.554215	4.04094	5.32381e-05	0.000204802
BCAS4	10.3882	2.23719	0.740129	3.0227	0.00250531	0.00662186
LY96	4.2913	2.23429	0.83678	2.67011	0.00758273	0.0176999
SMARCA1	18.2076	2.23382	0.644604	3.46541	0.000529424	0.0016435
ADI1	1328.82	2.23281	0.255486	8.73945	2.34253e-18	7.2211e-17
DCTN3	1586.14	2.2316	0.215492	10.3559	3.93632e-25	2.48797e-23
MXRA8	10.242	2.2316	0.751858	2.96812	0.00299631	0.00777543
SLC7A7	10.5976	2.23156	0.734385	3.03867	0.00237624	0.00632496
STOML1	373.546	2.23149	0.266857	8.3621	6.16098e-17	1.57967e-15
DPM3	2604.2	2.23113	0.236294	9.44218	3.65108e-21	1.53449e-19
PTP4A3	172.602	2.23086	0.333247	6.69432	2.16683e-11	2.50422e-10
MAGEA6	1653.96	2.23066	0.26345	8.46713	2.51523e-17	6.79069e-16
IFI27L1	513.297	2.2276	0.246708	9.02929	1.72787e-19	5.96956e-18
TCTEX1D4	27.0157	2.22731	0.580372	3.83773	0.000124177	0.000441744
BAIAP2	4929.34	2.22675	0.246203	9.04438	1.50512e-19	5.26696e-18
OSMR	3944.14	2.22242	0.27363	8.12199	4.58595e-16	1.04738e-14
MYH7B	22.5279	2.22166	0.600401	3.7003	0.000215348	0.00072796
GPR35	110.695	2.22089	0.407429	5.45099	5.00907e-08	3.44363e-07
CALML6	282.021	2.21983	0.292955	7.57736	3.52651e-14	6.12425e-13
TMEM27	19.4125	2.21953	0.629096	3.52812	0.000418522	0.00132727
TUFM	25851.5	2.21939	0.204067	10.8758	1.50289e-27	1.18394e-25
NOTCH4	24.7283	2.21619	0.571666	3.87672	0.000105873	0.000382047
CTSB	11088	2.21592	0.202114	10.9637	5.70989e-28	4.77493e-26
YBX2	56.454	2.21592	0.454135	4.87943	1.06391e-06	5.79274e-06
MICB	2199.09	2.21293	0.238938	9.26155	2.01494e-20	7.82326e-19
CLPTM1	12978.3	2.21214	0.223437	9.90055	4.14007e-23	2.17081e-21
RPN1	11042.6	2.21169	0.238556	9.27114	1.84168e-20	7.21929e-19
CBLN3	116.645	2.21045	0.340136	6.49872	8.10067e-11	8.69063e-10
CD22	136.652	2.21028	0.324309	6.81536	9.40285e-12	1.16535e-10
SCARA5	184.632	2.20886	0.303677	7.27371	3.49737e-13	5.31021e-12
SLC25A5	7799	2.20844	0.200811	10.9976	3.92514e-28	3.33986e-26
MMP25	11.6401	2.20803	0.719586	3.06847	0.0021516	0.00578885
GBP2	4.00894	2.20723	0.83677	2.63779	0.00834475	0.0192065
PRDM9	4.00894	2.20723	0.83677	2.63779	0.00834475	0.0192065
GPR113	31.1639	2.20695	0.551296	4.0032	6.24912e-05	0.000236932
RNF167	7255.26	2.20651	0.207151	10.6517	1.71181e-26	1.23516e-24
PCSK6	1479.37	2.20227	0.228225	9.64954	4.93751e-22	2.31368e-20
C5orf46	7.42826	2.20012	0.79746	2.75891	0.00579949	0.0139549
LRRC7	13.2428	2.19876	0.692302	3.17602	0.00149313	0.00419368
FES	35.1656	2.19851	0.510555	4.30612	1.6614e-05	7.07188e-05
ZDHHC24	1772.9	2.1984	0.253267	8.68018	3.95132e-18	1.20121e-16
SYNPO2	68.1721	2.19824	0.410628	5.35335	8.63411e-08	5.71414e-07
COX14	1305.61	2.19731	0.220615	9.95995	2.28177e-23	1.21597e-21
C20orf196	34.2707	2.1944	0.514865	4.2621	2.02519e-05	8.47223e-05
CYB5R1	3745.09	2.19183	0.207526	10.5617	4.48461e-26	3.11194e-24
NTPCR	485.742	2.19126	0.242439	9.03838	1.59016e-19	5.54075e-18
SUSD1	133.1	2.19117	0.368306	5.94932	2.69257e-09	2.29763e-08
DDN	73.7121	2.1896	0.39643	5.52331	3.32677e-08	2.35356e-07
LGMN	2702.35	2.18747	0.218079	10.0306	1.11789e-23	6.09679e-22
C7orf61	76.7592	2.18732	0.398644	5.4869	4.09041e-08	2.85419e-07
KCNH1	3.96188	2.18555	0.836721	2.61204	0.00900038	0.0205272
HLA-DMB	13.4522	2.18355	0.690882	3.16053	0.00157484	0.00439365
PRCD	17.8979	2.18269	0.642879	3.39518	0.000685836	0.00207263
CLDN9	537.548	2.18243	0.282639	7.72161	1.14872e-14	2.16057e-13
SNRNP25	4760.21	2.18211	0.225606	9.67222	3.95685e-22	1.87571e-20
CNGA4	9.07794	2.18169	0.768169	2.84012	0.00450968	0.011164
PGRMC1	2139.72	2.18146	0.264538	8.24629	1.6339e-16	3.98266e-15
LY6K	22036.2	2.18087	0.216245	10.0852	6.42473e-24	3.61269e-22
NAV3	10.252	2.18034	0.73893	2.95068	0.00317079	0.00816583
C12orf60	78.5517	2.17854	0.407765	5.34264	9.16046e-08	6.02337e-07
LURAP1	6.88941	2.17809	0.802196	2.71516	0.00662438	0.0157469
CFL1	34330.9	2.17673	0.204429	10.6478	1.78451e-26	1.28194e-24
GINS2	1533.67	2.17638	0.222885	9.76461	1.59732e-22	7.94131e-21
ECHDC3	258.212	2.17422	0.309821	7.01768	2.25582e-12	3.06802e-11
ICA1L	11.676	2.17305	0.716496	3.03289	0.00242223	0.00643103
CDNF	163.391	2.17219	0.32132	6.76022	1.37778e-11	1.64264e-10
CHI3L2	3.9457	2.17152	0.836677	2.5954	0.00944799	0.0214341
GOLGA6B	3.99276	2.17132	0.836662	2.59522	0.00945299	0.0214425
B3GALTL	328.971	2.17013	0.289113	7.50616	6.08861e-14	1.02888e-12
MCHR1	9.93226	2.17009	0.74511	2.91244	0.0035862	0.00910622
MRPL27	1189.03	2.1696	0.215032	10.0896	6.13949e-24	3.46424e-22
SEMA7A	761.614	2.16909	0.229475	9.45242	3.31102e-21	1.40606e-19
COPZ2	14.8601	2.1682	0.67497	3.21229	0.00131682	0.00374165
ATPAF2	899.864	2.16771	0.232456	9.32527	1.10704e-20	4.42462e-19
CD79A	25.445	2.16753	0.565279	3.83444	0.000125851	0.000447015
VCAN	6.79529	2.16648	0.802458	2.6998	0.00693812	0.0163995
KRTAP5-8	3.89864	2.16642	0.836666	2.58935	0.00961565	0.0217358
LIPK	3.89864	2.16642	0.836666	2.58935	0.00961565	0.0217358
TNFSF13B	3.89864	2.16642	0.836666	2.58935	0.00961565	0.0217358
ULBP2	8.36201	2.16633	0.781296	2.77274	0.00555865	0.0134388
NRXN2	5.308	2.1662	0.825488	2.62415	0.00868659	0.019923
EIF2B2	770.009	2.16596	0.22662	9.55767	1.20433e-21	5.44015e-20
GPC1	11772.9	2.16253	0.236911	9.12806	6.97377e-20	2.5441e-18
RBM12B-AS1	8.3979	2.16251	0.769726	2.80946	0.00496251	0.0121671
SIL1	4293.28	2.16234	0.201422	10.7354	6.94483e-27	5.1477e-25
COL4A6	1977.92	2.16178	0.221631	9.75395	1.77426e-22	8.79416e-21
LAMTOR5	1750.81	2.16141	0.240522	8.98631	2.55676e-19	8.68606e-18
TMEM179B	938.363	2.1613	0.236949	9.12139	7.41655e-20	2.68759e-18
TGFB1I1	17.8088	2.16071	0.63585	3.39814	0.000678458	0.00205376
CORO1A	5.33888	2.16052	0.825748	2.61644	0.00888513	0.0203183
SUMF1	734.639	2.15942	0.270677	7.97783	1.48928e-15	3.15399e-14
TMEM140	3.91482	2.15824	0.836594	2.57979	0.00988599	0.0222852
LIPA	1825.75	2.15817	0.275553	7.83215	4.79597e-15	9.56087e-14
FAM71E2	5.29182	2.15761	0.825621	2.61331	0.00896697	0.0204569
VAMP8	1991.64	2.15727	0.209532	10.2957	7.37066e-25	4.50162e-23
GABBR2	3.85158	2.15647	0.836627	2.57758	0.00994963	0.0224069
CLP1	646.676	2.15551	0.251859	8.55841	1.14439e-17	3.21751e-16
FAT4	221.017	2.1527	0.311976	6.90022	5.19203e-12	6.7036e-11
ZNF114	5.24476	2.15165	0.825699	2.60585	0.00916464	0.020858
STX8	182.946	2.15102	0.320407	6.71337	1.90174e-11	2.2167e-10
FBLL1	14.8859	2.151	0.696918	3.08644	0.00202568	0.00548808
TGFB2	218.612	2.15028	0.299219	7.18629	6.65763e-13	9.75436e-12
SCAND1	2297.21	2.14922	0.249899	8.60036	7.9466e-18	2.28545e-16
TBC1D7	248.717	2.14902	0.288778	7.44178	9.93351e-14	1.6086e-12
CHRNB2	22.1345	2.14319	0.596011	3.59589	0.000323283	0.00105078
CADM4	211.017	2.14129	0.285771	7.49303	6.73024e-14	1.12796e-12
ATP6V0C	21320.5	2.14095	0.230582	9.28497	1.61755e-20	6.356e-19
HEPHL1	5.83067	2.14055	0.824578	2.59593	0.00943357	0.0214073
HMOX2	2215.68	2.1394	0.206152	10.3778	3.12965e-25	2.00138e-23
ALDH1A2	4.02512	2.13907	0.836363	2.55758	0.0105402	0.0235806
PATL2	30.185	2.13861	0.5671	3.77113	0.00016251	0.000563003
SRC	25.3868	2.13774	0.567863	3.76454	0.000166859	0.000576475
ZFHX2	141.839	2.13452	0.339787	6.28194	3.34384e-10	3.29673e-09
CCDC114	58.4069	2.13439	0.43366	4.92181	8.57484e-07	4.74321e-06
RNF39	28.4836	2.13382	0.551027	3.87244	0.000107752	0.00038831
COX7A2L	1037.91	2.13279	0.24639	8.65613	4.88071e-18	1.45502e-16
TRAPPC4	908.295	2.1323	0.225088	9.47317	2.71486e-21	1.15893e-19
OPRL1	35.1017	2.13159	0.535681	3.97922	6.91424e-05	0.000259794
FBXO15	5.15064	2.13061	0.826455	2.57802	0.00993691	0.022388
ACOT7	2268.42	2.12758	0.239348	8.88909	6.16122e-19	2.02972e-17
SIRT2	1323.62	2.12373	0.235124	9.03241	1.67939e-19	5.82676e-18
SPINK4	316.043	2.12337	0.276009	7.6931	1.4361e-14	2.64915e-13
TMEM159	352.99	2.12302	0.265119	8.00778	1.16798e-15	2.52602e-14
PINK1	2213.82	2.1217	0.210405	10.0839	6.50912e-24	3.64757e-22
GPR156	22.0307	2.12052	0.594237	3.56847	0.000359073	0.001154
TRIM22	22.0307	2.12052	0.594237	3.56847	0.000359073	0.001154
EFEMP1	2756.97	2.11673	0.26809	7.89557	2.88982e-15	5.93505e-14
PTPRG	28.7128	2.11419	0.542877	3.89441	9.84387e-05	0.000357674
DPYD	240.36	2.11415	0.299593	7.05675	1.7044e-12	2.3614e-11
STARD5	56.8636	2.11315	0.423978	4.98411	6.22462e-07	3.53552e-06
KRT8	21248.6	2.11132	0.221005	9.55324	1.25704e-21	5.64635e-20
GYG1	481.022	2.11107	0.272248	7.75422	8.88876e-15	1.70528e-13
S100A13	3698.01	2.10965	0.222227	9.49323	2.2399e-21	9.71437e-20
TSPAN4	10263.7	2.10944	0.247377	8.52722	1.49901e-17	4.13611e-16
CD47	542.374	2.10749	0.310057	6.79711	1.06738e-11	1.3087e-10
COLGALT2	8.93824	2.10724	0.782002	2.69468	0.00704571	0.0166249
LRRC15	55.5984	2.10653	0.506652	4.15774	3.21414e-05	0.000129319
DNAH12	24.0202	2.10621	0.580748	3.62671	0.000287052	0.000942163
RAC2	6.69001	2.10257	0.799192	2.63087	0.00851665	0.0195828
MFSD5	3561.63	2.10241	0.219496	9.57838	9.85815e-22	4.49042e-20
KLHDC8B	59.3499	2.10181	0.423119	4.96741	6.78542e-07	3.83004e-06
ANO9	5.13446	2.10156	0.827866	2.53853	0.011132	0.0247629
CD99L2	4194.98	2.10151	0.202066	10.4001	2.47596e-25	1.59587e-23
PNP	2960.66	2.10122	0.222024	9.46392	2.96614e-21	1.26289e-19
EFNB2	13.7515	2.10078	0.69813	3.00916	0.00261972	0.00689362
ARL14	92.9643	2.09789	0.365788	5.73526	9.73649e-09	7.49636e-08
C11orf1	160.908	2.09732	0.329711	6.36109	2.00333e-10	2.02783e-09
ATOX1	1772	2.09648	0.233113	8.9934	2.39691e-19	8.19421e-18
ADM	3254.81	2.0961	0.2224	9.42492	4.3043e-21	1.78148e-19
PPAP2A	411.248	2.09571	0.316741	6.61648	3.67848e-11	4.12432e-10
IL32	149.861	2.09562	0.346159	6.0539	1.41377e-09	1.26256e-08
KLF1	12.2627	2.09502	0.710713	2.94777	0.00320074	0.00823164
CALR	84169.3	2.09469	0.218447	9.58904	8.89059e-22	4.08391e-20
LACTBL1	3.71041	2.09467	0.836136	2.50518	0.0122389	0.0269157
ATL1	6.64295	2.09455	0.799618	2.61944	0.00880753	0.0201578
N6AMT2	58.8302	2.09309	0.436389	4.79639	1.61547e-06	8.44882e-06
AK8	3.69422	2.09298	0.836165	2.50307	0.0123121	0.0270401
FAM13C	3.69422	2.09298	0.836165	2.50307	0.0123121	0.0270401
MAP2	3.69422	2.09298	0.836165	2.50307	0.0123121	0.0270401
PAMR1	5.3439	2.09158	0.824347	2.53725	0.0111726	0.0248286
DGAT1	7243.77	2.08951	0.249595	8.3716	5.68429e-17	1.46667e-15
NNMT	3118.83	2.08669	0.239271	8.72103	2.75671e-18	8.48182e-17
IFI27	31.7656	2.08665	0.521041	4.00476	6.20801e-05	0.000235483
NPC2	841.207	2.08631	0.247491	8.42984	3.4614e-17	9.22305e-16
TEX101	3.64717	2.08489	0.8361	2.49358	0.0126461	0.0276768
ZNF469	3.64717	2.08489	0.8361	2.49358	0.0126461	0.0276768
ZFHX4	3.97806	2.08101	0.835644	2.4903	0.0127634	0.0278961
GABARAPL2	943.362	2.07992	0.282439	7.36415	1.78277e-13	2.81157e-12
GPR1	169.636	2.0761	0.341043	6.0875	1.14685e-09	1.0401e-08
CNIH2	45.706	2.07501	0.474382	4.37413	1.21918e-05	5.34584e-05
KRT34	34.6727	2.07312	0.514719	4.02768	5.63299e-05	0.000215425
LILRB5	3.60011	2.07159	0.83596	2.47809	0.0132086	0.0287536
ZIK1	3.60011	2.07159	0.83596	2.47809	0.0132086	0.0287536
HIST2H2BE	1067.68	2.07101	0.266566	7.76925	7.89543e-15	1.52548e-13
PTRF	23113.4	2.06705	0.201918	10.2371	1.35272e-24	8.10986e-23
C1QBP	4902.26	2.06645	0.244694	8.44506	3.03893e-17	8.11062e-16
VMO1	51.7453	2.06634	0.448406	4.60819	4.06194e-06	1.96029e-05
C4orf36	20.6839	2.06498	0.601994	3.43024	0.000603056	0.00184642
PSMB11	8.3235	2.06385	0.774554	2.66457	0.00770862	0.0179501
DERL1	2657.01	2.06373	0.259985	7.93789	2.05643e-15	4.29375e-14
SLC2A5	7.73257	2.06233	0.785898	2.62417	0.00868596	0.019923
AKR1B15	3.66335	2.06166	0.835704	2.46698	0.0136259	0.0295515
CPED1	3.66335	2.06166	0.835704	2.46698	0.0136259	0.0295515
CILP2	186.859	2.06082	0.317161	6.4977	8.15597e-11	8.727e-10
TINAGL1	700.806	2.06076	0.234718	8.77969	1.63919e-18	5.16027e-17
SERPINE1	641.737	2.05894	0.236146	8.71893	2.80832e-18	8.62434e-17
IGFBP7	1430.12	2.05736	0.217984	9.43811	3.79549e-21	1.59108e-19
CCDC23	103.989	2.05648	0.351477	5.85096	4.88754e-09	3.97909e-08
TALDO1	3053.13	2.0563	0.204286	10.0658	7.82779e-24	4.32704e-22
PI4K2A	2366.89	2.05594	0.207066	9.92892	3.11617e-23	1.64985e-21
DAD1	1969.77	2.05458	0.212436	9.67151	3.98451e-22	1.88334e-20
SFN	12516.8	2.05437	0.223516	9.19114	3.88713e-20	1.46054e-18
APOBEC3H	21.7947	2.05278	0.591535	3.47026	0.000519952	0.00161711
FAM132B	212.899	2.05258	0.302939	6.77554	1.23942e-11	1.49381e-10
ATP1A1	45254.8	2.05229	0.209202	9.81006	1.01907e-22	5.17693e-21
TECR	10458.1	2.05137	0.244462	8.39137	4.80521e-17	1.25575e-15
TSGA10	41.9314	2.04945	0.469966	4.36084	1.29563e-05	5.64612e-05
SIRT4	78.3495	2.04927	0.380639	5.38377	7.29422e-08	4.87487e-07
HIGD2A	2210.16	2.04547	0.208304	9.81964	9.26747e-23	4.73745e-21
FAM46B	821.28	2.04455	0.251976	8.11408	4.89478e-16	1.11635e-14
TSPAN3	2982.14	2.04404	0.263934	7.7445	9.59598e-15	1.82592e-13
EREG	16.1699	2.04127	0.649312	3.14375	0.001668	0.00461721
PJA1	58.48	2.04059	0.463494	4.40261	1.06955e-05	4.74458e-05
PIGV	679.963	2.03921	0.227888	8.94829	3.61032e-19	1.20396e-17
RASGRF1	5.18654	2.03896	0.82641	2.46725	0.0136156	0.0295409
MYO1F	45.5637	2.03663	0.469238	4.34029	1.42296e-05	6.14355e-05
MMP2	4.83592	2.0366	0.829516	2.45517	0.0140819	0.0303988
WDR64	14.8076	2.03562	0.663713	3.06702	0.00216205	0.00581504
NKAPL	10.4607	2.03497	0.735019	2.76859	0.0056299	0.013597
TNFRSF10D	303.267	2.03314	0.30764	6.60884	3.87345e-11	4.30568e-10
MPC2	677.808	2.0326	0.27221	7.46702	8.20298e-14	1.35391e-12
KANK3	41.8196	2.03175	0.480134	4.23163	2.32007e-05	9.59506e-05
C10orf90	28.5986	2.03163	0.546462	3.71779	0.000200974	0.000684192
PSPN	329.721	2.02963	0.264158	7.68338	1.54949e-14	2.83268e-13
GLIPR1	6.34442	2.02829	0.803569	2.5241	0.0115996	0.0256515
KCNMA1	3.50599	2.02756	0.835324	2.42728	0.0152126	0.0325254
TMEM59	3005.49	2.02719	0.258626	7.83831	4.56668e-15	9.14851e-14
FOLR3	7.86259	2.02385	0.78321	2.58404	0.009765	0.0220398
C1GALT1C1	490.713	2.02343	0.291272	6.94687	3.7349e-12	4.92759e-11
LOXL2	8057.11	2.02228	0.200072	10.1078	5.10355e-24	2.89978e-22
CD7	125.609	2.02188	0.358772	5.63554	1.74509e-08	1.28707e-07
TMEM151B	6.97739	2.02154	0.804508	2.51276	0.011979	0.0264225
PLB1	59.9984	2.02141	0.835439	2.41958	0.0155383	0.0331002
HSPB6	78.6115	2.01808	0.390387	5.16944	2.34799e-07	1.44373e-06
STRC	118.46	2.01797	0.382546	5.27512	1.32669e-07	8.52419e-07
PIGH	286.838	2.0174	0.280706	7.18689	6.62814e-13	9.71988e-12
B3GALT4	105.014	2.01683	0.358675	5.623	1.87664e-08	1.37663e-07
OGDH	21208.1	2.01655	0.220344	9.15184	5.59737e-20	2.07446e-18
KRT78	8.92635	2.01606	0.755947	2.66694	0.00765464	0.0178499
FAM117A	25.8929	2.01595	0.577232	3.49245	0.000478618	0.00150058
ITFG1	737.474	2.01427	0.279406	7.20913	5.63124e-13	8.29526e-12
PPAP2B	372.578	2.01426	0.303349	6.64008	3.13513e-11	3.56268e-10
COTL1	9114.94	2.01401	0.202997	9.92138	3.36061e-23	1.77351e-21
TPST2	699.858	2.01332	0.233555	8.62031	6.67709e-18	1.95833e-16
ATP6V0B	9851.91	2.01308	0.22084	9.11555	7.82752e-20	2.82397e-18
RTP1	7.49727	2.01081	0.791097	2.5418	0.0110283	0.0245481
HHLA3	728.426	2.00982	0.226647	8.8676	7.47393e-19	2.43755e-17
AKR1B1	5249.14	2.00935	0.224052	8.96821	3.01365e-19	1.01118e-17
GSDMC	8.87929	2.00898	0.756584	2.65533	0.00792315	0.0183657
NEBL	121.896	2.0081	0.368272	5.45277	4.95919e-08	3.41222e-07
FABP6	4.69474	2.00666	0.830317	2.41674	0.0156604	0.0333343
TBC1D2	1816.5	2.00661	0.223644	8.97231	2.90349e-19	9.80274e-18
SLC25A3	13348.9	2.00657	0.213172	9.41289	4.82659e-21	1.98255e-19
IDS	425.223	2.00633	0.26232	7.64839	2.03515e-14	3.65095e-13
NAGK	854.7	2.00413	0.227024	8.82784	1.06716e-18	3.43917e-17
KLC3	19.3316	2.00369	0.616177	3.2518	0.00114675	0.00330566
DNAJB9	331.05	2.00269	0.308201	6.498	8.13923e-11	8.72052e-10
SRPX	6.04086	2.0016	0.811482	2.46659	0.0136405	0.0295753
C16orf71	75.2373	2.00118	0.385301	5.19381	2.06028e-07	1.27794e-06
PRCP	2101.91	2.00116	0.283475	7.0594	1.67227e-12	2.3228e-11
FAM154B	25.663	2.00102	0.579599	3.45243	0.000555565	0.00171616
TM7SF3	4474.22	2.00016	0.290333	6.88919	5.61095e-12	7.18757e-11
POLR2F	1794.23	1.99993	0.211067	9.47532	2.65951e-21	1.14128e-19
CATSPER1	19.8705	1.99881	0.623951	3.20348	0.0013578	0.00384736
GJD3	11.6868	1.99674	0.712549	2.80225	0.00507481	0.0124089
FEZ1	3.45893	1.99561	0.834716	2.39077	0.0168133	0.0355332
TRPC4	3.45893	1.99561	0.834716	2.39077	0.0168133	0.0355332
OAZ1	15320.4	1.9954	0.201224	9.9163	3.53629e-23	1.8602e-21
SDHA	19260.4	1.99464	0.20032	9.95726	2.34429e-23	1.24522e-21
DKKL1	40.6983	1.99462	0.488159	4.086	4.38871e-05	0.000171417
TRUB2	2648.49	1.99311	0.205684	9.69017	3.31971e-22	1.59689e-20
C1orf56	327.42	1.99235	0.260995	7.63369	2.28133e-14	4.07021e-13
TXNIP	1937.52	1.99227	0.318745	6.25035	4.09539e-10	3.98707e-09
DDT	3140.73	1.99195	0.21544	9.24596	2.33144e-20	9.00921e-19
FAM71F2	86.4607	1.99125	0.395348	5.03671	4.73606e-07	2.74843e-06
NPNT	21.4314	1.98933	0.613974	3.24008	0.00119495	0.00342943
TWSG1	228.938	1.98874	0.318998	6.23433	4.5371e-10	4.39872e-09
ACO1	956.05	1.9874	0.314974	6.30973	2.79519e-10	2.77305e-09
MERTK	15.8228	1.98718	0.658693	3.01686	0.00255408	0.00673611
NCAN	16.3617	1.98687	0.663914	2.99267	0.00276553	0.0072318
CHST6	82.1751	1.98581	0.392733	5.05639	4.27278e-07	2.50364e-06
CCNB3	8.84841	1.98523	0.76328	2.60092	0.00929751	0.021128
BMP4	18.426	1.98413	0.620812	3.19603	0.00139333	0.00393779
WNT5B	6.14	1.98277	0.80586	2.46045	0.0138765	0.030019
C21orf119	99.4577	1.98238	0.361756	5.47988	4.25615e-08	2.9597e-07
APOA1BP	5836.22	1.98208	0.228414	8.67756	4.04345e-18	1.22331e-16
SELT	464.457	1.9817	0.325112	6.09543	1.09145e-09	9.95428e-09
ZNF788	3.34863	1.98023	0.834588	2.3727	0.0176587	0.0371561
FARS2	776.42	1.97876	0.224613	8.80963	1.25564e-18	4.02273e-17
TBX19	134.915	1.97819	0.336466	5.87933	4.11933e-09	3.38578e-08
ABT1	803.248	1.97614	0.237289	8.32798	8.22329e-17	2.06621e-15
KIAA2013	5275.69	1.97589	0.231432	8.53767	1.36958e-17	3.81121e-16
MZB1	8.3447	1.97532	0.78124	2.52844	0.0114569	0.0253735
MAPRE3	145.772	1.97497	0.320375	6.16456	7.06778e-10	6.65057e-09
FOLR2	13.0056	1.9749	0.68623	2.8779	0.00400335	0.0100435
KIF5A	4.6315	1.97462	0.831323	2.37527	0.017536	0.036917
HYAL2	2324.47	1.97403	0.230054	8.5807	9.42986e-18	2.69304e-16
BEST2	11.3039	1.97364	0.719889	2.74159	0.00611417	0.0146343
GYLTL1B	30.3663	1.97364	0.52715	3.74399	0.000181124	0.000620633
M6PR	3666.57	1.97273	0.290316	6.79512	1.0822e-11	1.3229e-10
NRG1	26.2612	1.97271	0.55171	3.57563	0.000349379	0.00112662
NEK10	14.9685	1.97159	0.680778	2.89608	0.00377859	0.00954718
POU3F1	15.7499	1.97145	0.649211	3.03668	0.00239199	0.00636316
CSNK2A2	1345.02	1.97116	0.218671	9.01425	1.9823e-19	6.82029e-18
PRDX4	10756.7	1.97014	0.208791	9.43596	3.87432e-21	1.61582e-19
PIGK	1063.57	1.97012	0.233872	8.42389	3.64173e-17	9.68772e-16
NOTCH3	10.5178	1.96942	0.728331	2.70402	0.0068506	0.0162208
TXNDC5	355.174	1.96717	0.303464	6.48238	9.02844e-11	9.60383e-10
TMED1	2170.84	1.96619	0.216652	9.07536	1.13304e-19	4.00791e-18
HTRA1	1692.95	1.96486	0.257606	7.62737	2.39587e-14	4.26057e-13
MYL4	6.12382	1.96241	0.807556	2.43006	0.0150964	0.0323066
LAGE3	2511.93	1.96136	0.233956	8.38345	5.13974e-17	1.33674e-15
MAP3K12	991.405	1.96072	0.244439	8.02131	1.04621e-15	2.28693e-14
KBTBD4	455.335	1.95991	0.261905	7.4833	7.24818e-14	1.20608e-12
COQ6	516.366	1.9592	0.243313	8.05216	8.13452e-16	1.79499e-14
ITGB7	32.3462	1.95872	0.522346	3.74985	0.000176943	0.000607839
CYSTM1	993.228	1.95841	0.23344	8.38936	4.88801e-17	1.27534e-15
CRISPLD1	7.18256	1.95803	0.792804	2.46975	0.0135207	0.0293545
ZNF846	41.612	1.95563	0.477841	4.09264	4.26481e-05	0.000167179
FAM222A	347.283	1.9548	0.261863	7.46499	8.33077e-14	1.37361e-12
MAP7D2	13.2459	1.95381	0.687943	2.84008	0.00451024	0.011164
GLS	1942.51	1.95294	0.217745	8.96895	2.99368e-19	1.00655e-17
RPL26L1	156.025	1.95243	0.32947	5.92598	3.10435e-09	2.61496e-08
PDIA2	12.8271	1.95211	0.702995	2.77684	0.00548896	0.0132901
PEMT	2198.89	1.95171	0.242721	8.04095	8.91461e-16	1.95653e-14
VPS9D1	960.148	1.95161	0.265997	7.33696	2.185e-13	3.39664e-12
PCDHB15	9.23492	1.95064	0.755112	2.58325	0.00978755	0.0220785
CHPF2	8562.72	1.95045	0.235967	8.2658	1.38763e-16	3.40271e-15
N4BP2L1	10.151	1.95032	0.735277	2.6525	0.00798977	0.0185096
SNAPIN	999.527	1.94955	0.221438	8.80407	1.31941e-18	4.21876e-17
IL17D	4.49033	1.94845	0.831826	2.34238	0.0191611	0.0398852
TRIM63	4.49033	1.94845	0.831826	2.34238	0.0191611	0.0398852
RAB40A	12.5181	1.9472	0.712703	2.73213	0.00629264	0.0150103
THBS1	1887.7	1.94707	0.268438	7.25334	4.0663e-13	6.11708e-12
HPCAL4	7.1355	1.94703	0.793901	2.45248	0.0141876	0.0306027
TNNC1	79.3263	1.94696	0.376747	5.16782	2.36834e-07	1.45409e-06
HIST1H2BE	10.0569	1.94614	0.733641	2.65272	0.0079847	0.018501
INPP5D	113.128	1.94491	0.375033	5.18597	2.1489e-07	1.32937e-06
CCDC92	260.121	1.94314	0.270017	7.19634	6.18522e-13	9.07853e-12
NDUFA9	2218.73	1.94137	0.220894	8.7887	1.51294e-18	4.78132e-17
TMEM200B	19.3845	1.94002	0.607854	3.19159	0.00141493	0.00399538
BMP5	40.1409	1.93918	0.491801	3.94302	8.04604e-05	0.000297994
KIRREL3	21.6725	1.93833	0.611296	3.17086	0.0015199	0.0042608
DFNB59	106.265	1.93793	0.364476	5.31703	1.05474e-07	6.86885e-07
GLRX5	904.694	1.93766	0.256944	7.54119	4.65693e-14	7.98534e-13
NDUFB6	459.322	1.93607	0.290605	6.6622	2.69764e-11	3.08704e-10
SPCS1	2498.71	1.93494	0.225256	8.58997	8.69944e-18	2.4888e-16
NAPA	5129.71	1.9335	0.224704	8.60466	7.65452e-18	2.21316e-16
GPX4	9537.1	1.93289	0.225365	8.5767	9.76347e-18	2.77374e-16
OSCP1	44.5624	1.93289	0.465044	4.15635	3.23374e-05	0.000129979
SST	4.44327	1.93238	0.832327	2.32167	0.0202509	0.0418438
GLRB	76.9614	1.93143	0.383644	5.03443	4.79265e-07	2.77831e-06
SAYSD1	84.934	1.92875	0.399303	4.8303	1.36327e-06	7.26497e-06
ARRDC5	5.82026	1.92838	0.815959	2.36333	0.0181117	0.0379965
SURF4	15298.7	1.92825	0.197355	9.77047	1.5075e-22	7.51765e-21
F2R	55.2677	1.92817	0.423456	4.55342	5.27806e-06	2.47539e-05
CUTA	13721.7	1.92794	0.224121	8.60223	7.81796e-18	2.25317e-16
SBSPON	8.32425	1.92718	0.774609	2.48794	0.0128485	0.0280557
IRG1	3.25451	1.92627	0.833292	2.31164	0.0207975	0.0428429
NODAL	3.25451	1.92627	0.833292	2.31164	0.0207975	0.0428429
TMEM45B	3.25451	1.92627	0.833292	2.31164	0.0207975	0.0428429
ACY1	12.6438	1.92594	0.691099	2.78677	0.00532355	0.0129434
MICU1	1395.21	1.92481	0.291779	6.59681	4.20096e-11	4.65388e-10
MSX1	1197.8	1.92357	0.213803	8.99691	2.32153e-19	7.95319e-18
GPR25	7.47495	1.92346	0.781751	2.46045	0.0138764	0.030019
ABCA3	113.522	1.9219	0.385867	4.98071	6.33499e-07	3.59196e-06
ACOT4	9.60713	1.92088	0.756818	2.53811	0.0111454	0.024785
CPT2	1551.71	1.92005	0.219254	8.75717	2.0022e-18	6.24281e-17
HM13	10178.3	1.92004	0.217315	8.83527	9.98599e-19	3.23741e-17
SRPRB	2415.95	1.91908	0.259469	7.39618	1.40162e-13	2.2408e-12
GKN2	3.19127	1.91903	0.833288	2.30296	0.0212808	0.0437135
SLC22A14	3.19127	1.91903	0.833288	2.30296	0.0212808	0.0437135
TBX4	3.19127	1.91903	0.833288	2.30296	0.0212808	0.0437135
C17orf103	808.182	1.91775	0.236619	8.10478	5.28394e-16	1.19508e-14
SEMA4F	117.704	1.91764	0.341971	5.60761	2.05138e-08	1.49606e-07
EBP	12630.2	1.91679	0.210954	9.08626	1.02503e-19	3.66561e-18
RRAGA	1356.53	1.91633	0.253279	7.56608	3.84648e-14	6.65865e-13
POP7	1903.23	1.91581	0.221066	8.66627	4.46514e-18	1.34094e-16
SFT2D2	173.453	1.91528	0.297079	6.44703	1.14061e-10	1.19537e-09
CLYBL	69.5807	1.91507	0.435356	4.39887	1.08816e-05	4.82191e-05
RND2	14.042	1.91469	0.670844	2.85415	0.00431528	0.0107443
UTS2B	8.40219	1.91328	0.778992	2.4561	0.0140453	0.030328
RNF208	298.737	1.91304	0.293101	6.52691	6.71425e-11	7.28471e-10
WRB	275.803	1.91228	0.345405	5.53636	3.08824e-08	2.19242e-07
AMACR	4.39621	1.91226	0.832973	2.2957	0.0216929	0.0444516
TSPAN6	208.003	1.90978	0.346288	5.51499	3.48793e-08	2.46011e-07
EFNB3	9.80541	1.90908	0.736214	2.59311	0.00951136	0.0215449
RNASE13	4.47415	1.90853	0.833258	2.29044	0.0219958	0.044982
TTC9B	11.2668	1.90747	0.712026	2.67893	0.00738578	0.017327
HSPB2	8.31309	1.90688	0.764184	2.49531	0.0125846	0.027557
MUC22	5.63202	1.90476	0.816104	2.33397	0.0195974	0.0406843
NIPSNAP3B	5.63202	1.90476	0.816104	2.33397	0.0195974	0.0406843
TCERG1L	3.14421	1.90361	0.832897	2.28552	0.0222822	0.0454535
ADAM15	48907.1	1.9027	0.238271	7.98543	1.40033e-15	2.985e-14
MRPL33	590.537	1.90218	0.277621	6.85171	7.29726e-12	9.16767e-11
TCEB2	8256.65	1.90048	0.233379	8.14333	3.84559e-16	8.86988e-15
LETM2	113.109	1.90028	0.33748	5.63079	1.79387e-08	1.32066e-07
PLXDC1	23.6153	1.89937	0.581938	3.26387	0.00109902	0.00317873
NDUFB3	349.908	1.89845	0.330118	5.75083	8.88058e-09	6.8633e-08
ANKRD53	4.63652	1.89841	0.830462	2.28597	0.0222558	0.0454225
SDF4	10708.6	1.89828	0.198711	9.55297	1.26036e-21	5.64635e-20
YIPF3	5697.08	1.89809	0.21004	9.03678	1.61351e-19	5.61013e-18
ASTN2	135.867	1.89702	0.316344	5.99671	2.01356e-09	1.75121e-08
ADAMTSL1	154.875	1.8968	0.30725	6.17349	6.68005e-10	6.30391e-09
ACYP2	42.6164	1.89515	0.474962	3.99011	6.60439e-05	0.000249231
CHIC2	49.1098	1.89496	0.460985	4.11067	3.94512e-05	0.000155921
PSMB3	6453.21	1.89389	0.238478	7.94158	1.99619e-15	4.17867e-14
GLIS3	6.9149	1.89222	0.79756	2.37251	0.0176675	0.0371699
EPHB3	16.3563	1.89202	0.64689	2.9248	0.0034468	0.00878921
FOCAD	1648.8	1.89197	0.239715	7.89258	2.95999e-15	6.07152e-14
COX8A	4386	1.89025	0.221504	8.5337	1.41739e-17	3.93083e-16
CYGB	93.49	1.89021	0.358615	5.27085	1.35791e-07	8.7042e-07
CDIPT	4097.06	1.88968	0.213965	8.83173	1.03071e-18	3.32826e-17
ABCA12	13.5664	1.88956	0.681201	2.77387	0.00553938	0.0133976
SYN3	15.8807	1.88795	0.646489	2.92031	0.0034968	0.00890001
ARMC12	54.3972	1.88735	0.431124	4.37774	1.19918e-05	5.26522e-05
CLDN4	59.5797	1.88552	0.42931	4.39197	1.12327e-05	4.96133e-05
ACAA2	1134.97	1.88488	0.289565	6.50934	7.54812e-11	8.11386e-10
NR0B2	6.96698	1.88434	0.788104	2.39098	0.0168036	0.0355264
PSD	152.495	1.88194	0.322466	5.83608	5.34423e-09	4.32498e-08
SEMA5B	3.09715	1.88175	0.832263	2.261	0.0237592	0.0481532
UBE2D1	213.481	1.88112	0.299271	6.2857	3.26386e-10	3.21983e-09
ATP5B	29239.7	1.88109	0.214531	8.76838	1.81263e-18	5.69528e-17
GLIPR1L2	15.7747	1.88091	0.661042	2.84537	0.00443593	0.0110035
TFIP11	1818.49	1.87967	0.211758	8.8765	6.89969e-19	2.26385e-17
LCN12	48.9345	1.87777	0.46499	4.0383	5.38404e-05	0.000206826
TIMM8B	544.441	1.87719	0.255447	7.34866	2.00197e-13	3.13303e-12
IER5	3528.96	1.87687	0.21785	8.6154	6.96971e-18	2.03318e-16
HSD17B1	227.982	1.876	0.294406	6.37216	1.86386e-10	1.89371e-09
MGP	259.676	1.87509	0.310213	6.04451	1.49867e-09	1.33327e-08
HMGCL	503.462	1.87351	0.248475	7.54005	4.69775e-14	8.04686e-13
ACSM3	4.5424	1.86934	0.831382	2.24848	0.0245457	0.0495334
C9orf139	13.4238	1.86843	0.680507	2.74565	0.00603919	0.0144676
MGAT1	6536.7	1.86673	0.211326	8.83341	1.01536e-18	3.2852e-17
TRABD2B	175.529	1.86658	0.301294	6.1952	5.82128e-10	5.54808e-09
TMEM50A	1002.31	1.86641	0.277787	6.71883	1.83187e-11	2.14292e-10
GBA	4548.92	1.86555	0.203535	9.16572	4.92153e-20	1.83651e-18
QSOX1	14899.8	1.86539	0.218629	8.53221	1.43579e-17	3.97511e-16
UQCRQ	5801.06	1.8651	0.207906	8.97087	2.94173e-19	9.91131e-18
IFI30	23745.2	1.86508	0.202593	9.20606	3.38307e-20	1.28e-18
RPL35A	700.325	1.86428	0.234344	7.95532	1.78665e-15	3.74966e-14
CD59	11634.4	1.86426	0.269859	6.90829	4.90541e-12	6.36377e-11
GSTZ1	671.103	1.86263	0.252893	7.36528	1.76774e-13	2.79057e-12
SERPINH1	29166.5	1.86203	0.2014	9.24545	2.34248e-20	9.03047e-19
GFPT2	900.751	1.86111	0.256387	7.25898	3.90018e-13	5.8726e-12
KCNK3	513.866	1.86	0.263464	7.0598	1.66745e-12	2.32006e-11
CYP27A1	99.9021	1.85972	0.359135	5.17834	2.23874e-07	1.38075e-06
AGMAT	5.63704	1.85912	0.812625	2.28779	0.0221496	0.0452567
FRMD4A	5.63704	1.85912	0.812625	2.28779	0.0221496	0.0452567
MBP	189.507	1.85863	0.307552	6.04331	1.50989e-09	1.34178e-08
PDE6G	54.7277	1.85704	0.424448	4.37518	1.21331e-05	5.32297e-05
IFT46	101.762	1.85666	0.354462	5.23797	1.62357e-07	1.02738e-06
UBE2S	3412.45	1.85547	0.228155	8.13251	4.20477e-16	9.65735e-15
LRRIQ3	11.8697	1.85378	0.70824	2.61744	0.00885917	0.0202675
ZSCAN10	20.7399	1.85347	0.592465	3.1284	0.0017576	0.00482998
MGAT3	5.66792	1.85305	0.81307	2.27908	0.0226626	0.046143
TIGD3	118.042	1.8529	0.338056	5.48103	4.22858e-08	2.94304e-07
EMP3	8566.69	1.85288	0.223147	8.30341	1.01167e-16	2.52252e-15
TEX38	5.76204	1.85139	0.814658	2.2726	0.0230506	0.0468394
THSD4	1264.56	1.85094	0.243267	7.60869	2.76893e-14	4.88141e-13
WDR25	788.219	1.8509	0.241797	7.65479	1.93635e-14	3.48522e-13
ZNF416	119.765	1.8501	0.365665	5.05956	4.20233e-07	2.46501e-06
AK1	2499.71	1.84828	0.215843	8.56311	1.09859e-17	3.09407e-16
ICAM1	4800.75	1.84764	0.200656	9.20803	3.32172e-20	1.25971e-18
TMEM175	1277.63	1.84618	0.250046	7.38338	1.54326e-13	2.45761e-12
ROPN1L	5.5738	1.84363	0.812799	2.26825	0.0233143	0.0473221
OCIAD2	539.85	1.8436	0.245446	7.51123	5.85757e-14	9.91893e-13
PTPRM	2476.91	1.8432	0.221215	8.33214	7.9395e-17	2.00728e-15
VASN	8233.34	1.84279	0.203082	9.07415	1.14572e-19	4.04398e-18
ARHGAP30	7.16024	1.84261	0.788483	2.3369	0.0194441	0.0403918
ZNF530	241.677	1.84224	0.271517	6.78499	1.16092e-11	1.40962e-10
ITGB8	784.157	1.84072	0.227931	8.07576	6.70559e-16	1.49997e-14
ZNF540	7.11318	1.84032	0.787878	2.3358	0.0195019	0.0404962
ZNF117	59.1076	1.83993	0.431779	4.26128	2.03262e-05	8.49897e-05
GPR84	10.6324	1.83914	0.724959	2.53688	0.0111844	0.0248513
ZNHIT1	3013.96	1.83703	0.218443	8.40963	4.11304e-17	1.08706e-15
FITM2	89.2401	1.83668	0.374593	4.90315	9.43098e-07	5.18339e-06
PSMB4	5152.09	1.83637	0.202306	9.07718	1.11426e-19	3.95865e-18
ATP5G3	3286.62	1.83526	0.206943	8.86843	7.41822e-19	2.42423e-17
TPRG1	22.312	1.83441	0.625678	2.93187	0.00336927	0.00861307
PSENEN	1621.4	1.83339	0.219164	8.36539	5.99148e-17	1.53863e-15
COPS4	465.424	1.83317	0.310739	5.8994	3.64825e-09	3.03066e-08
GGT1	256.759	1.83282	0.291975	6.27731	3.44483e-10	3.38199e-09
TMEM8B	443.794	1.83275	0.27125	6.75666	1.4121e-11	1.68081e-10
ACBD7	17.5458	1.8315	0.639212	2.86525	0.00416685	0.0104198
ERGIC3	13978.2	1.8297	0.211246	8.66148	4.65663e-18	1.39588e-16
CYBA	28418.8	1.82804	0.26003	7.03013	2.0634e-12	2.82281e-11
SAMHD1	177.96	1.82785	0.31555	5.79257	6.9317e-09	5.45274e-08
DDX58	77.9753	1.82507	0.382925	4.76612	1.87806e-06	9.68856e-06
ZNF223	38.6075	1.82392	0.485767	3.75473	0.000173529	0.000597115
DDOST	6367.5	1.82207	0.201502	9.04244	1.53215e-19	5.35007e-18
MAGEA3	756.223	1.82187	0.280644	6.49176	8.48396e-11	9.06011e-10
GPR39	187.729	1.81693	0.287702	6.31531	2.69612e-10	2.69067e-09
HTRA2	1766.95	1.81592	0.222648	8.15601	3.46279e-16	8.05384e-15
ATP7A	370.708	1.81553	0.257104	7.06146	1.64759e-12	2.29438e-11
GLB1	4079.66	1.81546	0.210076	8.64191	5.52793e-18	1.63898e-16
DOCK3	100.973	1.81486	0.359947	5.04203	4.60618e-07	2.68261e-06
TXNDC12	1995.9	1.81453	0.292661	6.20012	5.64202e-10	5.38667e-09
TAS1R3	111.369	1.81352	0.358187	5.06305	4.12611e-07	2.4261e-06
TNNC2	65.6955	1.81193	0.401218	4.51608	6.29941e-06	2.91748e-05
FGF18	38.2403	1.81077	0.479563	3.77586	0.000159454	0.000553355
GPRC5A	11923.7	1.8105	0.197595	9.16272	5.06074e-20	1.87985e-18
SERPINF2	257.489	1.81007	0.295791	6.11943	9.39133e-10	8.64734e-09
OTOGL	24.9287	1.81	0.569396	3.17881	0.00147884	0.00415639
NDUFB9	4096.13	1.80806	0.22222	8.13637	4.07293e-16	9.36773e-15
ATP6V1F	1367.75	1.80474	0.215699	8.3669	5.91523e-17	1.52385e-15
NDUFA11	6192.7	1.80454	0.23811	7.57858	3.49352e-14	6.07343e-13
SCNN1D	268.811	1.80417	0.299809	6.01774	1.76874e-09	1.55403e-08
SDHB	1134.72	1.80401	0.231088	7.8066	5.87514e-15	1.15013e-13
TST	1744.89	1.80282	0.246761	7.30594	2.75332e-13	4.22772e-12
MIF4GD	962.959	1.80271	0.23132	7.79313	6.53676e-15	1.27506e-13
EDN2	54.3044	1.80079	0.442671	4.06801	4.74164e-05	0.000184288
AIM1	142.076	1.80043	0.336869	5.3446	9.06169e-08	5.96564e-07
LDOC1	1125.06	1.80022	0.227453	7.91468	2.47885e-15	5.13629e-14
LRPAP1	5447.1	1.7995	0.20389	8.82581	1.08673e-18	3.49531e-17
SURF1	3193.32	1.79913	0.229734	7.83135	4.8265e-15	9.59825e-14
SLC39A3	4070.96	1.79832	0.236886	7.59153	3.16159e-14	5.54366e-13
PI4KA	3795.25	1.79802	0.224517	8.00838	1.16226e-15	2.51699e-14
EPB41L4A-AS2	36.3719	1.798	0.50044	3.59284	0.000327099	0.00106255
STOM	2008.1	1.7976	0.288989	6.22029	4.96248e-10	4.78835e-09
ASNA1	4901.57	1.79669	0.22515	7.97997	1.46371e-15	3.10387e-14
CNTNAP1	289.81	1.79648	0.300144	5.98537	2.15894e-09	1.8657e-08
MRPL36	2372.62	1.79611	0.236619	7.59073	3.18114e-14	5.57195e-13
NRL	20.5926	1.79494	0.592651	3.02867	0.00245633	0.0065099
ESPNL	27.4146	1.79397	0.556538	3.22345	0.00126658	0.00360707
ITGAD	7.00288	1.79382	0.793189	2.26153	0.0237264	0.0480988
ASZ1	101.023	1.79374	0.37587	4.77222	1.82204e-06	9.42339e-06
FAM9B	10.1927	1.79134	0.724928	2.47106	0.0134713	0.0292552
COMMD5	799.732	1.79114	0.230266	7.77856	7.33571e-15	1.42579e-13
GBX2	57.1562	1.79089	0.419214	4.27202	1.93712e-05	8.13511e-05
CHCHD6	494.39	1.79067	0.23978	7.46798	8.14343e-14	1.34544e-12
ADCY10	16.3509	1.79023	0.636547	2.8124	0.00491727	0.0120689
ZFYVE1	529.507	1.7901	0.233579	7.6638	1.80506e-14	3.26367e-13
FAU	5846.53	1.78905	0.231547	7.72647	1.10566e-14	2.09164e-13
LAT2	31.3739	1.78715	0.52625	3.39602	0.000683745	0.00206785
VKORC1	7888.52	1.78642	0.204977	8.71522	2.90182e-18	8.87805e-17
DUSP23	826.027	1.78527	0.231955	7.69661	1.39729e-14	2.58633e-13
TMEM30A	2231.65	1.7811	0.215273	8.27366	1.29908e-16	3.20486e-15
OSTM1	414.803	1.77935	0.246105	7.23002	4.82938e-13	7.17238e-12
CDIP1	2583.89	1.77913	0.226203	7.86522	3.68447e-15	7.4916e-14
MRPL41	4068.39	1.77911	0.238787	7.45059	9.29228e-14	1.51227e-12
RPS15	4393.57	1.77854	0.212013	8.3888	4.9114e-17	1.27939e-15
CLPB	1682.44	1.77853	0.215828	8.24051	1.71471e-16	4.14863e-15
APH1A	6752.85	1.77727	0.212846	8.35006	6.82286e-17	1.74116e-15
PLOD2	5622.88	1.77658	0.219619	8.08938	5.99684e-16	1.34698e-14
POLD4	444.28	1.77648	0.252701	7.02999	2.06544e-12	2.82323e-11
GPC5	472.945	1.77627	0.277664	6.39718	1.58268e-10	1.62115e-09
SCAMP4	5263.97	1.77301	0.233864	7.58138	3.41893e-14	5.96284e-13
GNAT2	10.0515	1.77118	0.727287	2.43532	0.0148787	0.0319078
C1QL1	1628.25	1.76987	0.246816	7.1708	7.45583e-13	1.08266e-11
C19orf53	3618.23	1.76979	0.203949	8.6776	4.04218e-18	1.22331e-16
TENM2	50.9448	1.76864	0.432193	4.09225	4.2721e-05	0.000167424
LEPREL1	3327.28	1.76836	0.237128	7.45739	8.82556e-14	1.45079e-12
PGAM2	19.2156	1.76721	0.610708	2.89371	0.00380725	0.00960768
NCEH1	524.884	1.76569	0.267838	6.59238	4.32825e-11	4.78514e-10
MYBPC3	10.2918	1.76401	0.72272	2.4408	0.0146549	0.0314817
LAPTM4A	1911.17	1.76375	0.298273	5.91322	3.35484e-09	2.8055e-08
ATP6V1E1	1464.31	1.7624	0.254603	6.92217	4.44781e-12	5.81173e-11
RNF130	453.863	1.76196	0.307902	5.72247	1.04989e-08	8.0303e-08
C9orf84	79.1576	1.76178	0.376596	4.67817	2.8945e-06	1.43729e-05
LRP10	6203.95	1.76133	0.215481	8.17393	2.98495e-16	7.01377e-15
A2M	451.782	1.76118	0.277584	6.3447	2.22864e-10	2.24198e-09
GPR108	5667.87	1.76113	0.224734	7.83651	4.63228e-15	9.26854e-14
MRPL14	1853.27	1.76104	0.212565	8.28471	1.18394e-16	2.92966e-15
FUCA2	2417.57	1.761	0.29713	5.92671	3.09073e-09	2.60603e-08
SIVA1	2181.62	1.76042	0.243565	7.2277	4.91255e-13	7.28925e-12
CYB561D2	1854.57	1.76027	0.23636	7.44738	9.52095e-14	1.54794e-12
PLK2	1324.05	1.75937	0.249647	7.04744	1.82244e-12	2.51001e-11
PRG2	1135.39	1.75927	0.248525	7.07884	1.4537e-12	2.04005e-11
TMEM205	2973.7	1.75844	0.244822	7.18254	6.84274e-13	9.99861e-12
C21orf67	221.26	1.75739	0.289638	6.06755	1.29875e-09	1.16687e-08
GPD1	80.9211	1.75712	0.382177	4.59765	4.27277e-06	2.04809e-05
DDX47	1694.92	1.75322	0.286798	6.11311	9.77099e-10	8.9716e-09
PEX7	28.3326	1.75294	0.549933	3.18755	0.00143486	0.00404324
C10orf35	15.5814	1.75266	0.675437	2.59485	0.0094632	0.0214597
INPP5K	1743.08	1.7519	0.227693	7.69416	1.4243e-14	2.63035e-13
NDUFB11	7218.3	1.7494	0.223097	7.84143	4.4543e-15	8.95639e-14
AP2S1	9146.5	1.74921	0.228519	7.65458	1.93943e-14	3.48692e-13
NDUFB2	2370.56	1.74845	0.205201	8.52066	1.58644e-17	4.36993e-16
TNFRSF8	8.73124	1.74781	0.760058	2.29958	0.0214721	0.0440602
APOLD1	706.314	1.74722	0.231879	7.53505	4.88165e-14	8.34434e-13
PLEK2	205.277	1.74614	0.289218	6.03746	1.5656e-09	1.38826e-08
SNAI1	556.299	1.74603	0.23316	7.48854	6.96431e-14	1.1636e-12
OLFM2	256.321	1.74553	0.269307	6.48157	9.07753e-11	9.64976e-10
GALNT2	24076.4	1.74525	0.234214	7.45155	9.2251e-14	1.50434e-12
BRK1	2122.73	1.7442	0.240846	7.24197	4.42225e-13	6.60987e-12
SEC61B	1260.68	1.74342	0.256683	6.79213	1.10488e-11	1.34658e-10
DNAJB1	3849.9	1.74318	0.233159	7.47637	7.64063e-14	1.26622e-12
NME1	3073.1	1.74115	0.203244	8.56683	1.06377e-17	3.0116e-16
SYPL1	900.945	1.73942	0.241464	7.20366	5.86178e-13	8.62708e-12
UQCR11	4753.18	1.73824	0.224427	7.74524	9.53978e-15	1.81947e-13
GABARAP	5877.25	1.73779	0.215847	8.05105	8.20854e-16	1.80887e-14
TRABD2A	4165.53	1.73701	0.205357	8.45846	2.70935e-17	7.29065e-16
THSD1	101.301	1.73604	0.355924	4.87755	1.0741e-06	5.84237e-06
HADHB	1463.5	1.73568	0.289017	6.00546	1.90794e-09	1.67004e-08
PLAUR	2588.2	1.73516	0.205459	8.44526	3.03363e-17	8.10975e-16
JTB	8878.88	1.73508	0.201962	8.59111	8.61341e-18	2.46852e-16
YWHAQ	2151.78	1.73442	0.319559	5.42754	5.71374e-08	3.88873e-07
UBALD2	1989.44	1.73182	0.216397	8.00295	1.21469e-15	2.62356e-14
KIAA0825	283.682	1.73117	0.265669	6.51625	7.20878e-11	7.77329e-10
POLR2C	2095.67	1.7296	0.215423	8.02886	9.83843e-16	2.15349e-14
CFI	40.6074	1.72889	0.484241	3.57032	0.000356549	0.00114657
LEPROTL1	715.25	1.72882	0.230416	7.50302	6.23656e-14	1.0517e-12
ANAPC11	2433.41	1.72659	0.216042	7.99192	1.32855e-15	2.84687e-14
IFITM3	6240.32	1.72228	0.221569	7.77312	7.65737e-15	1.48124e-13
SH3BGRL3	1593.08	1.7222	0.222284	7.74775	9.35329e-15	1.78962e-13
EXT1	2058.78	1.72174	0.30136	5.71323	1.10851e-08	8.4509e-08
NAA38	2796.4	1.7216	0.222426	7.74008	9.9354e-15	1.88611e-13
COA3	779.672	1.72111	0.234294	7.34597	2.04277e-13	3.19382e-12
COMMD1	191.808	1.72025	0.330952	5.19789	2.01562e-07	1.25262e-06
SEMA5A	13.8372	1.71904	0.672728	2.55533	0.0106086	0.0237124
SIRPA	79.7597	1.71825	0.374685	4.58585	4.52134e-06	2.15583e-05
DEF6	8.64214	1.71785	0.750557	2.28877	0.0220929	0.0451578
ERP44	1170.65	1.71764	0.285448	6.01736	1.77283e-09	1.55679e-08
ZNF75A	147.728	1.71515	0.349905	4.90175	9.49873e-07	5.2171e-06
CP	10.7844	1.71503	0.713591	2.40338	0.0162443	0.0344333
RHBDF1	2411.68	1.714	0.25453	6.73401	1.65054e-11	1.94616e-10
TMEM249	45.8678	1.71318	0.471101	3.63654	0.000276329	0.000911613
DAW1	42.2089	1.7131	0.461157	3.71477	0.000203385	0.000691103
CABLES2	928.611	1.71234	0.228681	7.48789	6.99897e-14	1.167e-12
ARL15	31.7993	1.71219	0.523145	3.27289	0.00106455	0.0030856
NDFIP2	617.734	1.71191	0.260379	6.5747	4.87521e-11	5.36438e-10
C11orf94	74.4991	1.71162	0.399172	4.28792	1.80354e-05	7.60938e-05
VPS26B	1809.93	1.71054	0.210213	8.13717	4.04636e-16	9.31977e-15
DDX24	4949.32	1.70955	0.246603	6.9324	4.13769e-12	5.42827e-11
SRD5A3	595.656	1.70918	0.251042	6.80835	9.87252e-12	1.21595e-10
QPCTL	4974.94	1.70727	0.235906	7.23707	4.5849e-13	6.82794e-12
YKT6	4019.19	1.70694	0.208489	8.18719	2.67404e-16	6.31965e-15
ADAMTS13	223.401	1.70689	0.318904	5.35238	8.68069e-08	5.74031e-07
IFFO1	43.7511	1.70679	0.476407	3.58264	0.000340139	0.00110031
C4orf48	1557.97	1.70588	0.27672	6.16465	7.06381e-10	6.65057e-09
C1orf234	13.4072	1.7058	0.672062	2.53816	0.0111438	0.0247848
DNAJC30	1320.89	1.70573	0.220503	7.73563	1.02896e-14	1.95107e-13
CHRDL2	35.3085	1.70495	0.512817	3.32467	0.00088523	0.00261133
OSR2	419.491	1.70357	0.248054	6.86771	6.52398e-12	8.24702e-11
CSAG1	892.073	1.70218	0.222264	7.6584	1.88269e-14	3.39613e-13
C11orf74	40.7813	1.7017	0.484244	3.51414	0.000441182	0.00139372
MYL5	185.182	1.70071	0.298129	5.70461	1.16613e-08	8.86116e-08
BCL2L12	1930.78	1.70056	0.217606	7.81486	5.50247e-15	1.08368e-13
SLC35B1	1336.05	1.69983	0.226614	7.501	6.33346e-14	1.06694e-12
POPDC2	20.1359	1.69922	0.602769	2.81903	0.0048169	0.0118475
NYNRIN	354.138	1.69907	0.300059	5.66245	1.49225e-08	1.11625e-07
UCP2	3575.27	1.69868	0.223391	7.60404	2.87034e-14	5.04927e-13
AGRN	24252.1	1.69856	0.243418	6.97796	2.99496e-12	4.0296e-11
TMEM261	1014.45	1.69847	0.216543	7.84355	4.37972e-15	8.82819e-14
AGA	163.203	1.69741	0.344307	4.92993	8.22577e-07	4.56561e-06
SH3BGR	33.1462	1.69718	0.52415	3.23796	0.00120388	0.00345141
TMEM206	372.098	1.69688	0.314765	5.39095	7.00852e-08	4.70321e-07
MRPS28	365.889	1.69593	0.266698	6.35899	2.03083e-10	2.05311e-09
COPG2	227.111	1.69577	0.319605	5.30585	1.12152e-07	7.28048e-07
KRT10	1761.89	1.69552	0.243344	6.9676	3.22387e-12	4.30916e-11
CLIC1	3751.47	1.69512	0.212581	7.974	1.53621e-15	3.24074e-14
BLOC1S1	457.41	1.69477	0.24024	7.05449	1.73241e-12	2.39613e-11
SLC25A21	17.1589	1.69429	0.663895	2.55205	0.0107091	0.0239075
DDTL	1036.85	1.69325	0.224924	7.52813	5.14739e-14	8.76184e-13
FAM83E	27.6083	1.69315	0.534499	3.16774	0.00153631	0.00430086
SDHC	680.144	1.69231	0.263446	6.42375	1.32958e-10	1.3794e-09
OLR1	1909.1	1.69188	0.229955	7.35743	1.87491e-13	2.94815e-12
NDUFA10	3118.22	1.69021	0.229454	7.36622	1.75534e-13	2.77368e-12
AIM1L	57.2868	1.68968	0.432865	3.90347	9.48223e-05	0.000345978
CTSC	2962.22	1.68857	0.260168	6.49029	8.56706e-11	9.14287e-10
EME2	485.095	1.68807	0.287126	5.87921	4.12217e-09	3.38641e-08
ESAM	127.886	1.68803	0.32138	5.25243	1.50108e-07	9.5543e-07
ZNF703	518.288	1.68734	0.236673	7.12942	1.00795e-12	1.44307e-11
UBC	28596.4	1.6871	0.219708	7.67881	1.60575e-14	2.9257e-13
TM9SF1	2258.35	1.68616	0.214704	7.85339	4.04949e-15	8.18279e-14
MCCC1	720.164	1.68123	0.293244	5.73319	9.85571e-09	7.57385e-08
LRRC28	74.3436	1.67943	0.380698	4.41144	1.02687e-05	4.57143e-05
CKS2	653.42	1.67893	0.280263	5.99055	2.09137e-09	1.81353e-08
ULBP3	32.6403	1.6777	0.507684	3.30462	0.000951059	0.00278837
ALDOC	2767.49	1.67731	0.205164	8.1755	2.94638e-16	6.93314e-15
GOT2	6270.17	1.67687	0.249294	6.72645	1.73847e-11	2.03952e-10
GNG5	1830.6	1.67671	0.237426	7.06206	1.64049e-12	2.28841e-11
VWA5A	222.534	1.67618	0.299096	5.60416	2.09262e-08	1.52341e-07
TMEM14C	1687.66	1.67604	0.274793	6.09929	1.06539e-09	9.72753e-09
HACL1	696.209	1.67496	0.280455	5.97227	2.33969e-09	2.01656e-08
THOC3	405.326	1.6748	0.291501	5.74544	9.16801e-09	7.07538e-08
IGFALS	38.0807	1.67355	0.479862	3.48756	0.000487441	0.00152625
RAB5C	3209.91	1.67215	0.205864	8.12259	4.56332e-16	1.04368e-14
CRB3	26.4461	1.67162	0.542985	3.07858	0.00207992	0.00561824
HIST1H3H	138.354	1.67112	0.328171	5.09225	3.53848e-07	2.10668e-06
CREG1	1536.67	1.67095	0.26653	6.26929	3.62697e-10	3.54587e-09
PGAP3	946.877	1.67081	0.239127	6.98712	2.80587e-12	3.78769e-11
MRPL37	4828.76	1.67053	0.211568	7.89594	2.8813e-15	5.92502e-14
EIF5AL1	946.718	1.67008	0.217918	7.66379	1.80526e-14	3.26367e-13
FAIM3	76.3292	1.66994	0.375129	4.45164	8.52162e-06	3.85043e-05
PLCD1	26.1684	1.669	0.566195	2.94776	0.00320088	0.00823164
FTL	17618.8	1.66637	0.208726	7.98354	1.42195e-15	3.01923e-14
GFM2	1407.35	1.66629	0.252621	6.596	4.22387e-11	4.67608e-10
CREB3L4	885.686	1.66603	0.221576	7.51899	5.51992e-14	9.3569e-13
AP1B1	11029.6	1.66588	0.244431	6.81535	9.40359e-12	1.16535e-10
TNFSF14	16.0516	1.66548	0.664383	2.5068	0.0121828	0.0268069
CMTM6	391.51	1.66287	0.275193	6.04255	1.51694e-09	1.34731e-08
FARP2	263.269	1.66094	0.263923	6.29329	3.10813e-10	3.07364e-09
ANKRD2	105.488	1.66049	0.343811	4.82965	1.36773e-06	7.28634e-06
MMP28	386.831	1.66033	0.257884	6.43826	1.20848e-10	1.26163e-09
BUD31	1105.05	1.65866	0.259133	6.4008	1.54566e-10	1.58523e-09
HN1	5006.64	1.65858	0.220274	7.5296	5.08952e-14	8.67239e-13
LNPEP	158.501	1.65838	0.336537	4.92779	8.31668e-07	4.6145e-06
ADHFE1	100.038	1.65787	0.361603	4.58477	4.54494e-06	2.16519e-05
SPATA9	15.1449	1.65775	0.664883	2.4933	0.0126562	0.0276915
TCF21	10.632	1.65694	0.712782	2.32461	0.0200928	0.0415488
AVIL	41.4699	1.65684	0.471268	3.5157	0.000438592	0.00138634
TRAPPC1	1948.52	1.65562	0.210776	7.85488	4.00171e-15	8.09626e-14
SAT1	1485.01	1.65517	0.215256	7.68934	1.479e-14	2.7252e-13
MRPL48	607.182	1.65506	0.237279	6.97517	3.05508e-12	4.10016e-11
WDR83OS	3592.03	1.65465	0.223948	7.38857	1.48411e-13	2.36573e-12
PSMA6	482.926	1.65439	0.258453	6.40114	1.54225e-10	1.58449e-09
CRIM1	3348.56	1.65324	0.215253	7.68046	1.58521e-14	2.89207e-13
NINJ2	196.369	1.65252	0.287909	5.73973	9.48277e-09	7.30446e-08
GPAA1	18159.6	1.65249	0.244316	6.76375	1.34469e-11	1.6088e-10
PEPD	633.423	1.65249	0.228731	7.22459	5.02626e-13	7.44443e-12
BACE1	524.551	1.65218	0.25162	6.56616	5.16283e-11	5.66556e-10
TSNAXIP1	47.1183	1.65167	0.445345	3.70874	0.000208296	0.000706024
HYAL1	4955.37	1.65155	0.20931	7.89045	3.01087e-15	6.16813e-14
UBTD1	377.518	1.65045	0.280823	5.87719	4.17295e-09	3.4264e-08
SAMD9L	43.0545	1.65019	0.461672	3.57437	0.000351072	0.00113118
ATP6V1H	970.258	1.64943	0.286594	5.75528	8.65002e-09	6.70737e-08
SH3GL1	4080.63	1.64943	0.221259	7.45473	9.00497e-14	1.47749e-12
SLC30A3	51.4695	1.6487	0.435218	3.78822	0.000151728	0.000530155
PLSCR4	93.0802	1.64834	0.35139	4.69089	2.72013e-06	1.35815e-05
CLPP	4511.79	1.64686	0.231685	7.1082	1.17567e-12	1.66856e-11
EXOC7	8374.69	1.64368	0.218854	7.51039	5.89503e-14	9.97202e-13
PLEKHA7	117.554	1.64216	0.327266	5.0178	5.22661e-07	3.00848e-06
SLC12A2	577.687	1.64153	0.242304	6.77468	1.24683e-11	1.50052e-10
SCARF2	618.436	1.64098	0.264222	6.21061	5.27795e-10	5.06578e-09
SCFD2	307.108	1.64073	0.284873	5.7595	8.43629e-09	6.56348e-08
PNPLA7	357.332	1.63969	0.277228	5.91458	3.32715e-09	2.78521e-08
MIPEP	431.2	1.63923	0.289092	5.67026	1.4258e-08	1.06998e-07
C5	13.1769	1.63908	0.679205	2.41323	0.0158118	0.0336127
NSF	624.631	1.6386	0.350647	4.67309	2.96705e-06	1.46662e-05
DUSP14	890.345	1.63774	0.239301	6.84386	7.70891e-12	9.64767e-11
ADRM1	4044.38	1.6374	0.222102	7.3723	1.67706e-13	2.66288e-12
CNFN	196.594	1.63639	0.291729	5.60927	2.03177e-08	1.48441e-07
DYNLL1	1958.43	1.63572	0.290285	5.63485	1.75209e-08	1.29165e-07
CALM3	4607.82	1.63565	0.211793	7.72288	1.13729e-14	2.1419e-13
BCL2L1	1962.08	1.63549	0.208467	7.84533	4.31821e-15	8.71499e-14
RAPSN	30.8853	1.63524	0.518165	3.15583	0.00160041	0.00445509
SDHAF2	910.77	1.63426	0.239834	6.81411	9.48498e-12	1.17442e-10
CHMP2A	1860.09	1.63356	0.208953	7.81784	5.37386e-15	1.06091e-13
C17orf107	30.7912	1.6329	0.515862	3.16538	0.00154883	0.00433368
MAD1L1	2510.22	1.63266	0.229603	7.11077	1.15395e-12	1.63916e-11
FNDC7	23.3512	1.63118	0.571948	2.85198	0.0043448	0.0108037
TEX264	2115.18	1.63104	0.241873	6.74338	1.54747e-11	1.8286e-10
TRAPPC6A	738.551	1.63061	0.244441	6.67077	2.54459e-11	2.92422e-10
HPSE	501.092	1.62792	0.300087	5.42483	5.8011e-08	3.93996e-07
TSEN34	2948.79	1.62703	0.229587	7.08677	1.37279e-12	1.92983e-11
REEP5	2517.43	1.62664	0.223237	7.28659	3.1791e-13	4.84048e-12
CDC34	4527.64	1.6243	0.220504	7.36628	1.75449e-13	2.77368e-12
MESP1	67.3968	1.62427	0.431007	3.76854	0.000164202	0.000568261
FSCN1	30221.6	1.62352	0.231928	7.00012	2.55738e-12	3.46084e-11
DPCD	768.357	1.6235	0.224825	7.22118	5.15371e-13	7.61937e-12
CYR61	3925.2	1.62334	0.255303	6.35851	2.03721e-10	2.05829e-09
GPR173	17.684	1.62311	0.636827	2.54875	0.010811	0.0241103
C11orf31	1778.04	1.62266	0.210258	7.71748	1.18654e-14	2.21891e-13
COX6C	928.038	1.62153	0.254161	6.37992	1.77185e-10	1.80472e-09
COX5A	2990.33	1.6214	0.220738	7.34533	2.05245e-13	3.20588e-12
SLC9A3R1	14707.1	1.61859	0.228266	7.09083	1.33312e-12	1.88056e-11
CATSPERD	21.894	1.61778	0.59273	2.72937	0.00634555	0.0151282
SPPL2A	360.43	1.6164	0.290082	5.57223	2.51494e-08	1.80427e-07
MRPS11	1519.77	1.61592	0.212735	7.59591	3.0564e-14	5.36499e-13
RPL36	6788.83	1.61567	0.208676	7.74251	9.74741e-15	1.85258e-13
NXN	2107.86	1.61559	0.223185	7.23879	4.52703e-13	6.74792e-12
ATG7	1121.64	1.61533	0.215642	7.49077	6.84713e-14	1.14519e-12
TSPAN1	182.08	1.61484	0.287749	5.61197	2.0004e-08	1.46215e-07
DNAL4	211.343	1.61459	0.280474	5.75667	8.5791e-09	6.66187e-08
TMEM194B	71.5132	1.61289	0.403314	3.99909	6.35852e-05	0.000240744
C11orf71	125.879	1.61248	0.327789	4.91928	8.68635e-07	4.80164e-06
CTBS	219.206	1.61224	0.285019	5.65659	1.54412e-08	1.15029e-07
COX7A2	5209.5	1.61133	0.211491	7.61891	2.55827e-14	4.53453e-13
SYPL2	1514.85	1.61128	0.211886	7.60447	2.86064e-14	5.03763e-13
ZDHHC12	1453.18	1.61106	0.244326	6.59389	4.28454e-11	4.74003e-10
SCP2	333.957	1.61005	0.278116	5.78914	7.07461e-09	5.55979e-08
C19orf10	12018.8	1.60952	0.205682	7.82532	5.06367e-15	1.00332e-13
TRNP1	68.374	1.60772	0.389953	4.12286	3.7419e-05	0.000148827
VASP	4769.61	1.60647	0.208063	7.72107	1.15355e-14	2.16715e-13
LPCAT2	171.533	1.60539	0.331597	4.84141	1.28921e-06	6.8951e-06
C16orf80	579.801	1.60384	0.27353	5.86348	4.53257e-09	3.70861e-08
JUN	972.821	1.60352	0.238971	6.71012	1.94461e-11	2.26506e-10
DHRS7	777.732	1.60322	0.258775	6.1954	5.81369e-10	5.54409e-09
POMP	934.911	1.60305	0.270203	5.93276	2.97877e-09	2.51813e-08
APC2	586.958	1.60253	0.277287	5.77932	7.50039e-09	5.86614e-08
BPHL	581.19	1.60169	0.234855	6.81992	9.1092e-12	1.13219e-10
SHISA5	1877.36	1.59996	0.210199	7.61164	2.70645e-14	4.78677e-13
ARSB	422.775	1.59974	0.282617	5.66047	1.50958e-08	1.12662e-07
TMEM62	387.144	1.59914	0.311944	5.12639	2.95357e-07	1.78583e-06
HAS3	179.419	1.59868	0.312937	5.10863	3.24507e-07	1.94549e-06
LRTOMT	110.078	1.59867	0.332955	4.80144	1.57526e-06	8.28103e-06
DNAJC12	107.915	1.5978	0.385826	4.14123	3.45449e-05	0.000138273
PSMA2	1072.06	1.5977	0.283199	5.64161	1.68468e-08	1.2476e-07
STAT3	5048.51	1.59741	0.231794	6.8915	5.52084e-12	7.08912e-11
NDUFA13	5658	1.59732	0.230002	6.94481	3.78971e-12	4.99586e-11
NENF	3127.48	1.5953	0.204083	7.81694	5.41234e-15	1.06722e-13
EIF3F	2403.34	1.59256	0.212885	7.48084	7.38492e-14	1.22633e-12
BMP8B	292.855	1.59192	0.292375	5.44478	5.1869e-08	3.55539e-07
R3HCC1	811.122	1.59158	0.23204	6.85907	6.93085e-12	8.72079e-11
LAMP2	2280.59	1.5907	0.227873	6.98062	2.93871e-12	3.95719e-11
PRSS23	6511.6	1.59059	0.274458	5.79539	6.81631e-09	5.37493e-08
UPP1	1499.57	1.59048	0.242213	6.56646	5.15267e-11	5.66204e-10
AP1S1	2443.35	1.5892	0.21054	7.54822	4.41249e-14	7.57416e-13
QDPR	345.237	1.58636	0.258641	6.13345	8.5993e-10	7.9585e-09
BAMBI	486.503	1.58597	0.292633	5.41965	5.97165e-08	4.04737e-07
AHCY	9037.64	1.58566	0.230218	6.88763	5.67282e-12	7.2384e-11
BCAS3	301.931	1.58551	0.25598	6.1939	5.86941e-10	5.58742e-09
TRMT112	851.267	1.58416	0.229689	6.89699	5.31169e-12	6.83644e-11
WIPI2	3653.32	1.58415	0.207057	7.65079	1.99742e-14	3.58722e-13
PSTK	51.7961	1.58239	0.440627	3.59123	0.000329117	0.00106826
KLRC3	25.483	1.58238	0.567709	2.78731	0.00531469	0.0129257
C9orf96	37.1596	1.5823	0.503415	3.14313	0.00167154	0.00462388
YIPF1	702.937	1.58078	0.227823	6.93863	3.95921e-12	5.21509e-11
GNAI2	3918.27	1.58021	0.206953	7.6356	2.2477e-14	4.02341e-13
PCCB	1757.43	1.58018	0.212425	7.43876	1.01634e-13	1.6442e-12
ID2	570.71	1.57984	0.253519	6.23166	4.61516e-10	4.46909e-09
ANXA5	3716.11	1.57896	0.291056	5.42494	5.79734e-08	3.93905e-07
GCDH	2129.85	1.57878	0.214256	7.36865	1.7236e-13	2.72881e-12
TMED3	6432.42	1.57864	0.201302	7.84214	4.42931e-15	8.91713e-14
PCBP4	812.123	1.57832	0.25756	6.12797	8.90088e-10	8.21895e-09
LMF1	460.63	1.57728	0.271847	5.80208	6.54983e-09	5.19747e-08
ANXA1	2334.64	1.57721	0.27023	5.83654	5.32964e-09	4.31532e-08
GUK1	5137.9	1.57618	0.228714	6.89149	5.52105e-12	7.08912e-11
SUCLG1	1883.81	1.57597	0.223078	7.06463	1.61041e-12	2.24837e-11
CTAG2	7030.23	1.57362	0.233808	6.73038	1.69223e-11	1.991e-10
COMMD9	1078.83	1.57234	0.214682	7.32403	2.40634e-13	3.71593e-12
LURAP1L	144.617	1.57191	0.326686	4.81167	1.49671e-06	7.90634e-06
PYGB	5207.21	1.57102	0.228247	6.88299	5.86099e-12	7.45516e-11
CHID1	3282.27	1.57055	0.210736	7.45268	9.14604e-14	1.49593e-12
DNM1	249.294	1.57012	0.30737	5.10825	3.25152e-07	1.94864e-06
MRPS23	555.785	1.56996	0.266441	5.89233	3.80787e-09	3.14724e-08
GGH	810.763	1.56964	0.232591	6.7485	1.49379e-11	1.76901e-10
ZNF511	788.025	1.56904	0.225345	6.96282	3.33531e-12	4.45081e-11
C5orf27	45.0717	1.56883	0.483255	3.24639	0.00116881	0.00336269
NAGPA	2443.51	1.56869	0.225348	6.96119	3.37417e-12	4.48432e-11
OVOL3	16.8046	1.56862	0.624925	2.51009	0.0120702	0.0265984
GNB2	9538.41	1.56843	0.243367	6.4447	1.1583e-10	1.21157e-09
NUDT16L1	1144.13	1.56836	0.233407	6.71939	1.82481e-11	2.13773e-10
RPLP1	19080.6	1.56815	0.209075	7.50042	6.36124e-14	1.07051e-12
TMEM208	2113.44	1.5678	0.221247	7.08622	1.37821e-12	1.93578e-11
NEDD4L	1000.47	1.56529	0.24454	6.40097	1.54396e-10	1.58449e-09
DAP	7855.33	1.56513	0.20855	7.50486	6.14947e-14	1.03809e-12
FRRS1	131.141	1.5651	0.376406	4.15799	3.21053e-05	0.000129206
SULF1	54.0094	1.56383	0.420648	3.71766	0.00020108	0.000684411
NDUFA3	1865.67	1.56349	0.226976	6.88833	5.64523e-12	7.20883e-11
ZNF211	157.437	1.56266	0.302443	5.16677	2.38171e-07	1.4612e-06
HES6	146.724	1.56226	0.31492	4.96083	7.01922e-07	3.9497e-06
LAPTM4B	6677.91	1.5609	0.314662	4.96055	7.02955e-07	3.95143e-06
NXPH4	4616.63	1.56069	0.243154	6.41852	1.37602e-10	1.42559e-09
CCND3	3296.61	1.55902	0.231753	6.72709	1.73094e-11	2.03214e-10
KDM4D	101.153	1.55876	0.348663	4.47069	7.79688e-06	3.55051e-05
GEMIN8	416.993	1.55837	0.240876	6.46961	9.82544e-11	1.03704e-09
PIP4K2C	902.857	1.55808	0.268739	5.79774	6.72131e-09	5.30772e-08
MLYCD	232.038	1.55756	0.275879	5.64582	1.64393e-08	1.22019e-07
SCNM1	19.5428	1.5562	0.604051	2.57628	0.0099871	0.022482
C14orf1	727.752	1.55602	0.240377	6.47323	9.59296e-11	1.01514e-09
PLA2G15	2918.38	1.55488	0.228245	6.81231	9.6041e-12	1.18737e-10
DOLK	1154.93	1.55393	0.224111	6.93376	4.09807e-12	5.38495e-11
ANO2	278.498	1.55359	0.276508	5.6186	1.92507e-08	1.40962e-07
TUBA1B	17328.8	1.55301	0.207699	7.47724	7.58982e-14	1.25908e-12
CYB561A3	5251.07	1.55286	0.241688	6.42505	1.31828e-10	1.37012e-09
PLS1	98.2588	1.55263	0.36536	4.24958	2.14173e-05	8.91402e-05
FAM174B	19.282	1.55258	0.598587	2.59373	0.00949401	0.0215086
TMEM64	190.257	1.55125	0.310961	4.98858	6.0826e-07	3.4633e-06
MEA1	940.13	1.55105	0.225326	6.88357	5.83689e-12	7.4303e-11
TPI1	23976.7	1.55083	0.208097	7.45244	9.16296e-14	1.4972e-12
TMEM99	809.692	1.55054	0.228146	6.79627	1.07365e-11	1.31442e-10
NABP1	479.016	1.54976	0.242071	6.40209	1.53259e-10	1.57579e-09
LIPH	203.504	1.54957	0.345462	4.48551	7.27401e-06	3.33147e-05
LRRC41	2487.47	1.54951	0.228745	6.77396	1.25302e-11	1.50686e-10
HIST1H2AE	250.965	1.5475	0.269003	5.75272	8.78202e-09	6.7968e-08
NRBP1	2191.69	1.54737	0.212033	7.2978	2.92517e-13	4.47895e-12
BTF3	2880.9	1.54669	0.241203	6.41238	1.43265e-10	1.4805e-09
ACTR1A	4209.66	1.54349	0.206211	7.485	7.15477e-14	1.19175e-12
SYNE4	24.088	1.54258	0.554201	2.78344	0.00537861	0.0130558
COMMD10	84.671	1.54178	0.39138	3.93935	8.17025e-05	0.000302388
C1orf53	47.9924	1.54064	0.437291	3.52314	0.00042646	0.00135113
MRPS12	3015.24	1.53905	0.233195	6.59987	4.11528e-11	4.56516e-10
VOPP1	954.669	1.53887	0.25252	6.09407	1.10078e-09	1.00282e-08
HLA-DMA	367.098	1.53802	0.254316	6.04767	1.46953e-09	1.30949e-08
ATPAF1	590.102	1.53701	0.303695	5.06105	4.16947e-07	2.44709e-06
LMAN2L	1154.89	1.53646	0.213883	7.18364	6.78782e-13	9.93617e-12
RPS26	320.436	1.53572	0.253591	6.0559	1.39632e-09	1.24823e-08
COMT	4722.74	1.53557	0.204786	7.49842	6.45918e-14	1.08588e-12
ARSG	703.317	1.5343	0.225579	6.80163	1.03444e-11	1.26927e-10
YPEL3	499.812	1.53344	0.263745	5.81411	6.09564e-09	4.87741e-08
DAGLB	5835.09	1.53317	0.231424	6.62491	3.47454e-11	3.91564e-10
RERG	32.6754	1.53302	0.49926	3.07059	0.00213635	0.00575161
EFCAB5	106.011	1.53259	0.34197	4.48165	7.40676e-06	3.38705e-05
BIK	33.6652	1.53199	0.504419	3.03714	0.00238835	0.00635555
VIT	121.101	1.53147	0.373625	4.09896	4.15019e-05	0.000162999
RRP8	1125.16	1.53035	0.215907	7.088	1.36065e-12	1.91443e-11
DLL4	121.951	1.53009	0.320496	4.77415	1.80472e-06	9.34566e-06
VPS25	1775.37	1.52999	0.208819	7.32686	2.35607e-13	3.6452e-12
DDX49	3689.04	1.52953	0.220538	6.93543	4.04974e-12	5.33003e-11
NCSTN	4890.83	1.5294	0.200328	7.63449	2.26723e-14	4.05392e-13
CBR1	959.488	1.52906	0.238142	6.42079	1.3557e-10	1.40543e-09
LANCL1	2333.16	1.5283	0.214593	7.12185	1.06491e-12	1.52329e-11
ADAP1	86.1177	1.52815	0.374676	4.07859	4.53106e-05	0.000176597
TMEM116	205.896	1.52813	0.304638	5.01622	5.26968e-07	3.0322e-06
TMEM9B	677.103	1.52801	0.318332	4.80005	1.58623e-06	8.32797e-06
TGFBR2	968.722	1.52774	0.305626	4.99873	5.77079e-07	3.29959e-06
ATP6V1A	941.426	1.52636	0.239361	6.37682	1.80806e-10	1.84045e-09
FAM219A	239.545	1.52633	0.280171	5.44786	5.09803e-08	3.50184e-07
PDIA6	5630.97	1.52622	0.258643	5.90088	3.61573e-09	3.00519e-08
SNRPC	836.939	1.52607	0.231237	6.5996	4.12263e-11	4.57021e-10
TTC30A	33.9914	1.52604	0.503786	3.02914	0.00245251	0.00650244
ITFG3	13521.9	1.52279	0.223692	6.80756	9.92694e-12	1.22173e-10
CCDC86	2306.68	1.52174	0.204752	7.43209	1.06894e-13	1.72585e-12
RAB34	5171.51	1.5215	0.22726	6.69498	2.15697e-11	2.49459e-10
GLCE	388.331	1.52045	0.252645	6.01814	1.76434e-09	1.551e-08
HESX1	20.3802	1.51849	0.602762	2.51922	0.0117614	0.0259848
PRDX6	11946.9	1.51819	0.199045	7.62738	2.3958e-14	4.26057e-13
CLEC3B	27.5428	1.51702	0.537297	2.82343	0.00475134	0.0117075
MDH2	13158.3	1.51667	0.217442	6.97506	3.05746e-12	4.10016e-11
DSE	60.9246	1.51646	0.42259	3.5885	0.000332584	0.00107779
NICN1	457.662	1.51625	0.274734	5.51899	3.40944e-08	2.40683e-07
VAMP5	255.301	1.51613	0.2735	5.54344	2.9658e-08	2.11193e-07
TP53INP2	910.731	1.51582	0.232845	6.50999	7.51567e-11	8.0843e-10
ABCC3	2780.19	1.51466	0.223438	6.7789	1.21093e-11	1.46055e-10
PLEKHO2	658.946	1.51267	0.24762	6.10883	1.00363e-09	9.17898e-09
TMLHE	95.2332	1.51252	0.417254	3.62495	0.000289023	0.000948117
TYRO3	5107.53	1.51164	0.249012	6.07055	1.2747e-09	1.1459e-08
CTSL	2045.28	1.51066	0.253837	5.95131	2.66001e-09	2.27342e-08
XRCC4	65.4338	1.50999	0.402935	3.74747	0.000178624	0.000613355
TMEM38A	208.347	1.50895	0.281775	5.35518	8.54721e-08	5.66352e-07
SIAE	606.655	1.50887	0.238475	6.32718	2.49686e-10	2.50101e-09
TCTN1	349.752	1.50752	0.263156	5.72859	1.01267e-08	7.76932e-08
MORN2	108.609	1.5074	0.358051	4.21003	2.55342e-05	0.00010462
DRAP1	2838.36	1.50726	0.220467	6.83669	8.10455e-12	1.01195e-10
RIBC1	51.0743	1.50683	0.426024	3.53697	0.000404748	0.00128785
LGALS3	4097.88	1.50636	0.22768	6.61611	3.68766e-11	4.12816e-10
RPL29	5990.65	1.5055	0.203267	7.40655	1.29626e-13	2.07643e-12
SOD2	688.905	1.50481	0.247194	6.08755	1.14649e-09	1.0401e-08
FERMT3	40.1035	1.50418	0.475801	3.16136	0.00157032	0.0043833
NDUFAB1	1095.57	1.50377	0.252575	5.95378	2.62027e-09	2.2418e-08
LAMTOR2	1053.31	1.50328	0.222619	6.75271	1.45113e-11	1.72225e-10
SCARB1	35055.5	1.50145	0.209344	7.17217	7.3819e-13	1.07479e-11
POLR2E	9028.33	1.50144	0.217558	6.90134	5.15132e-12	6.6563e-11
TMEM8A	4251.73	1.50039	0.225497	6.6537	2.8582e-11	3.26163e-10
COX6B1	4250.27	1.49987	0.201302	7.45084	9.27466e-14	1.51091e-12
CD276	14280.3	1.49957	0.20481	7.32177	2.44729e-13	3.77559e-12
C15orf62	323.302	1.49868	0.253064	5.92214	3.17787e-09	2.67012e-08
TESC	1058.53	1.4981	0.257218	5.82422	5.73807e-09	4.61622e-08
PSAP	32468.7	1.49709	0.214334	6.98486	2.85149e-12	3.84292e-11
MRPL28	6850.6	1.49706	0.234518	6.38357	1.73004e-10	1.76544e-09
OST4	1315.2	1.49691	0.217036	6.89707	5.30854e-12	6.83644e-11
PERP	3147.1	1.49636	0.239676	6.24325	4.28566e-10	4.16485e-09
POMGNT1	4934.12	1.4948	0.227864	6.56004	5.37933e-11	5.89019e-10
MASP1	22.203	1.49464	0.56761	2.63321	0.00845821	0.0194566
C19orf81	13.9191	1.49426	0.657889	2.27129	0.0231294	0.0469762
RNPEP	5198.97	1.49411	0.217251	6.87734	6.09793e-12	7.73619e-11
SLC39A8	1013.41	1.49394	0.25969	5.7528	8.77793e-09	6.7968e-08
CCDC51	938.06	1.49361	0.218446	6.83743	8.06266e-12	1.00749e-10
TSSC1	598.958	1.49331	0.231538	6.44953	1.12198e-10	1.17736e-09
COLGALT1	19737.1	1.49315	0.197497	7.56036	4.0194e-14	6.94326e-13
TMPPE	113.968	1.49294	0.342297	4.36153	1.29154e-05	5.63132e-05
CD320	13521.4	1.49253	0.224527	6.64743	2.98245e-11	3.39628e-10
PRELID1	1929.52	1.49203	0.21731	6.8659	6.60742e-12	8.33311e-11
CHCHD1	776.801	1.49092	0.271043	5.50065	3.78384e-08	2.65504e-07
LYRM4	739.812	1.48926	0.243208	6.12341	9.15953e-10	8.453e-09
FGD3	47.8065	1.48924	0.436699	3.41021	0.000649118	0.00197374
CDKN2D	696.013	1.48864	0.225079	6.61385	3.74449e-11	4.17942e-10
TMBIM1	1998.69	1.48832	0.207626	7.16827	7.59517e-13	1.10093e-11
AMDHD1	28.9425	1.48788	0.522537	2.84741	0.00440767	0.0109433
CCDC28B	71.0592	1.48732	0.389366	3.81987	0.000133524	0.000471804
RFESD	29.1092	1.48633	0.524885	2.83172	0.00462982	0.0114337
KDELC1	436.233	1.48597	0.278545	5.33476	9.56691e-08	6.2704e-07
TSKS	26.7363	1.48531	0.538042	2.76058	0.00576985	0.0138951
NDFIP1	1459.39	1.48465	0.247245	6.00475	1.91626e-09	1.67462e-08
OAT	238.729	1.48436	0.29592	5.01608	5.27369e-07	3.03344e-06
NANOS3	52.7641	1.48434	0.428087	3.46739	0.000525532	0.00163173
CLTB	2641.29	1.48418	0.204817	7.24637	4.28094e-13	6.4163e-12
WDR1	5553.45	1.48412	0.199991	7.4209	1.16323e-13	1.87439e-12
ATP5F1	1321.24	1.48405	0.300386	4.94048	7.79315e-07	4.35216e-06
ATP5A1	4604.18	1.48359	0.27472	5.40037	6.65021e-08	4.4775e-07
ADCK2	1330.15	1.48208	0.256855	5.7701	7.92249e-09	6.17848e-08
CALCOCO1	1665.14	1.48177	0.210361	7.04394	1.86876e-12	2.56514e-11
UBA52	10463.7	1.48076	0.209763	7.05921	1.67446e-12	2.32387e-11
PITRM1	1351.25	1.4786	0.271138	5.45332	4.94392e-08	3.40602e-07
TMEM45A	835.08	1.47808	0.294492	5.0191	5.19146e-07	2.99042e-06
DDB1	19610	1.47768	0.204738	7.21742	5.29841e-13	7.82619e-12
CACNA1G	73.1147	1.47752	0.403932	3.65785	0.000254338	0.000845565
CDC42BPG	87.8068	1.47588	0.379142	3.8927	9.91342e-05	0.00035988
MBLAC1	292.906	1.47323	0.26227	5.61723	1.94042e-08	1.41958e-07
ST3GAL4	1965.36	1.47291	0.213128	6.91091	4.81554e-12	6.26213e-11
NSFL1C	1174.75	1.47284	0.215023	6.84968	7.40166e-12	9.28453e-11
WDR66	95.6684	1.47066	0.34896	4.21442	2.50419e-05	0.000102835
MATN2	262.117	1.47055	0.272991	5.38683	7.17117e-08	4.79913e-07
PTDSS1	6455.41	1.46916	0.236686	6.20722	5.39316e-10	5.16116e-09
CRYAB	83.3109	1.46863	0.364834	4.02547	5.68609e-05	0.000217303
ACSF2	2456.07	1.46837	0.210505	6.97548	3.04832e-12	4.09801e-11
NRGN	305.797	1.46709	0.289708	5.06403	4.10486e-07	2.41612e-06
LCMT1	657.382	1.4669	0.231972	6.32361	2.55528e-10	2.55638e-09
POLDIP2	5169.17	1.4662	0.202639	7.23551	4.63776e-13	6.89407e-12
SDF2L1	2716.43	1.46561	0.214063	6.84662	7.5617e-12	9.47252e-11
CRADD	80.4588	1.46556	0.402122	3.64456	0.000267849	0.000885426
SLC39A10	1409.92	1.4654	0.228123	6.42373	1.32975e-10	1.3794e-09
LMAN2	7396.89	1.4654	0.199788	7.33479	2.22071e-13	3.44887e-12
AP2A1	7641.35	1.4652	0.237869	6.15968	7.28928e-10	6.84319e-09
IMMP2L	218.533	1.46352	0.287159	5.09654	3.45916e-07	2.06202e-06
ZNF622	2372.59	1.46346	0.23251	6.2942	3.08981e-10	3.05737e-09
CD44	7250.35	1.46282	0.267316	5.47226	4.4433e-08	3.08196e-07
PGK1	10743.4	1.46193	0.213377	6.8514	7.31322e-12	9.18066e-11
PSMB7	2168.45	1.46178	0.217286	6.72744	1.72675e-11	2.02868e-10
NUDT1	1062.88	1.4613	0.225228	6.4881	8.69259e-11	9.26471e-10
ETFA	1810.42	1.46041	0.2865	5.0974	3.44342e-07	2.05384e-06
BRI3BP	543.816	1.4595	0.243768	5.98727	2.13397e-09	1.84706e-08
COPS8	402.694	1.45945	0.275881	5.29014	1.2222e-07	7.89013e-07
ZNF488	112.594	1.4594	0.336798	4.33315	1.46989e-05	6.32941e-05
IDH2	2029.82	1.45848	0.22289	6.54349	6.00997e-11	6.54236e-10
ALG14	154.761	1.4577	0.349544	4.17029	3.04213e-05	0.000122853
AIG1	100.271	1.45703	0.363249	4.01111	6.04347e-05	0.00022983
COX4I1	9992.43	1.45672	0.211439	6.88955	5.59704e-12	7.17539e-11
JOSD2	812.054	1.45565	0.261075	5.5756	2.46684e-08	1.77288e-07
TMEM160	2090.19	1.45559	0.242981	5.99054	2.0914e-09	1.81353e-08
MRPL13	396.442	1.4543	0.294827	4.93273	8.10889e-07	4.51149e-06
HEXA	2457.39	1.45307	0.207039	7.01833	2.24534e-12	3.05633e-11
FBXO24	45.6123	1.45248	0.447845	3.24326	0.0011817	0.00339529
LANCL2	282.256	1.45212	0.276935	5.24355	1.57512e-07	9.98993e-07
KRT18	12869.9	1.45126	0.21234	6.83462	8.22225e-12	1.02508e-10
SMG8	552.241	1.45099	0.313394	4.62994	3.65775e-06	1.77679e-05
RNF181	1361.03	1.44979	0.223779	6.47867	9.25361e-11	9.80498e-10
RPS16	13021.7	1.44942	0.2104	6.88889	5.62309e-12	7.19182e-11
SCARB2	1499.11	1.44903	0.248809	5.82389	5.74933e-09	4.623e-08
ASAH1	710.377	1.4489	0.251658	5.75742	8.54081e-09	6.63847e-08
TAP1	3812.93	1.44836	0.210253	6.88862	5.63371e-12	7.19976e-11
SLC12A6	1229.05	1.44808	0.226179	6.40236	1.52996e-10	1.57407e-09
RIC8A	3930.63	1.44694	0.212992	6.79341	1.09513e-11	1.3367e-10
GLRX	314.89	1.44687	0.288047	5.02304	5.08603e-07	2.93723e-06
RNASET2	511.399	1.44598	0.256498	5.63739	1.72651e-08	1.2751e-07
ATP6V1D	420.391	1.44496	0.321012	4.50126	6.75521e-06	3.11267e-05
CSRNP1	848.225	1.44469	0.243008	5.94506	2.76363e-09	2.35335e-08
CAPNS1	6303.24	1.44456	0.207509	6.96144	3.36809e-12	4.47989e-11
DAG1	14916.1	1.44398	0.214787	6.72284	1.78217e-11	2.08928e-10
KRT86	68.8095	1.4438	0.413345	3.49296	0.000477693	0.00149889
UBE2A	1348.73	1.44272	0.244184	5.90831	3.45636e-09	2.88007e-08
SPATA12	17.3909	1.44203	0.614949	2.34496	0.019029	0.0396608
FAM174A	153.877	1.44202	0.329005	4.38296	1.17077e-05	5.15297e-05
TMC8	133.659	1.44145	0.320249	4.50104	6.76234e-06	3.11507e-05
ME3	1386.53	1.44144	0.227065	6.34815	2.17923e-10	2.1977e-09
ANAPC15	451.792	1.44066	0.257627	5.59203	2.24436e-08	1.62806e-07
RHOD	999.465	1.44051	0.246605	5.84136	5.1776e-09	4.20055e-08
RP2	123.129	1.44037	0.334457	4.30659	1.65793e-05	7.05896e-05
C19orf82	66.7967	1.44012	0.387466	3.71677	0.000201784	0.000686519
MREG	126.807	1.44009	0.350154	4.11273	3.91007e-05	0.000154911
FAM151B	32.8402	1.43992	0.523367	2.75127	0.00593645	0.0142445
KIAA0391	420.499	1.43965	0.288192	4.99546	5.86944e-07	3.35226e-06
EXOSC6	555.575	1.43826	0.230531	6.2389	4.40657e-10	4.27471e-09
RNF19B	360.286	1.4378	0.259507	5.54049	3.01626e-08	2.14506e-07
NIT2	573.33	1.43757	0.263067	5.46465	4.63823e-08	3.20626e-07
TMEM158	431.603	1.43743	0.242202	5.93483	2.9415e-09	2.48921e-08
ASB6	2460.77	1.43675	0.225152	6.38123	1.75671e-10	1.79042e-09
NXT2	42.7413	1.43631	0.497583	2.88657	0.00389469	0.00980087
MXRA7	1388.72	1.43626	0.215143	6.67586	2.45795e-11	2.83063e-10
SLC39A11	324.736	1.43565	0.253624	5.66053	1.50911e-08	1.12662e-07
SLC9A1	2120.52	1.43476	0.223889	6.40835	1.471e-10	1.51724e-09
SPCS3	1051.76	1.43464	0.243471	5.89243	3.80558e-09	3.14693e-08
DCST2	373.528	1.43442	0.262846	5.45728	4.83486e-08	3.33652e-07
PADI3	31.3232	1.43329	0.50359	2.84614	0.00442522	0.0109786
MARCKSL1	2918.34	1.43297	0.202981	7.05965	1.66925e-12	2.32059e-11
BPNT1	637.388	1.43263	0.282941	5.06335	4.11951e-07	2.42341e-06
CAV2	843.155	1.4326	0.229051	6.25448	3.9883e-10	3.88746e-09
HSF2BP	113.449	1.43088	0.350317	4.08451	4.41693e-05	0.000172437
METRNL	2275.73	1.43067	0.213489	6.70136	2.06483e-11	2.39482e-10
FTCD	22.3226	1.43004	0.564404	2.53371	0.0112863	0.0250333
SLC43A2	5964.37	1.43001	0.242674	5.89271	3.79912e-09	3.14319e-08
HSPB1	13316.5	1.42952	0.219212	6.52119	6.97525e-11	7.54759e-10
CHST14	822.971	1.42945	0.234821	6.08742	1.14744e-09	1.0401e-08
IL10RB	811.873	1.42786	0.251272	5.68253	1.32714e-08	1.00146e-07
LYRM1	354.732	1.42646	0.267323	5.33609	9.49717e-08	6.23221e-07
PMPCA	7689.09	1.42562	0.199175	7.15762	8.20903e-13	1.18569e-11
PFN2	21.5855	1.42547	0.583096	2.44466	0.0144987	0.031183
UQCR10	1297.59	1.42543	0.239628	5.9485	2.70607e-09	2.30674e-08
C9orf16	1641.86	1.42406	0.239731	5.94024	2.84597e-09	2.41841e-08
ALG12	1588.89	1.42347	0.213888	6.65522	2.82875e-11	3.23481e-10
RBM38	1063.02	1.42335	0.220839	6.44517	1.15474e-10	1.20862e-09
TBCD	6513.47	1.42313	0.229834	6.192	5.94069e-10	5.64868e-09
TM9SF2	2197.11	1.42191	0.271527	5.23672	1.63452e-07	1.03311e-06
EEPD1	39.9782	1.42087	0.462527	3.07198	0.00212645	0.00572968
ALDH2	93.9145	1.41866	0.351058	4.04109	5.32044e-05	0.00020472
EFEMP2	116.849	1.41767	0.362904	3.90647	9.3654e-05	0.000342004
C1orf85	3433.1	1.41685	0.209581	6.76039	1.37618e-11	1.64264e-10
OTUB2	18.1118	1.41683	0.618383	2.29118	0.0219528	0.0449052
CUL7	3515.34	1.41452	0.243332	5.81315	6.13096e-09	4.90327e-08
MRPL54	960.369	1.41268	0.235237	6.00535	1.90918e-09	1.67022e-08
TNFRSF21	321.167	1.41236	0.318574	4.4334	9.27606e-06	4.16707e-05
RAPGEF4	40.8468	1.41214	0.460403	3.06719	0.0021608	0.00581262
TMEM115	3023.17	1.41176	0.239327	5.89889	3.65954e-09	3.03695e-08
ZC2HC1C	28.6371	1.40956	0.521488	2.70296	0.0068724	0.016263
ADIPOR1	2481.11	1.40878	0.236129	5.96612	2.42957e-09	2.08851e-08
PAM	4042.7	1.40751	0.284647	4.94476	7.62374e-07	4.26485e-06
NDUFB7	4036.99	1.40736	0.236554	5.94944	2.69062e-09	2.29717e-08
COL4A1	4136.26	1.40679	0.212015	6.63533	3.23773e-11	3.6665e-10
EXOC6B	63.1616	1.40648	0.445482	3.15721	0.00159287	0.00443562
MMP24	443.286	1.40625	0.262145	5.3644	8.1218e-08	5.3904e-07
ALYREF	2020.7	1.40548	0.210758	6.66867	2.58137e-11	2.96023e-10
UBAC1	1749.9	1.40528	0.214057	6.56499	5.20354e-11	5.7064e-10
PPIB	34809.1	1.40522	0.206329	6.81058	9.72054e-12	1.1999e-10
SMYD3	186.791	1.40519	0.352018	3.99182	6.55684e-05	0.000247678
GSKIP	150.287	1.40493	0.313892	4.47584	7.61103e-06	3.47169e-05
PTRHD1	413.186	1.40409	0.245557	5.71799	1.07791e-08	8.22914e-08
AIP	1197.19	1.40295	0.238736	5.87658	4.18838e-09	3.43734e-08
NELFE	3027.97	1.40275	0.210403	6.66696	2.61156e-11	2.99274e-10
NHP2L1	3835.07	1.40166	0.208219	6.73169	1.67706e-11	1.97457e-10
TMEM42	240.008	1.40129	0.290634	4.8215	1.42481e-06	7.55838e-06
DNAH17	681.946	1.40034	0.251541	5.56703	2.59111e-08	1.85729e-07
RCN2	876.485	1.39964	0.226133	6.18945	6.03751e-10	5.73381e-09
FGFRL1	3384.04	1.39945	0.222491	6.28992	3.17622e-10	3.13716e-09
P4HB	61375.4	1.39918	0.197315	7.09108	1.33066e-12	1.87871e-11
PLXNB1	3758.72	1.39909	0.250342	5.58873	2.28733e-08	1.65334e-07
CLU	34825.1	1.39836	0.197054	7.09631	1.28128e-12	1.8137e-11
ADIRF	891.724	1.39809	0.225337	6.20443	5.4897e-10	5.25047e-09
FURIN	13181.7	1.39733	0.214451	6.51584	7.22832e-11	7.78548e-10
TXNDC17	622.655	1.39705	0.286845	4.87038	1.11385e-06	6.03241e-06
MZT2B	2979.74	1.3963	0.239989	5.81819	5.94868e-09	4.76449e-08
SLC22A18	1753.12	1.39622	0.241289	5.7865	7.18671e-09	5.63702e-08
CNIH4	1297.98	1.39542	0.228988	6.09385	1.10225e-09	1.0036e-08
EIF1	7781.44	1.3953	0.207251	6.73243	1.66857e-11	1.96599e-10
SHISA4	168.06	1.39409	0.305725	4.55993	5.11705e-06	2.40888e-05
ISG20	625.015	1.39379	0.235918	5.90796	3.46378e-09	2.88477e-08
ACAA1	1315.4	1.39369	0.213083	6.54062	6.12653e-11	6.65591e-10
CAB39L	74.0431	1.39239	0.378364	3.68002	0.000233218	0.000782366
PAG1	76.126	1.39126	0.371549	3.7445	0.000180755	0.00061963
NEO1	107.85	1.39091	0.376965	3.68977	0.000224456	0.000756398
PCNA	1355	1.39063	0.273572	5.08323	3.71073e-07	2.2028e-06
NT5M	224.407	1.39003	0.311977	4.45555	8.36782e-06	3.79144e-05
ZSWIM8	4038.03	1.38992	0.238477	5.82832	5.59897e-09	4.51322e-08
LAMTOR1	973.962	1.38885	0.226425	6.13381	8.57979e-10	7.94495e-09
ECE1	14580.5	1.38821	0.199104	6.97228	3.11847e-12	4.17511e-11
CSNK2B	6261.37	1.3874	0.200191	6.93038	4.19707e-12	5.50173e-11
STUB1	9846.86	1.3868	0.225872	6.13974	8.26583e-10	7.68916e-09
ISCA2	123.654	1.38668	0.330008	4.20196	2.6462e-05	0.000108176
CAV1	2815.11	1.3859	0.316869	4.37372	1.22146e-05	5.35438e-05
PRDM12	44.412	1.3857	0.444428	3.11793	0.00182127	0.00498062
SPOCD1	44.5883	1.38454	0.45838	3.0205	0.00252354	0.0066642
FKBP8	11124.8	1.38174	0.247522	5.58232	2.37334e-08	1.71248e-07
LY6E	21096.4	1.38082	0.235261	5.8693	4.3763e-09	3.58615e-08
CNNM4	1334.16	1.38006	0.210732	6.54887	5.79739e-11	6.32785e-10
SNX11	762.349	1.37979	0.229224	6.01943	1.75036e-09	1.54037e-08
RPS21	5557.1	1.37965	0.211527	6.52232	6.92304e-11	7.50126e-10
PSMB1	1657.14	1.3796	0.22553	6.11718	9.52468e-10	8.76023e-09
DECR1	404.781	1.37925	0.297739	4.63243	3.61404e-06	1.75975e-05
CREB3L1	94.246	1.37916	0.346256	3.98307	6.80313e-05	0.000256091
FSTL1	45.3396	1.37814	0.444177	3.10267	0.00191784	0.0052202
AANAT	45.5777	1.37779	0.455214	3.02668	0.00247254	0.00654858
SYNGR2	10480.5	1.37729	0.224452	6.13623	8.45011e-10	7.84606e-09
NDRG1	5280.11	1.37727	0.203732	6.7602	1.37802e-11	1.64264e-10
TXN	1425.59	1.37544	0.323873	4.24685	2.16793e-05	9.0162e-05
TIMM10	548.928	1.3735	0.233245	5.88865	3.89372e-09	3.21493e-08
GREB1	59.0319	1.37203	0.432664	3.17112	0.00151852	0.00425766
FBN1	2657.39	1.37201	0.237161	5.78513	7.24582e-09	5.67792e-08
MINPP1	500.937	1.371	0.257116	5.33223	9.70126e-08	6.35335e-07
TSFM	1086.68	1.37091	0.234605	5.84346	5.11264e-09	4.14991e-08
CLIP3	96.9245	1.3705	0.351991	3.89357	9.87803e-05	0.000358755
STAG3	20.0539	1.37034	0.597844	2.29213	0.021898	0.0448101
TUBA4A	5295.75	1.36973	0.222862	6.14609	7.94159e-10	7.41291e-09
LMBRD1	274.326	1.36939	0.286464	4.78031	1.75021e-06	9.0894e-06
PPP4C	3785.04	1.3691	0.224184	6.10702	1.01506e-09	9.27835e-09
ITM2B	2621.49	1.36902	0.261374	5.23779	1.6251e-07	1.02795e-06
TMEM109	6278.91	1.36733	0.208435	6.55996	5.38219e-11	5.89019e-10
ELOVL3	67.7645	1.36731	0.395883	3.45381	0.000552721	0.00170802
C11orf83	1324.21	1.36629	0.216891	6.29946	2.9869e-10	2.95734e-09
RPA1	3845.95	1.366	0.256806	5.31918	1.04237e-07	6.79647e-07
STARD10	316.376	1.36556	0.276558	4.93772	7.90399e-07	4.40742e-06
LIPT2	48.8746	1.36556	0.443255	3.08074	0.00206484	0.00558027
F12	420.45	1.3652	0.287617	4.74659	2.06878e-06	1.05987e-05
GINM1	561.435	1.36511	0.284389	4.80015	1.5855e-06	8.32679e-06
GPR17	45.9811	1.36507	0.445256	3.0658	0.00217085	0.00583582
NDNL2	229.56	1.36376	0.307417	4.43617	9.15722e-06	4.11709e-05
IFIT5	33.8242	1.36321	0.490755	2.77778	0.0054732	0.0132598
GSTT1	2342.29	1.36289	0.22661	6.01425	1.80724e-09	1.58444e-08
EIF5A	9956.86	1.36238	0.201249	6.76963	1.29114e-11	1.54927e-10
HMGN2	344.38	1.36104	0.266833	5.10074	3.38322e-07	2.02015e-06
TSPAN31	346.474	1.36089	0.250172	5.43981	5.33364e-08	3.64678e-07
B2M	15364.9	1.35893	0.23274	5.83883	5.25692e-09	4.26067e-08
SCAMP3	7111.48	1.35878	0.21445	6.33613	2.35604e-10	2.36285e-09
TUFT1	1640.48	1.35812	0.231131	5.87596	4.20405e-09	3.44846e-08
TRAM1	2123.16	1.35737	0.238513	5.69097	1.26316e-08	9.56287e-08
MRPL22	573.411	1.35704	0.264894	5.12294	3.00809e-07	1.81812e-06
SELK	217.031	1.35607	0.304277	4.45671	8.32279e-06	3.77418e-05
PLP2	8737.21	1.3555	0.198127	6.84158	7.83257e-12	9.79491e-11
C1orf122	2090.27	1.35544	0.228729	5.92597	3.10453e-09	2.61496e-08
SRSF9	2255.93	1.35441	0.220006	6.15625	7.44864e-10	6.98476e-09
MYL6	12451.2	1.35434	0.207091	6.53982	6.15922e-11	6.68698e-10
ZNF296	657.694	1.35341	0.251001	5.39204	6.96637e-08	4.67685e-07
GNPDA2	116.678	1.35294	0.336227	4.02389	5.72445e-05	0.000218615
CAPZB	2677.91	1.35181	0.213805	6.32264	2.57125e-10	2.5692e-09
PFN1	15730.2	1.35173	0.203587	6.63954	3.14673e-11	3.57338e-10
CD109	2938.23	1.3514	0.209711	6.4441	1.16287e-10	1.21557e-09
ST7	950.458	1.35131	0.265143	5.09651	3.45968e-07	2.06202e-06
MDK	52.824	1.35103	0.424047	3.18603	0.00144239	0.00406306
SLC35B2	7360.85	1.35075	0.224971	6.00408	1.92416e-09	1.68062e-08
VAMP3	672.698	1.35019	0.285365	4.73144	2.22936e-06	1.13394e-05
NDUFAF3	2135.84	1.34985	0.215147	6.27409	3.51689e-10	3.44858e-09
ACHE	29.0217	1.34885	0.543373	2.48237	0.0130513	0.0284452
MPV17	1211.76	1.34872	0.220274	6.12292	9.18782e-10	8.47431e-09
MUT	469.446	1.3487	0.265823	5.07368	3.9019e-07	2.30621e-06
MTFR1L	782.635	1.34858	0.235532	5.72567	1.03026e-08	7.88751e-08
SND1	30038.2	1.34856	0.209164	6.44737	1.13807e-10	1.19348e-09
PSORS1C1	344.818	1.34841	0.253911	5.31057	1.0928e-07	7.10257e-07
ZDHHC4	697.08	1.34741	0.226149	5.95809	2.55202e-09	2.19031e-08
DHRSX	930.421	1.34735	0.218358	6.17035	6.81373e-10	6.42634e-09
CRABP2	880.443	1.34676	0.233951	5.75658	8.58375e-09	6.66231e-08
ERLIN2	695.414	1.34596	0.255908	5.25955	1.44407e-07	9.2166e-07
CCDC134	224.372	1.34588	0.273217	4.92605	8.39103e-07	4.64943e-06
CHST12	1435.01	1.3457	0.226013	5.95407	2.61558e-09	2.23896e-08
HERC3	118.28	1.34565	0.385289	3.49257	0.000478397	0.00150028
WWP2	2670.73	1.34503	0.221933	6.06052	1.35679e-09	1.21567e-08
COX5B	6925.03	1.34493	0.219089	6.13872	8.31884e-10	7.73406e-09
RRNAD1	1946.37	1.34444	0.231712	5.80222	6.54443e-09	5.19572e-08
PSMA5	2029.22	1.34338	0.240236	5.59192	2.24571e-08	1.62831e-07
LRRC61	914.999	1.34284	0.245433	5.47131	4.46726e-08	3.09726e-07
[truncated: 722 more rows]

## Sheet: Downregulated
Gene	baseMean	log2FoldChange	lfcSE	stat	pvalue	padj
SDCCAG3	1947.98	-1.00003	0.208604	-4.79391	1.63564e-06	8.54261e-06
TRAPPC2	535.317	-1.00021	0.245176	-4.07957	4.51197e-05	0.000175894
TBX3	981.774	-1.00101	0.216498	-4.62364	3.77061e-06	1.82563e-05
MSANTD3	318.222	-1.00202	0.250163	-4.00546	6.18967e-05	0.000234842
CDHR4	70.8776	-1.00211	0.374112	-2.67864	0.00739215	0.0173332
HNRNPH1	8103.99	-1.00363	0.226912	-4.423	9.73399e-06	4.3524e-05
ADNP	2196.18	-1.00383	0.20789	-4.82865	1.37464e-06	7.31793e-06
HP1BP3	3128.68	-1.00431	0.215059	-4.66994	3.01289e-06	1.48702e-05
ZNF704	169.267	-1.00433	0.307088	-3.27051	0.00107355	0.00310893
ZNF805	229.398	-1.00443	0.268155	-3.7457	0.00017989	0.000617181
CPNE7	1474.83	-1.00463	0.253341	-3.96552	7.32372e-05	0.000273604
ZNF24	879.713	-1.00473	0.216873	-4.6328	3.60753e-06	1.75711e-05
VPS36	613.91	-1.00514	0.225864	-4.45022	8.57829e-06	3.87389e-05
RSAD1	1451.65	-1.00542	0.221227	-4.54473	5.50055e-06	2.57455e-05
GTF2H2	88.3138	-1.00565	0.350198	-2.87167	0.00408309	0.0102246
TAF1A	97.35	-1.00571	0.339161	-2.96528	0.00302412	0.00783141
CSNK1E	8004.56	-1.00594	0.209416	-4.80358	1.55853e-06	8.20104e-06
ZNF675	178.96	-1.00617	0.306449	-3.28331	0.00102596	0.00298809
ARID3B	503.242	-1.00737	0.237221	-4.24652	2.17115e-05	9.02725e-05
FOXM1	4952.9	-1.00737	0.204721	-4.92068	8.62459e-07	4.76911e-06
SH2B2	359.142	-1.00762	0.273715	-3.68126	0.000232082	0.000779038
TACC1	557.842	-1.00845	0.234093	-4.30793	1.64789e-05	7.02725e-05
KIAA1551	410.261	-1.00851	0.256462	-3.93238	8.41073e-05	0.000310443
FEM1B	537.354	-1.00879	0.232632	-4.33642	1.44825e-05	6.24284e-05
MTRF1	253.732	-1.00913	0.282008	-3.5784	0.000345709	0.00111722
CCDC68	160.765	-1.00952	0.314598	-3.20891	0.0013324	0.00378
CCT6A	1862.45	-1.01017	0.225672	-4.47626	7.59623e-06	3.46591e-05
KAT6A	774.722	-1.01038	0.222455	-4.54196	5.57345e-06	2.60419e-05
DIXDC1	247.421	-1.01049	0.289766	-3.48728	0.000487969	0.00152673
PDCD5	363.198	-1.01084	0.247446	-4.08508	4.40626e-05	0.000172061
VSIG10	1074.31	-1.011	0.233467	-4.33038	1.48855e-05	6.40167e-05
CHAF1A	3012.7	-1.01167	0.203997	-4.95927	7.07592e-07	3.97612e-06
LLGL2	3187.5	-1.01177	0.256109	-3.95055	7.79718e-05	0.000289632
ZNF37A	1154.52	-1.012	0.232847	-4.34619	1.38525e-05	5.99503e-05
ARFGEF2	673.961	-1.01275	0.224239	-4.51638	6.29045e-06	2.91416e-05
SUV420H2	1390.92	-1.01318	0.235606	-4.30031	1.7056e-05	7.24302e-05
SRPK1	1836.39	-1.01323	0.213584	-4.74392	2.09624e-06	1.07167e-05
DCUN1D2	1128.68	-1.01372	0.243401	-4.16481	3.11614e-05	0.000125624
CEP57	1006.95	-1.01373	0.21494	-4.71636	2.40099e-06	1.21141e-05
TCHP	614.817	-1.01412	0.225136	-4.50447	6.65387e-06	3.06944e-05
NUDT19	383.252	-1.01429	0.241424	-4.20128	2.65406e-05	0.000108444
AKAP5	60.8617	-1.01486	0.416136	-2.43876	0.0147378	0.031643
WNT10B	541.113	-1.01492	0.239275	-4.24163	2.21906e-05	9.21473e-05
TUBGCP3	486.448	-1.01496	0.235322	-4.31307	1.61006e-05	6.87672e-05
AAED1	56.3628	-1.01709	0.43006	-2.365	0.0180298	0.0378297
CCSAP	317.19	-1.01814	0.250216	-4.06902	4.72111e-05	0.000183609
U2AF1	1659.45	-1.01867	0.209771	-4.85612	1.19708e-06	6.45104e-06
EIF4G2	5884.99	-1.01889	0.252737	-4.03143	5.54382e-05	0.000212563
WDSUB1	75.9349	-1.01968	0.366647	-2.7811	0.00541742	0.0131422
ZNF566	460.256	-1.01976	0.238107	-4.28279	1.84567e-05	7.7811e-05
URI1	1097.87	-1.02096	0.219309	-4.65538	3.23388e-06	1.58936e-05
GTPBP4	2117.4	-1.02156	0.22218	-4.59789	4.268e-06	2.04701e-05
C15orf52	1416.35	-1.02177	0.231127	-4.42082	9.83265e-06	4.3905e-05
ALMS1	527.485	-1.02196	0.232533	-4.39491	1.1082e-05	4.90403e-05
MAFG	5238.89	-1.02212	0.213025	-4.79811	1.60172e-06	8.39066e-06
CBWD1	96.2032	-1.0222	0.33587	-3.04344	0.00233893	0.00623513
TOB1	1912.59	-1.02272	0.238937	-4.28029	1.86648e-05	7.8586e-05
DDHD2	477.991	-1.02313	0.233559	-4.38062	1.18342e-05	5.20301e-05
PELI3	220.47	-1.02359	0.293179	-3.49135	0.000480578	0.00150592
GNA13	348.971	-1.02369	0.246507	-4.15276	3.28492e-05	0.000131939
ITPR2	751.919	-1.02395	0.226038	-4.53001	5.89815e-06	2.74882e-05
DGKE	557.019	-1.02448	0.233139	-4.39427	1.11145e-05	4.91575e-05
C21orf58	1691.59	-1.02449	0.210269	-4.87228	1.10315e-06	5.9844e-06
TRNT1	294.225	-1.0252	0.255268	-4.01616	5.91536e-05	0.000225431
NT5DC2	4560.34	-1.02526	0.249814	-4.10409	4.05918e-05	0.00015984
IRX3	2634.24	-1.0265	0.204788	-5.01251	5.37233e-07	3.08583e-06
MLH3	447.37	-1.02666	0.235675	-4.35626	1.32304e-05	5.7487e-05
PPP2R2A	717.894	-1.02686	0.235154	-4.36673	1.26118e-05	5.51368e-05
ANKIB1	906.117	-1.02715	0.222124	-4.62421	3.76027e-06	1.82225e-05
FANCF	64.9323	-1.02755	0.385734	-2.66388	0.00772454	0.0179769
SETD2	1791.26	-1.02796	0.207104	-4.96349	6.92368e-07	3.90268e-06
ATXN7L1	131.974	-1.02858	0.313451	-3.28147	0.00103266	0.00300385
C2orf68	946.271	-1.02868	0.218998	-4.69724	2.63705e-06	1.32234e-05
TEC	66.2462	-1.02917	0.39899	-2.57944	0.00989598	0.0223046
TMEM231	513.887	-1.0294	0.235699	-4.36745	1.25704e-05	5.49708e-05
TRIM3	605.239	-1.0296	0.246068	-4.18421	2.8616e-05	0.000116225
RBM5	2431.57	-1.03028	0.203971	-5.0511	4.39271e-07	2.57021e-06
PRKD3	1335.37	-1.0304	0.211904	-4.86258	1.15867e-06	6.2585e-06
SS18L1	940.745	-1.03076	0.242626	-4.24837	2.15336e-05	8.96014e-05
RAD51AP1	590.904	-1.03084	0.226309	-4.55503	5.23792e-06	2.45806e-05
TAF3	661.747	-1.03141	0.238819	-4.31881	1.56872e-05	6.71419e-05
ZNF785	710.114	-1.03212	0.233952	-4.41165	1.02584e-05	4.56808e-05
PPP1R12B	966.002	-1.03237	0.229697	-4.4945	6.97338e-06	3.20685e-05
C6orf48	910.25	-1.03274	0.234132	-4.41093	1.0293e-05	4.581e-05
ZNF784	184.473	-1.03283	0.291785	-3.53969	0.000400599	0.00127654
ZNF7	519.093	-1.03283	0.236707	-4.36331	1.28107e-05	5.58868e-05
ZNF644	849.236	-1.03344	0.221127	-4.67354	2.96048e-06	1.46389e-05
FEZ2	366.207	-1.03358	0.250857	-4.12018	3.7857e-05	0.000150459
KHNYN	1565.66	-1.03392	0.213572	-4.84111	1.29116e-06	6.90328e-06
SPEN	4928.44	-1.03429	0.20827	-4.96612	6.83068e-07	3.85159e-06
LRRC58	1706.52	-1.03486	0.213385	-4.84975	1.23619e-06	6.63766e-06
AMY2B	100.852	-1.03496	0.389191	-2.65926	0.00783135	0.0181917
SHOX2	68.8159	-1.03538	0.379579	-2.7277	0.00637775	0.0152005
SYNCRIP	1656.27	-1.03562	0.220452	-4.69772	2.6308e-06	1.32001e-05
DENND6A	182.988	-1.03564	0.282719	-3.66316	0.000249127	0.000829761
ARL13B	363.169	-1.03617	0.243432	-4.25652	2.07633e-05	8.65953e-05
C17orf75	374.902	-1.03639	0.251193	-4.12589	3.69297e-05	0.000147013
RAPH1	721.913	-1.03654	0.221704	-4.6753	2.93518e-06	1.45392e-05
ASPM	2870.24	-1.03662	0.202761	-5.11252	3.17889e-07	1.91035e-06
MTERFD3	332.347	-1.03692	0.246948	-4.19895	2.6816e-05	0.000109459
LIMD2	67.3262	-1.03756	0.398631	-2.6028	0.00924647	0.0210296
DLGAP5	281.742	-1.03773	0.261307	-3.9713	7.14808e-05	0.000267778
PYROXD1	275.215	-1.03801	0.272996	-3.8023	0.000143362	0.000503511
LIN7B	196.333	-1.03841	0.285337	-3.63922	0.000273462	0.0009027
ATXN7L3B	1218.53	-1.03842	0.269461	-3.85369	0.000116351	0.000416266
METTL4	284.35	-1.03856	0.275748	-3.76633	0.000165665	0.000572838
ZBTB26	51.4919	-1.03915	0.414065	-2.50962	0.0120862	0.0266229
RIMS3	109.253	-1.03918	0.333515	-3.11583	0.00183426	0.0050111
VPS13D	996.359	-1.03934	0.228087	-4.55675	5.19505e-06	2.43997e-05
CLHC1	481.123	-1.03963	0.280206	-3.71023	0.00020707	0.000702161
TMEM79	490.357	-1.03965	0.238532	-4.35854	1.30933e-05	5.69365e-05
SRP72	1105.09	-1.04015	0.230115	-4.52014	6.18001e-06	2.86544e-05
CDK18	2178.58	-1.04023	0.260922	-3.98674	6.69882e-05	0.000252398
SOX18	101.691	-1.04025	0.351016	-2.96353	0.00304132	0.00787093
ZNF641	654.274	-1.04035	0.246566	-4.21937	2.44989e-05	0.000100809
CHAC2	153.738	-1.04046	0.312726	-3.32706	0.000877664	0.00259136
AGAP6	594.906	-1.04075	0.257989	-4.0341	5.48111e-05	0.000210307
WDR92	471.206	-1.04139	0.238346	-4.36923	1.24688e-05	5.45557e-05
C5orf34	428.199	-1.04164	0.237878	-4.3789	1.1928e-05	5.24002e-05
ARCN1	905.692	-1.04168	0.260543	-3.9981	6.38529e-05	0.000241589
ZFP91	1080.99	-1.04235	0.214699	-4.85496	1.2041e-06	6.48457e-06
C1orf131	304.018	-1.04249	0.254932	-4.0893	4.3267e-05	0.000169279
RCOR3	709.056	-1.04285	0.238438	-4.37366	1.2218e-05	5.35446e-05
IGF2BP1	6580.29	-1.04299	0.202953	-5.1391	2.76054e-07	1.6772e-06
SLC2A4	153.611	-1.04307	0.309241	-3.373	0.000743527	0.00222717
TNRC6A	4647.96	-1.04332	0.206026	-5.06399	4.10564e-07	2.41612e-06
HCN3	813.129	-1.04333	0.236763	-4.40667	1.04972e-05	4.66423e-05
CDC42EP3	229.955	-1.04338	0.272197	-3.83317	0.000126501	0.000449088
HSBP1L1	577.722	-1.04494	0.229091	-4.56125	5.08496e-06	2.39516e-05
TEAD1	4376.89	-1.04524	0.219112	-4.77037	1.83887e-06	9.5014e-06
ZNF692	3029.68	-1.0453	0.236692	-4.4163	1.00407e-05	4.47726e-05
YLPM1	1142.42	-1.04592	0.213646	-4.89556	9.80277e-07	5.37143e-06
SLMO2	955.162	-1.04608	0.221552	-4.72163	2.33967e-06	1.18267e-05
YES1	526.597	-1.04643	0.23134	-4.52333	6.0873e-06	2.82808e-05
SLC10A7	71.837	-1.04667	0.376482	-2.78012	0.00543391	0.0131783
HSPA12A	742.802	-1.04687	0.223685	-4.68009	2.86747e-06	1.425e-05
GUCY1A2	96.5488	-1.04687	0.353286	-2.96322	0.00304434	0.00787669
TBL1X	2796.99	-1.04715	0.235153	-4.45304	8.46645e-06	3.83081e-05
DOK1	554.72	-1.04726	0.254847	-4.10936	3.96754e-05	0.000156731
PIBF1	336.234	-1.04737	0.247944	-4.2242	2.39788e-05	9.89429e-05
AURKA	621.595	-1.04855	0.258981	-4.04873	5.14953e-05	0.000198613
DTX4	980.862	-1.04875	0.231564	-4.52898	5.92698e-06	2.76067e-05
MASTL	591.193	-1.05093	0.233572	-4.49939	6.81498e-06	3.13843e-05
FMN2	93.9306	-1.05126	0.342276	-3.07139	0.00213063	0.00573904
CSPG4	8628.68	-1.05142	0.240463	-4.3725	1.22833e-05	5.38017e-05
DYNC1LI2	2385.26	-1.0515	0.211393	-4.97412	6.55458e-07	3.70744e-06
PTPN12	833.819	-1.05211	0.222371	-4.73134	2.23039e-06	1.13411e-05
FAM175B	329.89	-1.05323	0.249456	-4.22213	2.42005e-05	9.97317e-05
RNF187	2499.13	-1.05419	0.220253	-4.78627	1.69909e-06	8.84647e-06
FAM213A	163.892	-1.05422	0.322207	-3.27187	0.00106838	0.00309616
N4BP2L2	1050.2	-1.05594	0.234998	-4.4934	7.00957e-06	3.22077e-05
PLAG1	138.68	-1.05597	0.303813	-3.47573	0.000509462	0.00158758
CAPZA1	1261.86	-1.05609	0.215075	-4.91035	9.09146e-07	5.01368e-06
PLEKHN1	91.102	-1.05702	0.364952	-2.89633	0.0037756	0.0095411
MAMSTR	48.3312	-1.05706	0.431253	-2.45113	0.0142409	0.0307069
WHSC1L1	660.078	-1.05762	0.225321	-4.69383	2.68135e-06	1.34125e-05
MYSM1	828.735	-1.05774	0.273754	-3.86385	0.000111614	0.000401168
ATAD3B	1530.79	-1.05782	0.250181	-4.22822	2.35545e-05	9.72718e-05
PARP2	420.06	-1.05796	0.263054	-4.02182	5.77505e-05	0.000220393
LARP7	1180.98	-1.05804	0.212539	-4.97808	6.42166e-07	3.63604e-06
ZFX	1522.18	-1.05813	0.23218	-4.55739	5.17935e-06	2.4333e-05
SPSB2	231.056	-1.05953	0.27358	-3.87282	0.000107582	0.000387784
JPH1	232.27	-1.05973	0.276496	-3.8327	0.000126745	0.000449798
ABHD17C	250.975	-1.05984	0.276495	-3.83314	0.000126517	0.000449088
FAM203A	1135.47	-1.05993	0.261375	-4.05521	5.00886e-05	0.000193737
PGBD2	175.072	-1.05998	0.294161	-3.60339	0.000314097	0.00102399
WDR33	2201.81	-1.0602	0.205985	-5.14698	2.6471e-07	1.61128e-06
WHSC1	2881.09	-1.06083	0.202888	-5.22864	1.70763e-07	1.07515e-06
C6orf47	672.764	-1.06084	0.228726	-4.63803	3.51742e-06	1.7199e-05
BEGAIN	2681.15	-1.06105	0.235185	-4.51155	6.43556e-06	2.97378e-05
CCDC88C	355.521	-1.06123	0.259224	-4.09386	4.24244e-05	0.000166397
PTPN18	852.309	-1.06138	0.225219	-4.71266	2.44503e-06	1.23173e-05
CCNT2	546.866	-1.06158	0.233149	-4.55324	5.28269e-06	2.47685e-05
MIA3	1649.2	-1.0616	0.20976	-5.06102	4.17028e-07	2.44709e-06
SCYL3	115.242	-1.06187	0.336109	-3.15929	0.00158154	0.00440932
TRIM7	388.708	-1.06211	0.252165	-4.21197	2.53156e-05	0.000103907
SRSF1	3741.3	-1.06237	0.214322	-4.9569	7.16255e-07	4.02342e-06
ZNF318	832.667	-1.06269	0.246732	-4.30706	1.65437e-05	7.04933e-05
BTN3A3	310.219	-1.06273	0.251601	-4.22385	2.40167e-05	9.90243e-05
USP21	929.47	-1.06285	0.222365	-4.77975	1.75509e-06	9.10895e-06
PSD4	43.3113	-1.06403	0.444615	-2.39316	0.0167042	0.0353209
SRRM5	94.1358	-1.06418	0.343145	-3.10126	0.00192698	0.00524157
LIN9	227.758	-1.06448	0.267729	-3.97598	7.00909e-05	0.000263054
DGKH	82.2221	-1.06514	0.356749	-2.98567	0.00282957	0.0073815
PRICKLE3	1256.88	-1.0655	0.235298	-4.52829	5.94639e-06	2.76893e-05
HELQ	141.595	-1.06555	0.326626	-3.2623	0.00110511	0.00319466
RAVER2	771.617	-1.06604	0.219826	-4.84946	1.23799e-06	6.64515e-06
ZCCHC11	1135.4	-1.06633	0.225463	-4.72949	2.2508e-06	1.14307e-05
HAUS1	131.141	-1.06771	0.310626	-3.43729	0.000587573	0.00180308
TBXA2R	1363.18	-1.06801	0.241857	-4.41588	1.006e-05	4.48464e-05
SGOL2	286.437	-1.06839	0.254956	-4.19049	2.78351e-05	0.000113307
MAP6D1	56.9705	-1.06923	0.401258	-2.66471	0.00770557	0.0179456
SDR16C5	77.4455	-1.06934	0.380192	-2.81264	0.00491361	0.0120636
QSER1	1098.45	-1.06961	0.213489	-5.01014	5.43891e-07	3.1191e-06
POU2F3	42.7222	-1.06971	0.444547	-2.4063	0.0161152	0.0341864
SPICE1	250.417	-1.0698	0.275807	-3.87881	0.00010497	0.000378956
RAB13	537.194	-1.07028	0.232337	-4.60659	4.09333e-06	1.97251e-05
KIAA2026	1406.59	-1.07041	0.225585	-4.74504	2.08464e-06	1.06632e-05
NAT16	37.5133	-1.07106	0.469917	-2.27925	0.0226521	0.0461389
RAD54B	269.264	-1.07125	0.260713	-4.10892	3.97512e-05	0.000156917
ANAPC16	1289.41	-1.07126	0.2133	-5.02231	5.1053e-07	2.94385e-06
RAD52	376.944	-1.07209	0.251865	-4.2566	2.07563e-05	8.65881e-05
IBTK	791.012	-1.07224	0.223549	-4.79645	1.61503e-06	8.44882e-06
MED17	812.295	-1.07281	0.218598	-4.90771	9.21452e-07	5.07639e-06
UBA3	455.617	-1.07386	0.237524	-4.52107	6.15284e-06	2.85365e-05
C19orf12	417.645	-1.07456	0.247377	-4.34381	1.4003e-05	6.05213e-05
PTER	257.421	-1.07476	0.268092	-4.00893	6.09958e-05	0.000231639
PRKDC	10249.1	-1.0753	0.215407	-4.99195	5.97724e-07	3.40569e-06
SLC25A16	713.923	-1.07707	0.26507	-4.06334	4.83749e-05	0.000187687
PDE4D	2336.88	-1.07789	0.204889	-5.26086	1.43383e-07	9.16563e-07
MTDH	6719.2	-1.07809	0.211804	-5.09003	3.58004e-07	2.13064e-06
RELL2	109.647	-1.0791	0.347806	-3.10258	0.00191843	0.00522093
CCNL1	1651.13	-1.07911	0.239198	-4.51136	6.44134e-06	2.9756e-05
GNE	511.117	-1.07975	0.251429	-4.29443	1.75139e-05	7.41816e-05
ZCCHC9	371.24	-1.0798	0.242497	-4.45283	8.47449e-06	3.83339e-05
MOCOS	631.407	-1.08022	0.252971	-4.27012	1.95368e-05	8.20043e-05
PKD2	624.098	-1.08067	0.226637	-4.76829	1.85798e-06	9.59407e-06
TTK	354.791	-1.0807	0.245147	-4.40838	1.04145e-05	4.63003e-05
DHX36	1129.1	-1.08076	0.249137	-4.33801	1.43781e-05	6.20274e-05
BTBD7	390.11	-1.081	0.247689	-4.36435	1.27503e-05	5.56678e-05
TOR1AIP2	4022.71	-1.08141	0.202546	-5.33908	9.34178e-08	6.13765e-07
SLC29A2	2606.82	-1.08166	0.235941	-4.58445	4.55181e-06	2.16783e-05
ABCC2	5426.47	-1.08167	0.244719	-4.42006	9.86735e-06	4.40358e-05
SNX27	1588.02	-1.08223	0.229061	-4.72463	2.30538e-06	1.16715e-05
SNX30	271.088	-1.08254	0.258574	-4.18657	2.83204e-05	0.000115138
ODF2L	701.052	-1.08299	0.251468	-4.30669	1.65718e-05	7.05821e-05
RBM12	708.116	-1.08319	0.231859	-4.67178	2.98604e-06	1.47466e-05
PLCXD1	1011.41	-1.0839	0.2323	-4.66593	3.0722e-06	1.51446e-05
BAZ1A	3147.59	-1.0839	0.210461	-5.15011	2.60338e-07	1.58645e-06
ERICH1	511.002	-1.08395	0.233959	-4.63308	3.60261e-06	1.75524e-05
DUSP18	97.3027	-1.08426	0.33595	-3.22743	0.00124909	0.0035666
ORC2	473.499	-1.08442	0.23536	-4.60748	4.0757e-06	1.96635e-05
ZNF148	1219.67	-1.08482	0.215992	-5.02249	5.1006e-07	2.94218e-06
ANKRD17	4096.83	-1.0855	0.231406	-4.6909	2.72011e-06	1.35815e-05
DHX33	1807.31	-1.08611	0.211776	-5.12858	2.91935e-07	1.76645e-06
PRKAB2	555.109	-1.08631	0.237379	-4.57628	4.73309e-06	2.24694e-05
WDR75	737.647	-1.08744	0.224774	-4.83794	1.31191e-06	7.00501e-06
FAM133B	34.777	-1.08759	0.482405	-2.25452	0.0241637	0.0488516
TAF4B	208.182	-1.08843	0.272786	-3.99006	6.60561e-05	0.000249231
NSD1	1847.87	-1.08852	0.210752	-5.16492	2.40543e-07	1.47451e-06
MLKL	775.162	-1.08867	0.263684	-4.12871	3.64812e-05	0.000145417
MAPK1IP1L	1216.51	-1.08925	0.216076	-5.04107	4.62933e-07	2.69417e-06
MECP2	2583.59	-1.08932	0.208289	-5.22987	1.69633e-07	1.06886e-06
USP1	2894.41	-1.09043	0.210774	-5.17347	2.29788e-07	1.41402e-06
IFIH1	62.4571	-1.09059	0.400833	-2.7208	0.00651239	0.015501
LEO1	529.06	-1.09094	0.24579	-4.43851	9.0585e-06	4.0772e-05
PHYHD1	198.001	-1.09121	0.279831	-3.89953	9.63809e-05	0.000350666
CYB5D1	1177.35	-1.09127	0.227945	-4.78742	1.68941e-06	8.80729e-06
C19orf48	4009.16	-1.09141	0.229389	-4.7579	1.95619e-06	1.00725e-05
MCU	392.368	-1.09152	0.258071	-4.22953	2.34176e-05	9.67498e-05
EID1	1956.38	-1.09186	0.222405	-4.90935	9.13775e-07	5.0375e-06
PRRT1	477.09	-1.09297	0.276317	-3.95548	7.63817e-05	0.000284503
FSD1L	208.892	-1.0935	0.284047	-3.84971	0.000118257	0.00042225
TET3	1564.51	-1.09352	0.220439	-4.96062	7.02669e-07	3.95118e-06
ZNF430	341.356	-1.09371	0.258557	-4.23005	2.33644e-05	9.65544e-05
TBRG1	349.242	-1.09374	0.256213	-4.26888	1.9646e-05	8.23777e-05
MANSC1	52.0778	-1.09377	0.428837	-2.55054	0.0107556	0.0239967
TIMM9	281.257	-1.0941	0.256416	-4.26689	1.9822e-05	8.29877e-05
USP2	514.966	-1.0953	0.236537	-4.63056	3.64677e-06	1.77252e-05
SLC25A30	42.4588	-1.09562	0.44441	-2.46535	0.013688	0.0296626
AKNA	881.647	-1.09581	0.239894	-4.56788	4.92693e-06	2.32745e-05
ZNF638	2369.1	-1.09692	0.218396	-5.0226	5.09755e-07	2.94146e-06
IL18BP	244.491	-1.09723	0.288355	-3.80514	0.000141723	0.000498291
FUS	8516.92	-1.09802	0.204061	-5.38082	7.41463e-08	4.94319e-07
MFNG	291.516	-1.09807	0.313556	-3.50198	0.000461807	0.00145352
ZBED6	138.668	-1.09835	0.316392	-3.4715	0.000517562	0.00161097
DDHD1	617.978	-1.09869	0.231513	-4.74569	2.07795e-06	1.06362e-05
MTAP	1059.55	-1.09874	0.215708	-5.09365	3.51242e-07	2.09193e-06
INTS8	516.45	-1.09891	0.232169	-4.73325	2.20958e-06	1.12529e-05
CXCL2	35.7926	-1.09947	0.48827	-2.25176	0.0243372	0.0491658
COX19	1160.85	-1.09955	0.234242	-4.6941	2.67787e-06	1.33992e-05
TBC1D31	260.955	-1.09957	0.270408	-4.06633	4.77589e-05	0.000185474
GNB4	658.599	-1.1002	0.224609	-4.89829	9.66758e-07	5.30092e-06
LMNB1	854.809	-1.10031	0.229269	-4.79919	1.59307e-06	8.35583e-06
CLSPN	2096.07	-1.10086	0.221209	-4.97658	6.47174e-07	3.66313e-06
ZNF197	297.1	-1.10112	0.257973	-4.26835	1.96926e-05	8.2552e-05
MORN1	120.027	-1.10237	0.326457	-3.37677	0.000733436	0.00219977
USPL1	430.362	-1.10305	0.243768	-4.52498	6.04024e-06	2.80702e-05
ZNF160	388.303	-1.10369	0.293259	-3.76355	0.000167518	0.000578362
FOXF2	356.215	-1.10371	0.24776	-4.45473	8.39988e-06	3.80386e-05
SPIN3	336.955	-1.10378	0.263974	-4.1814	2.89719e-05	0.000117494
CLOCK	884.826	-1.10388	0.225607	-4.89294	9.93401e-07	5.43421e-06
LARP1	13725.6	-1.10416	0.232136	-4.75651	1.96965e-06	1.01354e-05
RUNX3	161.64	-1.10438	0.294041	-3.75586	0.000172749	0.000595062
CCNT1	1565.83	-1.10453	0.208693	-5.2926	1.20593e-07	7.79123e-07
WDR19	222.393	-1.10454	0.269918	-4.09212	4.2745e-05	0.000167478
C11orf82	470.632	-1.10471	0.238095	-4.6398	3.48751e-06	1.70681e-05
FBXO17	573.291	-1.10563	0.228989	-4.82833	1.37684e-06	7.32295e-06
HAUS6	724.798	-1.10569	0.231213	-4.78212	1.73459e-06	9.01688e-06
DHX35	265.408	-1.10584	0.258514	-4.27766	1.8887e-05	7.94402e-05
DNMT3A	77.5771	-1.10687	0.364638	-3.03554	0.00240109	0.00638425
RBL1	403.85	-1.1069	0.24843	-4.45557	8.36713e-06	3.79144e-05
SIAH2	754.495	-1.10702	0.22712	-4.87417	1.09266e-06	5.93537e-06
RWDD3	146.808	-1.10714	0.306051	-3.61751	0.000297448	0.000972822
TMCC1	316.401	-1.10724	0.261358	-4.23649	2.27037e-05	9.40624e-05
GID4	261.203	-1.10744	0.260414	-4.25261	2.11297e-05	8.80106e-05
U2AF1L4	313.902	-1.10756	0.2578	-4.29619	1.73762e-05	7.36366e-05
C22orf39	478.914	-1.10756	0.239459	-4.62526	3.7412e-06	1.81409e-05
CTDSPL	730.837	-1.10808	0.256588	-4.31852	1.57079e-05	6.7213e-05
GCNT2	544.231	-1.10849	0.23798	-4.65791	3.19437e-06	1.57089e-05
DLX1	304.079	-1.10856	0.266897	-4.15353	3.2739e-05	0.000131529
C19orf26	490.272	-1.10884	0.277655	-3.99361	6.50757e-05	0.000245873
RLF	469.928	-1.1091	0.247575	-4.47987	7.4689e-06	3.41163e-05
TAC3	66.8048	-1.10984	0.383177	-2.89642	0.00377441	0.00953958
MED7	163.27	-1.1102	0.29349	-3.78275	0.000155105	0.000540909
MMACHC	375.823	-1.11033	0.25323	-4.38469	1.16154e-05	5.11647e-05
XPA	224.496	-1.11116	0.267803	-4.14918	3.33675e-05	0.000133922
DROSHA	2944.9	-1.11121	0.218417	-5.08758	3.62669e-07	2.15684e-06
PRKAA2	1713.08	-1.11145	0.217825	-5.10247	3.35245e-07	2.00324e-06
DCAF16	622.092	-1.11203	0.227572	-4.88651	1.02639e-06	5.60525e-06
C11orf30	727.106	-1.11402	0.225748	-4.93479	8.02383e-07	4.46721e-06
NUP107	1026.22	-1.1142	0.222385	-5.01021	5.43694e-07	3.1191e-06
CCDC59	423.378	-1.11446	0.252683	-4.41049	1.03138e-05	4.58903e-05
CCDC71L	203.497	-1.11454	0.279007	-3.99466	6.47873e-05	0.00024484
CLTCL1	2047.66	-1.11473	0.225746	-4.93797	7.89401e-07	4.40475e-06
GTF2H3	649.945	-1.11533	0.22853	-4.88043	1.05854e-06	5.76735e-06
C17orf51	1012.55	-1.11541	0.218027	-5.11593	3.12205e-07	1.88003e-06
BRCA2	295.994	-1.11541	0.288691	-3.86369	0.000111689	0.000401347
RAD50	1858.69	-1.11607	0.208039	-5.36472	8.1074e-08	5.38304e-07
ANKRD9	1500.87	-1.11618	0.262436	-4.25314	2.10798e-05	8.78252e-05
DDIT4	6895.67	-1.11686	0.211236	-5.28726	1.2416e-07	8.00269e-07
NFKBIA	840.224	-1.11699	0.222706	-5.01555	5.28828e-07	3.04076e-06
EPN2	1001.51	-1.11785	0.218786	-5.10935	3.23273e-07	1.9388e-06
PGM2L1	324.711	-1.11847	0.254032	-4.40285	1.06837e-05	4.74067e-05
DCP2	552.07	-1.1187	0.236689	-4.72645	2.28474e-06	1.15814e-05
FCHSD1	378.911	-1.11922	0.260301	-4.29971	1.7102e-05	7.26065e-05
TAF5	199.711	-1.11923	0.292923	-3.82089	0.00013297	0.000470051
TTC16	37.1936	-1.1208	0.469529	-2.38707	0.0169833	0.0358461
TVP23C	168.373	-1.12095	0.29679	-3.77692	0.00015878	0.000551954
SOCS4	812.189	-1.12246	0.23248	-4.82821	1.37767e-06	7.32498e-06
ZNF573	42.7073	-1.12336	0.466076	-2.41026	0.0159413	0.0338615
ZNF195	1096.93	-1.12342	0.232857	-4.82452	1.40341e-06	7.45451e-06
CCNO	1088.06	-1.12366	0.225344	-4.98642	6.15083e-07	3.49605e-06
FAM189B	2630.43	-1.12387	0.233357	-4.81612	1.46377e-06	7.74739e-06
SLC43A3	15052.3	-1.12432	0.197003	-5.70713	1.14895e-08	8.74285e-08
C19orf66	625.518	-1.1249	0.231991	-4.84888	1.24158e-06	6.66219e-06
NPM1	1590.83	-1.12537	0.253533	-4.43876	9.04789e-06	4.07355e-05
SPINK5	114.973	-1.12583	0.32656	-3.44754	0.000565722	0.00174326
ZCCHC14	1155.39	-1.12622	0.212929	-5.28917	1.22875e-07	7.92612e-07
PPP1R12A	3073.66	-1.12708	0.220443	-5.11279	3.17431e-07	1.90868e-06
GRIN2D	2289.19	-1.12713	0.231584	-4.86703	1.13287e-06	6.12729e-06
AHSA2	1366.66	-1.12713	0.273904	-4.11505	3.87096e-05	0.000153436
BIRC7	49.5448	-1.12798	0.423892	-2.66102	0.00779054	0.0181072
EFCAB11	47.0765	-1.12863	0.440431	-2.56256	0.0103903	0.0232803
KIAA1958	262.351	-1.12865	0.273343	-4.12907	3.64237e-05	0.000145223
ORC6	773.67	-1.12893	0.231801	-4.87025	1.11456e-06	6.03426e-06
CALD1	2891.11	-1.12951	0.216535	-5.2163	1.8253e-07	1.14393e-06
STK38L	248.385	-1.12955	0.262109	-4.30945	1.63661e-05	6.98095e-05
USP13	875.995	-1.12968	0.224375	-5.03478	4.78406e-07	2.77431e-06
HILPDA	645.378	-1.1297	0.240714	-4.69314	2.69045e-06	1.34539e-05
SNAI2	185.925	-1.13014	0.282702	-3.99764	6.39768e-05	0.000242002
MND1	118.814	-1.13082	0.318921	-3.54578	0.000391454	0.00125067
PHF10	476.237	-1.13106	0.245521	-4.60679	4.08934e-06	1.97117e-05
TMC5	769.167	-1.13116	0.232429	-4.86668	1.1349e-06	6.13419e-06
ARHGEF9	549.899	-1.13123	0.229406	-4.9311	8.17667e-07	4.54145e-06
DIP2A	1264.81	-1.13159	0.228788	-4.94601	7.57489e-07	4.23918e-06
ATAD2B	143.197	-1.1324	0.299808	-3.77708	0.000158678	0.00055172
HPD	6772.79	-1.13243	0.22138	-5.11532	3.13213e-07	1.88471e-06
RPL17	126.281	-1.13307	0.312938	-3.62076	0.000293741	0.000961661
MIPOL1	77.5494	-1.13379	0.364997	-3.1063	0.00189443	0.00516165
TRMT5	205.749	-1.13482	0.281678	-4.02879	5.60646e-05	0.000214612
IWS1	1160.2	-1.13504	0.216506	-5.24253	1.58388e-07	1.00382e-06
GPR135	40.7482	-1.1353	0.476955	-2.38031	0.017298	0.036449
GPBP1L1	1490.34	-1.13532	0.215092	-5.27829	1.30398e-07	8.38488e-07
DCAF6	1247.01	-1.13537	0.212271	-5.34869	8.85914e-08	5.84173e-07
VCPKMT	162.985	-1.13576	0.292761	-3.87949	0.000104677	0.000378065
CDC26	46.8242	-1.13613	0.440975	-2.5764	0.00998354	0.0224771
CPSF2	430.679	-1.13647	0.241156	-4.7126	2.44579e-06	1.23173e-05
RFX7	391.899	-1.13663	0.242551	-4.68612	2.78427e-06	1.38763e-05
LRP8	2177.52	-1.13686	0.217242	-5.23313	1.66663e-07	1.05218e-06
CNKSR1	823.119	-1.1371	0.248837	-4.56966	4.88518e-06	2.3104e-05
PITPNB	1280.83	-1.13791	0.211178	-5.38838	7.10948e-08	4.76312e-07
ANKRD13B	3349.28	-1.13808	0.234064	-4.86227	1.16045e-06	6.26604e-06
EML3	2072.71	-1.13823	0.2453	-4.64017	3.48129e-06	1.70427e-05
GPATCH2L	444.409	-1.13948	0.245543	-4.64068	3.47266e-06	1.70107e-05
TMEM243	371.346	-1.13964	0.245776	-4.6369	3.53677e-06	1.72781e-05
FBLIM1	49.188	-1.13999	0.426584	-2.67237	0.00753179	0.0176062
KIAA1919	292.762	-1.14003	0.265487	-4.2941	1.75405e-05	7.42751e-05
FBXO44	150.566	-1.14028	0.3245	-3.51397	0.000441466	0.00139434
ZNF354A	44.6591	-1.14062	0.444206	-2.56776	0.0102357	0.022975
ZBTB8OS	252.228	-1.14065	0.265885	-4.29002	1.78656e-05	7.54948e-05
GCC2	1741.7	-1.1407	0.207264	-5.50359	3.72127e-08	2.61226e-07
PMEPA1	1986.73	-1.14087	0.214527	-5.31808	1.04869e-07	6.83495e-07
AGAP7	38.2023	-1.14094	0.480983	-2.3721	0.0176872	0.0372018
LETMD1	2903.6	-1.14122	0.204065	-5.59242	2.23925e-08	1.62507e-07
TLK1	433.075	-1.14214	0.236841	-4.82239	1.41848e-06	7.52969e-06
MTERFD1	278.251	-1.14286	0.268374	-4.25847	2.05833e-05	8.59984e-05
SFXN3	2167.75	-1.14341	0.213683	-5.35096	8.74897e-08	5.78311e-07
YEATS4	211.036	-1.14353	0.278094	-4.11204	3.92177e-05	0.000155262
NFATC2IP	2873.98	-1.14357	0.204408	-5.59453	2.21218e-08	1.60614e-07
PDCD7	1184.47	-1.14377	0.216296	-5.28797	1.23681e-07	7.97498e-07
GINS4	570.319	-1.14406	0.250974	-4.55846	5.15292e-06	2.42402e-05
SETX	1177.07	-1.14415	0.213644	-5.35543	8.53525e-08	5.6579e-07
RPAP2	182.796	-1.14592	0.28195	-4.06426	4.81848e-05	0.000186994
ZNF398	585.578	-1.14619	0.230654	-4.96928	6.72012e-07	3.79449e-06
MED12	1147.41	-1.14664	0.224398	-5.10986	3.22391e-07	1.93515e-06
CDK5RAP2	1636.87	-1.1467	0.216649	-5.2929	1.20391e-07	7.78129e-07
EML2	3348.68	-1.14686	0.210304	-5.45334	4.94315e-08	3.40602e-07
MARK3	881.772	-1.14799	0.220004	-5.21804	1.8083e-07	1.13415e-06
CD3EAP	949.433	-1.14812	0.237781	-4.82849	1.37571e-06	7.31932e-06
LRCH3	188.399	-1.14824	0.294428	-3.89989	9.6235e-05	0.000350213
ORAOV1	336.847	-1.14854	0.247505	-4.64046	3.47642e-06	1.7024e-05
TLE6	340.883	-1.14909	0.253693	-4.52946	5.91354e-06	2.7552e-05
FLVCR1	1686.6	-1.14925	0.216621	-5.30533	1.12469e-07	7.29817e-07
BICD1	226.917	-1.14929	0.270093	-4.25518	2.08884e-05	8.70725e-05
CRKL	2589.5	-1.14932	0.252879	-4.54493	5.49539e-06	2.57288e-05
ZSCAN9	554.918	-1.14984	0.233402	-4.92644	8.37431e-07	4.64332e-06
CCDC9	836.844	-1.15109	0.228409	-5.03961	4.66488e-07	2.71224e-06
ANKRD32	3516.49	-1.15131	0.205643	-5.59857	2.16131e-08	1.57061e-07
WNT2B	41.6361	-1.15176	0.452171	-2.54717	0.01086	0.0242064
RHOU	156.885	-1.15188	0.293797	-3.92066	8.83052e-05	0.000324104
AP1S3	373.348	-1.15272	0.250633	-4.59924	4.24032e-06	2.03673e-05
SLC38A2	7242.67	-1.15273	0.212628	-5.42137	5.91426e-08	4.01181e-07
RBM41	1541.36	-1.15299	0.233694	-4.93378	8.06514e-07	4.48868e-06
ZNF107	170.399	-1.15366	0.294435	-3.91822	8.9204e-05	0.000327181
ZNF782	61.6796	-1.15447	0.406784	-2.83805	0.00453903	0.0112302
SSH3	958.403	-1.15463	0.264183	-4.37059	1.2391e-05	5.42441e-05
NKRF	737.093	-1.15515	0.221203	-5.22215	1.76856e-07	1.11136e-06
ROCK2	1167.92	-1.15656	0.21823	-5.29972	1.15978e-07	7.52287e-07
UIMC1	538.542	-1.15718	0.229645	-5.03897	4.68032e-07	2.71899e-06
GTSE1	1074.23	-1.15721	0.216163	-5.35341	8.63105e-08	5.71414e-07
CCDC113	267.392	-1.15755	0.275402	-4.20312	2.63256e-05	0.000107646
SRSF3	1871.54	-1.15772	0.234071	-4.946	7.57527e-07	4.23918e-06
KIF4A	612.956	-1.1579	0.232508	-4.98003	6.35731e-07	3.60211e-06
UVRAG	470.204	-1.15808	0.235451	-4.91857	8.71808e-07	4.81755e-06
ENGASE	1709.72	-1.15835	0.245488	-4.71855	2.37531e-06	1.1992e-05
TEX15	352.265	-1.15902	0.256034	-4.52681	5.98806e-06	2.78674e-05
GLI1	156.482	-1.16004	0.293629	-3.95069	7.79256e-05	0.000289527
SPATA13	462.615	-1.16037	0.252075	-4.60327	4.15902e-06	2.00062e-05
TROAP	3542.08	-1.16045	0.220975	-5.25152	1.50845e-07	9.59749e-07
MOB3C	308.812	-1.16058	0.253748	-4.57374	4.79101e-06	2.27245e-05
ESCO1	322.723	-1.16062	0.24887	-4.66358	3.10763e-06	1.53007e-05
AHI1	1197.84	-1.16162	0.214553	-5.41412	6.15896e-08	4.16393e-07
MRM1	625.235	-1.16258	0.250688	-4.63756	3.52539e-06	1.72328e-05
IKBKE	385.017	-1.16284	0.25975	-4.47677	7.57821e-06	3.45866e-05
TMEM181	1068.43	-1.16287	0.224071	-5.18973	2.10595e-07	1.30329e-06
ZNF786	214.067	-1.16374	0.278865	-4.17312	3.00462e-05	0.000121549
NAPRT1	4664.43	-1.16385	0.253934	-4.58328	4.57728e-06	2.17869e-05
SIM2	208.021	-1.16482	0.276036	-4.21982	2.44499e-05	0.000100658
TNRC6B	3474.31	-1.16486	0.210926	-5.52261	3.34006e-08	2.36092e-07
ZBTB22	462.172	-1.1649	0.244268	-4.76894	1.85196e-06	9.56601e-06
PLEKHF2	149.677	-1.16502	0.310339	-3.75401	0.000174031	0.000598657
ENOX1	150.271	-1.16521	0.333507	-3.4938	0.000476206	0.0014948
NARS	1549.13	-1.16544	0.223593	-5.21233	1.8648e-07	1.166e-06
BIVM	482.489	-1.16554	0.239753	-4.86141	1.16554e-06	6.29147e-06
SRSF10	1657.73	-1.16664	0.225249	-5.17936	2.22648e-07	1.37371e-06
NSA2	512.039	-1.16696	0.26396	-4.42096	9.82619e-06	4.38881e-05
PALB2	366.345	-1.16712	0.244369	-4.77606	1.78759e-06	9.26581e-06
LRRC3	62.5607	-1.16734	0.405838	-2.87636	0.00402295	0.010088
GDA	2619.67	-1.16864	0.206587	-5.65688	1.54151e-08	1.14887e-07
PABPC1L	1204.4	-1.16895	0.264228	-4.42402	9.68828e-06	4.33434e-05
POLM	646.551	-1.17041	0.252779	-4.63017	3.65358e-06	1.7753e-05
ZCCHC3	883.293	-1.17055	0.240183	-4.8736	1.09582e-06	5.95054e-06
RDH13	1154.41	-1.17076	0.235164	-4.97847	6.40873e-07	3.62998e-06
MDGA2	57.2244	-1.17267	0.40691	-2.88189	0.00395299	0.00993089
HSF4	656.703	-1.17313	0.267743	-4.38157	1.17826e-05	5.18453e-05
SYP	103.689	-1.17474	0.340378	-3.45128	0.000557929	0.00172215
KLF13	3896.62	-1.17509	0.213282	-5.50956	3.59727e-08	2.53175e-07
DUSP12	369.598	-1.17528	0.248523	-4.72907	2.2555e-06	1.14438e-05
PDE4DIP	649.482	-1.17597	0.252117	-4.6644	3.09525e-06	1.52444e-05
PCIF1	827.103	-1.17614	0.241667	-4.86679	1.13428e-06	6.13283e-06
KRIT1	658.176	-1.17632	0.228415	-5.14993	2.60585e-07	1.58736e-06
LYSMD3	237.408	-1.17734	0.270843	-4.34694	1.38048e-05	5.97755e-05
TRA2B	1743.67	-1.17745	0.221017	-5.32741	9.96236e-08	6.51388e-07
DENR	661.801	-1.17795	0.228406	-5.15724	2.50614e-07	1.53177e-06
DRAM1	720.143	-1.17795	0.237155	-4.96701	6.79935e-07	3.83657e-06
FAM217B	317.894	-1.17821	0.253038	-4.65625	3.22019e-06	1.58311e-05
CXorf38	414.168	-1.1786	0.247239	-4.76706	1.86938e-06	9.64681e-06
GGCT	799.223	-1.17902	0.221503	-5.3228	1.0218e-07	6.67302e-07
KIAA1598	1615.19	-1.18075	0.218943	-5.39295	6.93095e-08	4.6569e-07
ENTPD4	927.256	-1.18076	0.216877	-5.4444	5.19813e-08	3.5601e-07
ZXDC	543.812	-1.18127	0.240746	-4.90673	9.26054e-07	5.0983e-06
DSCC1	237.215	-1.18129	0.281258	-4.20001	2.669e-05	0.000109027
MLLT10	833.982	-1.18196	0.235493	-5.01909	5.19156e-07	2.99042e-06
OXTR	78.505	-1.18277	0.391172	-3.02366	0.00249734	0.00660669
FUBP1	953.481	-1.18305	0.21548	-5.49029	4.01269e-08	2.80235e-07
NAV1	3214.06	-1.18327	0.210347	-5.62533	1.85149e-08	1.35879e-07
TLK2	360.736	-1.1834	0.250677	-4.72083	2.34879e-06	1.18691e-05
ZNF248	452.441	-1.18426	0.25249	-4.6903	2.72805e-06	1.36169e-05
ZSCAN32	546.552	-1.18427	0.230054	-5.14777	2.63608e-07	1.60517e-06
SMG1	3008.55	-1.18569	0.240692	-4.92618	8.38541e-07	4.64789e-06
ZNF639	316.596	-1.1862	0.251756	-4.7117	2.45654e-06	1.23677e-05
RBFOX2	2394.07	-1.18641	0.209447	-5.66449	1.47459e-08	1.10354e-07
SPIRE1	398.771	-1.18705	0.24068	-4.93206	8.13655e-07	4.52379e-06
TAS2R20	70.9855	-1.18723	0.40121	-2.95913	0.00308505	0.00796895
MPV17L	100.348	-1.18735	0.334807	-3.54637	0.000390583	0.00124838
KNOP1	1739.08	-1.1879	0.244437	-4.85973	1.17549e-06	6.34095e-06
MIER1	960.317	-1.18791	0.217395	-5.46429	4.64773e-08	3.21146e-07
MICAL1	111.881	-1.189	0.32342	-3.67634	0.000236609	0.000791787
DLG1	970.457	-1.18935	0.220807	-5.38636	7.18987e-08	4.80908e-07
PTP4A2	2743.19	-1.18972	0.222271	-5.35257	8.6714e-08	5.73649e-07
NPHP3	222.996	-1.18985	0.268894	-4.42496	9.64603e-06	4.31781e-05
RAB17	685.512	-1.19013	0.230786	-5.15684	2.51154e-07	1.5345e-06
ZNF791	579.029	-1.19029	0.244293	-4.87237	1.1027e-06	5.98391e-06
LRP1	10461.7	-1.19096	0.24806	-4.80107	1.57818e-06	8.29369e-06
EFCAB14	1208.16	-1.19101	0.227192	-5.24231	1.58576e-07	1.00462e-06
CHD1	1509	-1.19162	0.208872	-5.70501	1.16339e-08	8.84858e-08
ENTPD2	132.462	-1.19164	0.342726	-3.47696	0.000507136	0.00158154
MAML1	1072.46	-1.19169	0.228286	-5.22018	1.78753e-07	1.12242e-06
GRIPAP1	1706.68	-1.19217	0.207896	-5.73447	9.78205e-09	7.52433e-08
KLHL5	1212.45	-1.19245	0.215348	-5.53733	3.07125e-08	2.18226e-07
PHF3	1440.8	-1.19346	0.210355	-5.67356	1.39864e-08	1.05056e-07
NXPE3	174.033	-1.19441	0.285281	-4.18678	2.82935e-05	0.000115058
UTP3	909.215	-1.19448	0.225713	-5.29201	1.20979e-07	7.81307e-07
SPINK13	648.259	-1.19488	0.255576	-4.67525	2.93602e-06	1.45392e-05
EPB41	1021.55	-1.19539	0.222181	-5.38026	7.43804e-08	4.95677e-07
PAIP1	286.302	-1.19572	0.264194	-4.52592	6.01328e-06	2.79688e-05
CCDC61	253.384	-1.19604	0.279978	-4.27191	1.93806e-05	8.13697e-05
RAP2B	600.98	-1.19617	0.251586	-4.75453	1.98906e-06	1.02224e-05
SLC25A27	122.042	-1.19733	0.365107	-3.27939	0.0010403	0.00302272
PLEKHA8	372.17	-1.19735	0.258389	-4.63388	3.58869e-06	1.7495e-05
AMER1	892.271	-1.19757	0.235805	-5.07863	3.80165e-07	2.25185e-06
DHFR	578.287	-1.19787	0.227848	-5.25734	1.46156e-07	9.32093e-07
KIF7	362.294	-1.19797	0.256371	-4.67282	2.97094e-06	1.4681e-05
FAM117B	112.505	-1.2002	0.325862	-3.68314	0.000230378	0.000774432
ARHGAP32	704.253	-1.20064	0.235449	-5.09936	3.40811e-07	2.03398e-06
REV3L	990.257	-1.20087	0.227282	-5.28362	1.26656e-07	8.15388e-07
ZNF106	4192.01	-1.2009	0.214195	-5.60656	2.06387e-08	1.50382e-07
DNAAF3	545.627	-1.20171	0.240347	-4.9999	5.73586e-07	3.28192e-06
FAM167B	282.435	-1.20219	0.278589	-4.31529	1.59397e-05	6.8151e-05
D2HGDH	794.852	-1.2025	0.252041	-4.77105	1.83265e-06	9.47527e-06
USP31	612.353	-1.20348	0.230505	-5.22104	1.77919e-07	1.11761e-06
HAUS8	257.871	-1.20393	0.261722	-4.60004	4.22415e-06	2.02956e-05
XIAP	1284.54	-1.20428	0.226296	-5.32169	1.02807e-07	6.71127e-07
RASSF8	535.256	-1.20521	0.235296	-5.12213	3.02109e-07	1.82395e-06
CDC42BPA	1961.35	-1.2066	0.207709	-5.80912	6.28034e-09	5.0031e-08
TULP3	1182.25	-1.20676	0.217941	-5.5371	3.07529e-08	2.18418e-07
ARPP19	933.97	-1.20691	0.215891	-5.59038	2.26575e-08	1.63935e-07
ZNF619	83.7961	-1.20695	0.353158	-3.4176	0.000631753	0.00192633
RC3H2	242.191	-1.2076	0.294947	-4.09429	4.23469e-05	0.000166158
NDEL1	1051.91	-1.20845	0.223491	-5.40717	6.4029e-08	4.31812e-07
ROCK1	1468.89	-1.20909	0.213591	-5.66079	1.50677e-08	1.12607e-07
C17orf53	1016.32	-1.20948	0.233355	-5.18298	2.1837e-07	1.35038e-06
METTL16	1376.93	-1.20967	0.24525	-4.93238	8.12319e-07	4.5179e-06
SLC27A1	445.459	-1.20967	0.269394	-4.49034	7.11109e-06	3.26466e-05
RCN3	1799.12	-1.21002	0.216773	-5.58198	2.37797e-08	1.71506e-07
ZNF680	189.776	-1.21009	0.308344	-3.92449	8.69135e-05	0.000319571
SUZ12	1054.37	-1.21037	0.217166	-5.57347	2.49713e-08	1.79229e-07
DSN1	920.159	-1.21048	0.224361	-5.39522	6.84382e-08	4.60405e-07
USP42	1070.35	-1.21056	0.216827	-5.58305	2.36331e-08	1.70676e-07
PTCD3	2823.19	-1.21145	0.220308	-5.4989	3.82177e-08	2.6805e-07
RPL5	1368.3	-1.21203	0.215335	-5.62857	1.81706e-08	1.33532e-07
BRD7	233.922	-1.21271	0.276292	-4.38924	1.13747e-05	5.02131e-05
C16orf59	653.818	-1.21274	0.259952	-4.66524	3.08259e-06	1.51866e-05
AARS2	1684.21	-1.21293	0.214333	-5.65911	1.5216e-08	1.13507e-07
DAZAP1	5728.77	-1.21305	0.208297	-5.82368	5.75656e-09	4.62653e-08
PTRH1	354.881	-1.21313	0.262336	-4.62432	3.75826e-06	1.82182e-05
CBFA2T3	529.238	-1.21365	0.258768	-4.69011	2.73055e-06	1.36252e-05
HMGB2	1681.15	-1.21489	0.209872	-5.78871	7.09283e-09	5.57142e-08
STX17	584.966	-1.21491	0.229321	-5.29786	1.17169e-07	7.59411e-07
INCENP	2390.99	-1.21491	0.209402	-5.80181	6.5604e-09	5.20127e-08
EPM2AIP1	1479.45	-1.21493	0.220331	-5.51411	3.50559e-08	2.4715e-07
SESN3	762.825	-1.21538	0.223241	-5.44424	5.20276e-08	3.56177e-07
QRSL1	406.242	-1.21584	0.24413	-4.98027	6.34954e-07	3.59896e-06
NF1	1095.49	-1.21612	0.222051	-5.47674	4.33236e-08	3.01141e-07
CRYZL1	176.829	-1.21666	0.292674	-4.15704	3.22393e-05	0.000129649
ZHX3	957.847	-1.21681	0.219571	-5.54175	2.99465e-08	2.13155e-07
REV1	721.875	-1.21723	0.235418	-5.17049	2.33477e-07	1.43618e-06
CWC27	671.273	-1.21726	0.231267	-5.26346	1.4137e-07	9.0511e-07
ZNF480	187.851	-1.21736	0.285892	-4.25811	2.06165e-05	8.61153e-05
PPFIA4	409.156	-1.21767	0.2804	-4.34262	1.40791e-05	6.08181e-05
ZCCHC7	409.783	-1.21777	0.241463	-5.04328	4.57629e-07	2.66901e-06
SPOCK1	446.507	-1.21863	0.243996	-4.99446	5.90017e-07	3.36531e-06
MAP7D3	1323.96	-1.21878	0.227807	-5.35004	8.7935e-08	5.80604e-07
SLC2A14	44.6746	-1.21922	0.457513	-2.66488	0.00770159	0.0179414
MINA	355.932	-1.21935	0.253504	-4.80997	1.50952e-06	7.96626e-06
RMND5B	694.897	-1.22044	0.226396	-5.39072	7.01775e-08	4.70746e-07
RIC8B	365.963	-1.22061	0.246048	-4.96087	7.01784e-07	3.9497e-06
FBXO41	2508.54	-1.22122	0.261234	-4.6748	2.94239e-06	1.45656e-05
MTPAP	572.131	-1.22193	0.236458	-5.16763	2.37076e-07	1.45502e-06
POLI	155.706	-1.22223	0.35895	-3.40503	0.000661573	0.00200787
FHL3	767.481	-1.22311	0.257467	-4.75055	2.02861e-06	1.04052e-05
KTN1	11684.5	-1.22351	0.20256	-6.04027	1.53859e-09	1.3658e-08
SRRM1	3244.7	-1.22354	0.214915	-5.69313	1.24731e-08	9.44726e-08
IPPK	648.491	-1.22374	0.226131	-5.41163	6.2453e-08	4.21707e-07
DPP8	421.337	-1.22456	0.247199	-4.95374	7.28005e-07	4.0852e-06
CEP55	498.397	-1.22522	0.236611	-5.17822	2.24011e-07	1.38107e-06
DERL3	122.057	-1.22533	0.424386	-2.88731	0.00388551	0.00978398
NOS1AP	222.299	-1.22552	0.304128	-4.02962	5.58665e-05	0.000213954
SORCS1	44.0312	-1.22645	0.448728	-2.73317	0.00627276	0.01497
IFT81	336.336	-1.22688	0.248473	-4.93768	7.90562e-07	4.40742e-06
NAP1L1	5184.29	-1.22754	0.202037	-6.07581	1.23364e-09	1.11143e-08
DIRAS1	404.949	-1.22807	0.26341	-4.66219	3.12859e-06	1.53993e-05
ANKRD40	754.057	-1.23013	0.252604	-4.8698	1.1171e-06	6.046e-06
ESPL1	2428.3	-1.23018	0.233874	-5.26003	1.44034e-07	9.20362e-07
UTP14A	749.708	-1.23052	0.233414	-5.27183	1.3507e-07	8.6624e-07
PACSIN3	2378.13	-1.23144	0.221352	-5.56325	2.64789e-08	1.89678e-07
IRS2	5135.67	-1.23148	0.210163	-5.85964	4.63869e-09	3.79354e-08
ZBTB7A	5632.65	-1.23179	0.21149	-5.82437	5.73296e-09	4.61438e-08
LYRM7	584.799	-1.23246	0.228025	-5.40491	6.48395e-08	4.37033e-07
VWDE	167.705	-1.23277	0.308449	-3.99666	6.42438e-05	0.000242955
LRIF1	119.167	-1.2333	0.324353	-3.80235	0.000143332	0.000503511
SFXN2	283.269	-1.23334	0.282503	-4.36576	1.26682e-05	5.53388e-05
CUL4A	4058.03	-1.23337	0.202994	-6.07587	1.23316e-09	1.11143e-08
SIX4	380.718	-1.23367	0.244572	-5.04419	4.55446e-07	2.65818e-06
AGAP4	55.5539	-1.23385	0.417289	-2.95681	0.00310835	0.00802024
EFR3B	714.212	-1.235	0.22864	-5.4015	6.60843e-08	4.4512e-07
ZNF678	133.701	-1.23514	0.313676	-3.93764	8.22868e-05	0.000304206
ZKSCAN1	2965.88	-1.23626	0.234964	-5.2615	1.42885e-07	9.14094e-07
SMIM10	1465.64	-1.23725	0.216656	-5.71067	1.1253e-08	8.57091e-08
PHF21A	1891.05	-1.23731	0.206187	-6.00093	1.96185e-09	1.70989e-08
FKBP11	1304.23	-1.23923	0.233315	-5.31139	1.08794e-07	7.07658e-07
RUFY3	413.092	-1.23996	0.275743	-4.49678	6.89907e-06	3.17536e-05
CCDC176	50.2774	-1.24192	0.424267	-2.92721	0.00342018	0.00872951
REP15	44.4729	-1.24221	0.449088	-2.76608	0.00567346	0.0136889
ZNF697	173.331	-1.24258	0.299866	-4.14378	3.41633e-05	0.000136846
SLC22A15	82.5522	-1.24263	0.421343	-2.94921	0.00318582	0.00819937
NAIP	123.084	-1.24267	0.364132	-3.4127	0.000643221	0.0019569
AMDHD2	2054.78	-1.24297	0.250432	-4.96333	6.9295e-07	3.90461e-06
SPIRE2	3027.4	-1.24314	0.241593	-5.14559	2.66676e-07	1.62264e-06
C9orf153	33.4718	-1.24434	0.502029	-2.47862	0.0131893	0.028723
BLM	473.85	-1.24536	0.243452	-5.11543	3.13034e-07	1.88433e-06
ZNF594	226.526	-1.24558	0.284118	-4.38401	1.16514e-05	5.13005e-05
FAM27E3	44.515	-1.24568	0.477851	-2.60685	0.00913798	0.0208032
TTBK2	77.0142	-1.24644	0.364257	-3.42186	0.00062194	0.0018996
STX16	2275.69	-1.24655	0.208319	-5.98384	2.17942e-09	1.8824e-08
LRRC37B	50.0953	-1.24661	0.419492	-2.97172	0.00296136	0.00769208
CATSPER2	279.98	-1.24708	0.264987	-4.70621	2.5237e-06	1.26823e-05
SUPT20H	477.909	-1.24775	0.246494	-5.062	4.14882e-07	2.43713e-06
ITSN2	614.987	-1.24801	0.233271	-5.35002	8.79434e-08	5.80604e-07
SPDL1	911.783	-1.24801	0.222659	-5.60501	2.08239e-08	1.51664e-07
MBD2	972.568	-1.24809	0.215398	-5.79433	6.85952e-09	5.40117e-08
SAP30L	532.087	-1.24837	0.229809	-5.43218	5.5669e-08	3.79671e-07
FAM107B	834.815	-1.24852	0.218379	-5.7172	1.08291e-08	8.26343e-08
NFIB	4620.23	-1.24889	0.206649	-6.04354	1.50766e-09	1.34053e-08
ITFG2	534.583	-1.25022	0.25193	-4.96259	6.9559e-07	3.91678e-06
SENP1	362.204	-1.25034	0.245799	-5.08684	3.64081e-07	2.16445e-06
TRIM33	2649.87	-1.2509	0.205401	-6.09003	1.1289e-09	1.02557e-08
EIF3J	2591.26	-1.25102	0.217395	-5.7546	8.68486e-09	6.72798e-08
SNRPD1	176.743	-1.25106	0.303537	-4.1216	3.76251e-05	0.00014961
GJC1	1080.8	-1.2516	0.21732	-5.75925	8.44907e-09	6.57029e-08
HNRNPA1	343.565	-1.25257	0.252386	-4.9629	6.94475e-07	3.91185e-06
CBS	7168.8	-1.25329	0.214214	-5.85062	4.89738e-09	3.98511e-08
MTF1	953.463	-1.25341	0.225968	-5.54687	2.9083e-08	2.07461e-07
THAP5	191.541	-1.25432	0.289994	-4.32533	1.52302e-05	6.53576e-05
RAD54L	1244.26	-1.25473	0.21881	-5.73433	9.78967e-09	7.52664e-08
ZNF267	133.622	-1.25501	0.313199	-4.00707	6.14762e-05	0.000233355
HEXIM1	3429.37	-1.25513	0.230815	-5.43783	5.39321e-08	3.68288e-07
C15orf38	306.515	-1.25521	0.273365	-4.59172	4.39602e-06	2.10346e-05
PPIG	2019	-1.25671	0.206296	-6.0918	1.1165e-09	1.01487e-08
WNK1	7303.4	-1.25681	0.216662	-5.80082	6.5991e-09	5.22894e-08
RBM33	2887.9	-1.25807	0.226475	-5.555	2.77614e-08	1.98555e-07
ZBTB5	894.246	-1.25888	0.263635	-4.7751	1.79617e-06	9.30435e-06
ATAD5	751.545	-1.25978	0.245441	-5.13273	2.85566e-07	1.7292e-06
DEK	2228.28	-1.26006	0.20796	-6.05916	1.36832e-09	1.22533e-08
ACTR3B	229.92	-1.26071	0.274686	-4.58966	4.43969e-06	2.12124e-05
ZNF169	130.661	-1.26097	0.323406	-3.89905	9.65723e-05	0.000351284
ZNF618	914.645	-1.26137	0.232886	-5.41626	6.08597e-08	4.118e-07
RMI2	456.952	-1.26334	0.246616	-5.12272	3.01159e-07	1.81956e-06
SENP2	497.816	-1.26425	0.238822	-5.29372	1.19852e-07	7.74949e-07
KIAA1524	672.138	-1.26436	0.230002	-5.49717	3.85926e-08	2.70447e-07
STX1A	599.643	-1.26479	0.242763	-5.20998	1.88865e-07	1.18001e-06
MORF4L2	2846.17	-1.26605	0.222734	-5.68413	1.31484e-08	9.92644e-08
USP36	4986.65	-1.26605	0.206885	-6.11959	9.38184e-10	8.64349e-09
C19orf25	782.192	-1.2664	0.243173	-5.20782	1.91067e-07	1.19331e-06
PPAN	247.326	-1.26805	0.279079	-4.5437	5.5276e-06	2.58573e-05
FAM86B1	32.892	-1.26816	0.487494	-2.60138	0.00928496	0.0211054
C2CD2	1018.51	-1.26871	0.235683	-5.38313	7.32024e-08	4.89025e-07
GOLGA3	3154.87	-1.26899	0.20382	-6.22605	4.78341e-10	4.62567e-09
HIP1	3510.35	-1.2702	0.252698	-5.02655	4.99384e-07	2.8857e-06
EVPL	6106.35	-1.27051	0.237323	-5.35352	8.62614e-08	5.7135e-07
E2F2	1998.23	-1.27168	0.224065	-5.67551	1.38272e-08	1.0401e-07
TMEM178B	412.7	-1.27192	0.262672	-4.84223	1.28391e-06	6.86899e-06
SECISBP2	887.044	-1.27213	0.218469	-5.82294	5.78214e-09	4.64251e-08
KIF13A	1325.29	-1.27215	0.220444	-5.77084	7.88761e-09	6.15423e-08
EXOC3L4	38.9264	-1.27234	0.459034	-2.77179	0.00557498	0.0134683
ZNF555	121.692	-1.27318	0.317578	-4.00904	6.09672e-05	0.000231584
UCHL5	975.526	-1.27321	0.215853	-5.8985	3.6682e-09	3.04259e-08
RBM43	48.7144	-1.2742	0.431338	-2.95406	0.00313623	0.00808449
VIPR2	453.492	-1.27428	0.244432	-5.21322	1.85592e-07	1.16134e-06
CEP290	840.227	-1.27434	0.223501	-5.70174	1.18592e-08	9.00734e-08
C2orf82	26.885	-1.276	0.526096	-2.4254	0.0152913	0.0326639
TCOF1	10739.2	-1.27632	0.20888	-6.11029	9.94522e-10	9.10593e-09
PFAS	3136.67	-1.2764	0.223281	-5.71657	1.08693e-08	8.29028e-08
RNF24	1042.99	-1.27691	0.233544	-5.46753	4.56353e-08	3.15864e-07
CARD10	2153	-1.27694	0.253255	-5.04213	4.60377e-07	2.68216e-06
SOCS6	346.659	-1.27704	0.279447	-4.56989	4.87978e-06	2.30852e-05
CHD2	3694.19	-1.27719	0.213974	-5.96891	2.38841e-09	2.05529e-08
AGAP9	25.3675	-1.27797	0.535883	-2.3848	0.0170883	0.036049
SHPRH	241.91	-1.27836	0.264784	-4.82793	1.3796e-06	7.33285e-06
RGMB	645.169	-1.2784	0.231241	-5.52845	3.23069e-08	2.28956e-07
ANKRD27	1070.61	-1.2788	0.218501	-5.85258	4.84008e-09	3.94439e-08
SIX1	52.1278	-1.27904	0.425489	-3.00605	0.00264663	0.00695995
TMCO6	679.498	-1.27942	0.240529	-5.31919	1.04233e-07	6.79647e-07
RHOQ	609.322	-1.27967	0.227798	-5.61758	1.9365e-08	1.41735e-07
TRPS1	535.941	-1.28027	0.234094	-5.46906	4.52427e-08	3.13279e-07
SETD6	1051.27	-1.28029	0.216221	-5.92121	3.19572e-09	2.68069e-08
FKRP	1161.05	-1.28043	0.22083	-5.79827	6.70031e-09	5.2937e-08
ASB1	998.2	-1.28272	0.215108	-5.96315	2.47419e-09	2.12463e-08
MAGEF1	768.197	-1.28356	0.220135	-5.83081	5.51602e-09	4.45296e-08
RASA2	75.2904	-1.28382	0.370772	-3.46256	0.000535066	0.00165881
MAK16	443.235	-1.28408	0.238694	-5.37962	7.46414e-08	4.9701e-07
TCF20	2071.57	-1.28461	0.221533	-5.79873	6.68186e-09	5.28168e-08
WAC	2072.95	-1.28508	0.213619	-6.01576	1.79049e-09	1.5706e-08
PPP1R26	1820.99	-1.28567	0.206664	-6.22105	4.93833e-10	4.76787e-09
FBXO21	774.26	-1.28581	0.267027	-4.81527	1.47003e-06	7.77547e-06
ZBED5	965.999	-1.28604	0.229699	-5.59878	2.15862e-08	1.56936e-07
FAM208A	954.621	-1.28767	0.232264	-5.54401	2.95628e-08	2.10608e-07
MAPK4	1238.79	-1.28795	0.228864	-5.62759	1.8274e-08	1.34171e-07
RPP38	286.75	-1.28798	0.275355	-4.67753	2.90347e-06	1.44043e-05
MBNL3	626.957	-1.28869	0.226806	-5.68189	1.33218e-08	1.0048e-07
OSBPL5	3073	-1.28934	0.251389	-5.12888	2.9147e-07	1.76429e-06
THAP6	136.428	-1.28949	0.311441	-4.14039	3.46711e-05	0.00013871
DSP	7428.88	-1.28975	0.224266	-5.75101	8.87145e-09	6.85949e-08
PDIK1L	85.8811	-1.28975	0.35479	-3.63525	0.000277707	0.000915231
RSRC1	260.705	-1.28977	0.280128	-4.60422	4.14007e-06	1.99209e-05
ZNF397	177.601	-1.28988	0.285705	-4.51473	6.33963e-06	2.93444e-05
ING2	242.765	-1.29092	0.278677	-4.63231	3.616e-06	1.76018e-05
ZNF562	974.169	-1.29105	0.218371	-5.91222	3.37526e-09	2.81825e-08
CCDC122	43.4812	-1.29196	0.463742	-2.78595	0.00533704	0.0129742
TNFAIP8	228.587	-1.29198	0.271798	-4.75347	1.99955e-06	1.02669e-05
GOLGA4	5301.82	-1.2925	0.201506	-6.41419	1.41577e-10	1.46491e-09
UNKL	1319.01	-1.2931	0.214595	-6.0258	1.68279e-09	1.48492e-08
PTP4A1	4527.38	-1.29359	0.23404	-5.52723	3.25331e-08	2.30359e-07
EZH1	985.178	-1.29427	0.218903	-5.91255	3.36848e-09	2.81547e-08
PAQR6	755.418	-1.29463	0.255183	-5.07336	3.90856e-07	2.30931e-06
ODF2	1429.63	-1.29494	0.218796	-5.91848	3.24936e-09	2.72288e-08
E2F5	23.585	-1.2956	0.550113	-2.35516	0.0185149	0.0387377
ZWILCH	673.172	-1.29632	0.225467	-5.74949	8.95114e-09	6.91456e-08
NACA	2195.13	-1.29676	0.208575	-6.21721	5.06088e-10	4.87309e-09
GCFC2	237.368	-1.29743	0.270404	-4.7981	1.60177e-06	8.39066e-06
CCDC138	199.755	-1.29769	0.276272	-4.69715	2.63812e-06	1.32247e-05
CEP85	602.637	-1.29782	0.226596	-5.72747	1.01939e-08	7.80801e-08
LSM14B	534.396	-1.29804	0.234103	-5.54474	2.94387e-08	2.09815e-07
INO80D	387.529	-1.2985	0.26006	-4.99306	5.94307e-07	3.3874e-06
TMOD4	101.098	-1.2997	0.337154	-3.85493	0.000115764	0.000414437
NR4A1	4437.18	-1.29978	0.215673	-6.0266	1.67442e-09	1.47833e-08
GAS8	986.653	-1.30083	0.223848	-5.81124	6.20128e-09	4.9498e-08
SREK1IP1	961.553	-1.30244	0.231954	-5.61506	1.96491e-08	1.43685e-07
MFHAS1	798.973	-1.30293	0.248485	-5.24349	1.57565e-07	9.98993e-07
SLMO1	231.636	-1.30307	0.273707	-4.76082	1.92811e-06	9.93731e-06
CNTRL	210.613	-1.30403	0.281909	-4.62572	3.73302e-06	1.81066e-05
LIF	496.378	-1.30482	0.259772	-5.02295	5.08841e-07	2.93723e-06
PBX2	647.152	-1.30593	0.240102	-5.43904	5.35673e-08	3.66103e-07
KIAA0754	257.192	-1.30611	0.272357	-4.7956	1.62185e-06	8.47677e-06
IBA57	1140.86	-1.30642	0.224749	-5.81279	6.14408e-09	4.91135e-08
TRIP11	663.888	-1.30651	0.223951	-5.83392	5.41405e-09	4.37497e-08
EIF2S3	6343.76	-1.30724	0.201623	-6.48359	8.95657e-11	9.5336e-10
TRIT1	963.959	-1.30837	0.220478	-5.93424	2.9521e-09	2.49688e-08
LDLRAP1	1103.72	-1.30837	0.225435	-5.80375	6.48468e-09	5.15079e-08
MAT2A	9427.75	-1.30841	0.207281	-6.31226	2.74987e-10	2.73427e-09
GCLM	291.517	-1.30848	0.254748	-5.13635	2.80132e-07	1.69818e-06
CARD14	2206.03	-1.30858	0.235588	-5.55452	2.7838e-08	1.99015e-07
FAM227A	615.065	-1.30957	0.243408	-5.38015	7.44233e-08	4.9576e-07
FANCM	219.552	-1.31028	0.280109	-4.67774	2.90055e-06	1.43942e-05
RNF146	247.412	-1.31028	0.271811	-4.82057	1.43148e-06	7.59128e-06
GPCPD1	715.331	-1.31139	0.258264	-5.07771	3.8202e-07	2.26202e-06
ASUN	749.829	-1.31265	0.22176	-5.91923	3.23459e-09	2.7119e-08
LSM6	62.3509	-1.31288	0.394964	-3.32406	0.000887172	0.00261564
SLC38A1	9927.24	-1.31297	0.202101	-6.49662	8.21459e-11	8.78396e-10
IREB2	755.11	-1.31312	0.221731	-5.92212	3.17821e-09	2.67012e-08
ACBD3	910.082	-1.31316	0.222105	-5.91232	3.3733e-09	2.81806e-08
TAOK3	964.953	-1.31359	0.221291	-5.93605	2.91973e-09	2.47464e-08
KIAA0947	3016.44	-1.31414	0.208156	-6.31322	2.73293e-10	2.72075e-09
TMEM223	304.689	-1.31439	0.255795	-5.13843	2.77037e-07	1.68129e-06
BCL2	242.765	-1.31465	0.26621	-4.93842	7.87593e-07	4.39688e-06
LRRC37A	44.2631	-1.31481	0.442161	-2.97359	0.00294334	0.00764893
PCOLCE	116.164	-1.31489	0.334955	-3.92558	8.65218e-05	0.000318274
KREMEN2	1042.8	-1.3156	0.25274	-5.20537	1.93615e-07	1.20691e-06
CEBPZ	1897.64	-1.31582	0.208498	-6.31098	2.77272e-10	2.75532e-09
TAF8	282.515	-1.31596	0.259821	-5.06488	4.08663e-07	2.40754e-06
BCLAF1	1870.95	-1.31728	0.216009	-6.09825	1.07236e-09	9.78568e-09
PSMC3IP	671.761	-1.31744	0.227251	-5.79729	6.73951e-09	5.31952e-08
KIAA1377	117.933	-1.31759	0.342635	-3.84545	0.00012033	0.000429182
ZNF280B	31.2966	-1.31861	0.496483	-2.6559	0.00790974	0.0183398
CASP9	1134.71	-1.31897	0.214819	-6.13992	8.25654e-10	7.68671e-09
ZBTB34	442.203	-1.32073	0.240349	-5.49506	3.90585e-08	2.73449e-07
SRSF11	13977.9	-1.321	0.224376	-5.88744	3.92215e-09	3.23677e-08
TYW3	713.629	-1.3215	0.223443	-5.91425	3.33396e-09	2.78948e-08
NLGN4X	506.669	-1.32153	0.231954	-5.69739	1.21656e-08	9.23145e-08
CELF1	9612.63	-1.3217	0.207508	-6.3694	1.89766e-10	1.92565e-09
SYT7	2153.04	-1.32219	0.216949	-6.09447	1.098e-09	1.00084e-08
CPS1	21264.6	-1.32296	0.248406	-5.32581	1.00502e-07	6.56605e-07
STARD8	483.688	-1.32367	0.262615	-5.04032	4.64755e-07	2.7038e-06
MSANTD2	238.213	-1.32379	0.276924	-4.78034	1.75002e-06	9.0894e-06
RANBP6	1127.75	-1.32386	0.217315	-6.09189	1.11587e-09	1.01486e-08
RBBP4	2300.65	-1.32423	0.204692	-6.46937	9.84112e-11	1.03781e-09
MPHOSPH10	840.629	-1.32554	0.220843	-6.00219	1.94672e-09	1.6976e-08
KCNC4	947.656	-1.32675	0.255384	-5.19511	2.04602e-07	1.26958e-06
CLASRP	1337.87	-1.32763	0.225285	-5.89309	3.79039e-09	3.13756e-08
HDC	111.076	-1.32817	0.385791	-3.44271	0.00057592	0.00177132
HNRNPA1L2	205.206	-1.32911	0.285621	-4.65341	3.26496e-06	1.60415e-05
HMGB3	409.251	-1.32933	0.263626	-5.04249	4.59523e-07	2.67814e-06
FBXW2	1542.51	-1.32938	0.20899	-6.36098	2.00469e-10	2.02794e-09
AKAP7	23.3601	-1.33213	0.550448	-2.42008	0.0155171	0.0330682
ZNF714	1177.01	-1.33222	0.225912	-5.89709	3.69964e-09	3.06711e-08
ARHGAP11B	125.932	-1.33292	0.318565	-4.18414	2.86253e-05	0.000116233
PPRC1	4540.16	-1.33305	0.204897	-6.50598	7.71862e-11	8.29167e-10
UCP3	138.431	-1.33359	0.3222	-4.13901	3.48809e-05	0.000139515
SLC2A3	3711.29	-1.33416	0.244819	-5.44959	5.04869e-08	3.4694e-07
CSF1R	177.654	-1.3342	0.289739	-4.60484	4.12775e-06	1.98734e-05
GPR153	809.979	-1.33514	0.254761	-5.24077	1.59906e-07	1.01266e-06
P2RY6	2234.9	-1.33641	0.241937	-5.52379	3.31756e-08	2.34807e-07
ARL5A	245.002	-1.33693	0.281676	-4.74635	2.0712e-06	1.06077e-05
ZFAND1	533.616	-1.33833	0.239634	-5.5849	2.3384e-08	1.68951e-07
NOD1	535.052	-1.33891	0.230649	-5.80495	6.43863e-09	5.1192e-08
TAF1	722.241	-1.33897	0.23045	-5.81023	6.23861e-09	4.97361e-08
SLC29A1	2231.7	-1.33922	0.224986	-5.95245	2.64156e-09	2.25883e-08
SERTAD2	1047.36	-1.33969	0.216896	-6.17663	6.54839e-10	6.1976e-09
KNSTRN	455.101	-1.34291	0.259781	-5.16937	2.34881e-07	1.44373e-06
ECM2	48.3797	-1.34325	0.457323	-2.93721	0.00331184	0.00848488
ESYT3	75.118	-1.34458	0.368065	-3.6531	0.000259089	0.000859956
ADAT2	688.76	-1.3446	0.272301	-4.93793	7.89543e-07	4.40475e-06
ATP8B3	331.66	-1.34608	0.276552	-4.86735	1.13107e-06	6.11955e-06
NOTUM	48.1637	-1.34757	0.426994	-3.15595	0.00159978	0.0044541
OTUD7B	782.487	-1.34907	0.226778	-5.94885	2.70026e-09	2.30299e-08
CSAD	1810.5	-1.34977	0.261508	-5.16146	2.45026e-07	1.49986e-06
MPHOSPH9	296.14	-1.35015	0.282107	-4.78595	1.7018e-06	8.85492e-06
ZC3H11A	2546.13	-1.35058	0.212048	-6.36923	1.89978e-10	1.9266e-09
ARL14EP	134.778	-1.35086	0.317294	-4.25745	2.0677e-05	8.63015e-05
NME6	322.362	-1.351	0.252828	-5.34357	9.11329e-08	5.99477e-07
PSMG3	2308.74	-1.35238	0.228961	-5.90659	3.49254e-09	2.90724e-08
FAM46A	5387	-1.3527	0.207468	-6.52005	7.02832e-11	7.59012e-10
GOLGA6L9	60.5805	-1.35273	0.420144	-3.21967	0.00128337	0.00365298
WBP5	954.721	-1.35331	0.232203	-5.82813	5.60529e-09	4.51608e-08
DUS4L	111.518	-1.35342	0.324168	-4.17505	2.97925e-05	0.000120642
AKAP9	5395.42	-1.35384	0.201655	-6.71366	1.89803e-11	2.21396e-10
ACTL8	717.487	-1.35416	0.228138	-5.93573	2.92544e-09	2.47819e-08
LCOR	415.738	-1.35481	0.24071	-5.62837	1.81919e-08	1.33629e-07
NEK3	171.116	-1.3553	0.301564	-4.49426	6.98138e-06	3.20872e-05
CARS	2371.3	-1.35577	0.233587	-5.80412	6.47064e-09	5.14214e-08
DCAF4L2	143.495	-1.35664	0.320855	-4.22821	2.35559e-05	9.72718e-05
NDC80	333.69	-1.35683	0.248027	-5.4705	4.48766e-08	3.11008e-07
MYCBP2	2344.76	-1.35688	0.228061	-5.94963	2.68743e-09	2.29565e-08
LARP1B	375.379	-1.35769	0.245145	-5.53832	3.05378e-08	2.17079e-07
FASN	47501.2	-1.35849	0.267287	-5.0825	3.72504e-07	2.21049e-06
DHTKD1	3619.97	-1.35866	0.215229	-6.31265	2.74298e-10	2.72909e-09
EBF1	287.696	-1.35867	0.257631	-5.27372	1.33688e-07	8.58623e-07
NFIA	3592.16	-1.35883	0.202838	-6.69909	2.09728e-11	2.429e-10
FAM192A	1311	-1.3598	0.217952	-6.23896	4.40489e-10	4.27471e-09
RASSF1	2072.12	-1.36083	0.221365	-6.14743	7.87462e-10	7.35461e-09
PKIG	22.3403	-1.36109	0.560514	-2.42828	0.0151704	0.0324481
KRCC1	275.785	-1.36201	0.259147	-5.25576	1.47418e-07	9.39043e-07
FOXO3	1195.76	-1.36236	0.225339	-6.04581	1.48661e-09	1.32326e-08
NSUN4	1276.61	-1.36316	0.224235	-6.07916	1.20816e-09	1.09089e-08
ENOSF1	2129.95	-1.36337	0.206527	-6.60139	4.07317e-11	4.52153e-10
SH3RF2	319.444	-1.36443	0.268719	-5.07754	3.82363e-07	2.26323e-06
CHD7	4631.34	-1.36536	0.223448	-6.11039	9.93861e-10	9.10499e-09
GOLGA2	4466.32	-1.36584	0.205863	-6.63467	3.2523e-11	3.68044e-10
ANKRD36	960.625	-1.36623	0.220071	-6.20812	5.36217e-10	5.13754e-09
ANKRD12	2291.44	-1.36896	0.218418	-6.26764	3.66554e-10	3.57928e-09
RAPGEFL1	219.521	-1.3699	0.279389	-4.90319	9.42907e-07	5.18339e-06
METTL21A	281.657	-1.36992	0.263094	-5.20698	1.91942e-07	1.19785e-06
UNC13D	2850.49	-1.37047	0.261062	-5.24958	1.52445e-07	9.68791e-07
ZIC5	334.053	-1.37055	0.254022	-5.39539	6.8374e-08	4.60163e-07
MAP3K4	260.689	-1.37067	0.262064	-5.23028	1.69253e-07	1.06736e-06
P2RY11	237.016	-1.37088	0.27583	-4.97	6.69533e-07	3.78312e-06
CBX2	4062.25	-1.37097	0.228486	-6.00023	1.97033e-09	1.71631e-08
RBM28	461.272	-1.37127	0.249559	-5.49477	3.9122e-08	2.73686e-07
VSIG10L	74.3509	-1.37211	0.376636	-3.64306	0.000269415	0.000890063
EIF4B	2671.32	-1.37214	0.251641	-5.45278	4.95878e-08	3.41222e-07
OPLAH	1145.52	-1.37234	0.288587	-4.75536	1.98093e-06	1.01838e-05
GNPNAT1	806.597	-1.37235	0.22621	-6.0667	1.30562e-09	1.1724e-08
PRR11	1700.4	-1.3728	0.222674	-6.16504	7.04644e-10	6.63814e-09
PSIP1	2238.86	-1.37306	0.204848	-6.70285	2.04389e-11	2.3756e-10
ZNF552	220.739	-1.37352	0.271575	-5.05762	4.2453e-07	2.48932e-06
DNAJC25	494.883	-1.37379	0.233514	-5.8831	4.0266e-09	3.3196e-08
MLLT6	5916.53	-1.37464	0.210832	-6.52007	7.02723e-11	7.59012e-10
UBXN7	679.608	-1.37474	0.22713	-6.05266	1.42477e-09	1.27099e-08
GPR161	935.326	-1.37563	0.22846	-6.02129	1.73028e-09	1.52435e-08
KIF5B	3720.92	-1.37566	0.214555	-6.4117	1.43904e-10	1.48522e-09
EPC1	595.454	-1.37573	0.230173	-5.97696	2.27345e-09	1.96154e-08
HOXB5	754.854	-1.37624	0.240934	-5.71211	1.11585e-08	8.50289e-08
CUX1	5696	-1.37668	0.205324	-6.70489	2.01553e-11	2.34431e-10
CCDC7	103.104	-1.37783	0.336917	-4.08952	4.32274e-05	0.000169197
CUTC	239.426	-1.37789	0.272637	-5.05393	4.32815e-07	2.53335e-06
AMMECR1	534.476	-1.3793	0.244205	-5.64815	1.62182e-08	1.20543e-07
FBXO34	407.143	-1.38099	0.275912	-5.00516	5.58146e-07	3.19806e-06
SOX4	4730.58	-1.38306	0.203972	-6.78061	1.1967e-11	1.44661e-10
CCAR1	4912.44	-1.38333	0.204761	-6.75584	1.42006e-11	1.68905e-10
SAFB	2463.39	-1.38337	0.205305	-6.73811	1.60463e-11	1.8934e-10
PAXIP1	437.459	-1.38373	0.244212	-5.66611	1.46077e-08	1.09521e-07
ZNF544	1223.27	-1.38418	0.220369	-6.28121	3.35957e-10	3.30824e-09
STC2	1989.28	-1.38441	0.233773	-5.92201	3.18037e-09	2.67056e-08
PHACTR2	555.374	-1.385	0.231058	-5.99419	2.04507e-09	1.77671e-08
RAP2C	907.032	-1.38648	0.216988	-6.38968	1.66232e-10	1.70059e-09
CYP1B1	398.945	-1.38659	0.243386	-5.69709	1.21872e-08	9.24358e-08
KLF12	417.375	-1.38673	0.244168	-5.6794	1.35168e-08	1.01857e-07
OTUD3	695.1	-1.38716	0.2594	-5.34755	8.91509e-08	5.87625e-07
FBXO43	223.239	-1.38829	0.307281	-4.51796	6.24376e-06	2.89417e-05
ZC3H15	1189.08	-1.38846	0.217559	-6.38198	1.74809e-10	1.78274e-09
TOM1L1	555.033	-1.38862	0.238267	-5.828	5.60965e-09	4.51736e-08
ZNF354B	103.464	-1.39095	0.389248	-3.57342	0.000352354	0.00113465
TRA2A	1782.47	-1.39191	0.208809	-6.66591	2.63023e-11	3.01202e-10
METTL1	262.885	-1.3922	0.274622	-5.06953	3.98799e-07	2.35368e-06
PER2	177.886	-1.39286	0.286935	-4.85426	1.20835e-06	6.50315e-06
CCDC78	1016.51	-1.3947	0.269196	-5.18098	2.20726e-07	1.3634e-06
SMARCE1	615.937	-1.39582	0.226928	-6.15095	7.70179e-10	7.20971e-09
MIS18BP1	703.544	-1.39624	0.225465	-6.19269	5.91472e-10	5.62726e-09
ASS1	4890.63	-1.39715	0.215643	-6.479	9.2333e-11	9.78982e-10
ZNF507	395.11	-1.39716	0.241863	-5.77665	7.6201e-09	5.9569e-08
WDR62	2831.76	-1.39726	0.232007	-6.0225	1.71745e-09	1.51386e-08
TSEN15	329.201	-1.3985	0.25389	-5.50829	3.62342e-08	2.54796e-07
PTAR1	927.679	-1.3989	0.241443	-5.79391	6.8767e-09	5.41208e-08
MFSD6	143.943	-1.39968	0.302776	-4.62283	3.78539e-06	1.83225e-05
SH3BP5	1607.57	-1.40038	0.209977	-6.66922	2.57167e-11	2.95118e-10
PIK3CD	330.452	-1.4009	0.258631	-5.4166	6.07426e-08	4.11179e-07
SETDB2	198.695	-1.40177	0.292835	-4.78687	1.69399e-06	8.8266e-06
PCK2	1629.12	-1.40303	0.234261	-5.98918	2.10904e-09	1.82743e-08
MIOS	325.501	-1.40526	0.255581	-5.49828	3.83516e-08	2.68874e-07
FOXN4	17.7794	-1.40579	0.617184	-2.27775	0.0227417	0.0462808
KPNB1	6009.18	-1.40582	0.204809	-6.86408	6.69206e-12	8.43334e-11
NFXL1	252.802	-1.40642	0.285653	-4.92353	8.4996e-07	4.70319e-06
PTGES3L	31.0271	-1.40723	0.532078	-2.64478	0.0081745	0.0188759
PRPF4B	4510.27	-1.40881	0.21604	-6.52109	6.97968e-11	7.54759e-10
RAB11FIP2	249.257	-1.41063	0.271332	-5.19891	2.00464e-07	1.24722e-06
FER	99.306	-1.41083	0.338989	-4.16188	3.15633e-05	0.00012715
TMEM167A	1269.42	-1.41299	0.21531	-6.56257	5.28878e-11	5.79598e-10
SERBP1	4251.95	-1.41373	0.219988	-6.42638	1.30674e-10	1.359e-09
ZNF264	393.343	-1.41386	0.249078	-5.67638	1.37577e-08	1.03624e-07
LRRIQ1	20.4475	-1.41432	0.586633	-2.41091	0.0159127	0.0338095
PAICS	2258.99	-1.41538	0.236452	-5.98588	2.15222e-09	1.86089e-08
OSBPL6	229.733	-1.41631	0.316058	-4.48116	7.4237e-06	3.39384e-05
CD83	325.916	-1.41671	0.308087	-4.59842	4.25717e-06	2.04362e-05
U2SURP	4257.54	-1.41796	0.208795	-6.79118	1.11217e-11	1.35298e-10
CASC5	480.261	-1.41978	0.244813	-5.79945	6.65316e-09	5.26666e-08
CCSER2	228.959	-1.42017	0.27131	-5.23449	1.65441e-07	1.04487e-06
KCNIP3	220.252	-1.42177	0.31582	-4.50183	6.73701e-06	3.10515e-05
SETD8	1141.93	-1.42187	0.220206	-6.45697	1.06819e-10	1.12235e-09
CAPRIN2	604.805	-1.42194	0.235483	-6.03842	1.55635e-09	1.38081e-08
ZNRF3	533.173	-1.42195	0.231429	-6.14424	8.03486e-10	7.4914e-09
CENPK	360.359	-1.42277	0.272158	-5.22775	1.7159e-07	1.07993e-06
RNF19A	896.59	-1.42331	0.244575	-5.81953	5.9015e-09	4.73135e-08
DNAH17-AS1	803.635	-1.42346	0.260525	-5.46382	4.66e-08	3.21858e-07
PRRC2C	25428.4	-1.42354	0.220026	-6.46988	9.8079e-11	1.03586e-09
FBXW8	453.258	-1.4252	0.247215	-5.76501	8.1654e-09	6.35879e-08
SMYD4	939.196	-1.4253	0.220535	-6.4629	1.02718e-10	1.08135e-09
RGS16	20.6928	-1.42568	0.580283	-2.45687	0.0140154	0.0302795
EFCAB2	119.899	-1.42838	0.325816	-4.38399	1.16525e-05	5.13005e-05
PER3	76.1766	-1.42864	0.375939	-3.8002	0.000144577	0.000507451
PRDM4	468.147	-1.42865	0.279988	-5.10256	3.35097e-07	2.00309e-06
TMEM170B	128.835	-1.42872	0.312397	-4.5734	4.7987e-06	2.27544e-05
GLMN	489.712	-1.42881	0.260931	-5.4758	4.35535e-08	3.02611e-07
TICRR	1602.34	-1.42974	0.216158	-6.61432	3.73264e-11	4.16906e-10
BMP2	4587.51	-1.4301	0.237083	-6.03207	1.61869e-09	1.43068e-08
ZNF845	89.3966	-1.43128	0.35184	-4.06799	4.74197e-05	0.000184288
C14orf28	27.6419	-1.43161	0.538621	-2.65792	0.00786251	0.0182563
EPC2	152.971	-1.4322	0.305476	-4.68843	2.75305e-06	1.37333e-05
CA5B	157.912	-1.43238	0.306235	-4.67738	2.9057e-06	1.4411e-05
RBM17	1921.26	-1.43299	0.215392	-6.65291	2.87345e-11	3.27673e-10
WDR91	151.965	-1.43302	0.313541	-4.57044	4.8671e-06	2.30555e-05
FOXL1	86.8576	-1.43353	0.352138	-4.07095	4.68222e-05	0.000182227
HABP4	313.57	-1.43462	0.257296	-5.57575	2.46465e-08	1.77209e-07
TRMT11	196.713	-1.4347	0.282383	-5.08069	3.76073e-07	2.22923e-06
SKA3	300.546	-1.43529	0.254822	-5.63252	1.77591e-08	1.30803e-07
MAN2C1	3002.43	-1.43624	0.260867	-5.50563	3.6786e-08	2.58453e-07
HMG20B	10007	-1.43666	0.216579	-6.63345	3.27926e-11	3.70839e-10
HOMER1	311.837	-1.43674	0.263775	-5.44683	5.12763e-08	3.5192e-07
ST14	652.776	-1.43713	0.268907	-5.34435	9.07421e-08	5.97147e-07
HARS2	599.488	-1.4376	0.22784	-6.30971	2.79567e-10	2.77305e-09
PPP1R21	288.588	-1.43812	0.265131	-5.42419	5.8218e-08	3.95238e-07
MECOM	116.412	-1.43842	0.326938	-4.39967	1.08416e-05	4.80678e-05
DDX21	6389.04	-1.43856	0.22465	-6.40355	1.51808e-10	1.56283e-09
KIF11	928.375	-1.43945	0.216687	-6.64295	3.07456e-11	3.49873e-10
PRR14L	1755.78	-1.43959	0.207978	-6.92181	4.45915e-12	5.82189e-11
C12orf65	527.66	-1.4396	0.235153	-6.12197	9.24283e-10	8.52023e-09
EI24	1408.35	-1.44021	0.256801	-5.60825	2.04381e-08	1.49225e-07
ZFC3H1	1949.89	-1.44034	0.217454	-6.62366	3.50418e-11	3.94632e-10
CWC22	360.445	-1.44082	0.262414	-5.49062	4.00528e-08	2.79957e-07
LYAR	636.433	-1.44216	0.241492	-5.97186	2.3457e-09	2.0196e-08
DBF4	534.158	-1.44227	0.243297	-5.92802	3.0661e-09	2.58659e-08
MYLK2	57.4476	-1.4426	0.403944	-3.5713	0.000355213	0.00114295
CYBB	17.9734	-1.44434	0.606735	-2.38051	0.0172886	0.036434
MYLK4	19.5781	-1.44461	0.592451	-2.43837	0.0147538	0.0316654
ZDHHC23	567.902	-1.44687	0.235738	-6.13759	8.3781e-10	7.78471e-09
FOXP1	565.524	-1.44764	0.236936	-6.10984	9.97287e-10	9.12613e-09
MSS51	111.513	-1.44803	0.332224	-4.35859	1.30904e-05	5.69365e-05
GPR75	53.2374	-1.44919	0.417452	-3.4715	0.00051755	0.00161097
EEF1E1	273.869	-1.4497	0.273668	-5.29729	1.17532e-07	7.60858e-07
FAM122A	253.378	-1.45024	0.290315	-4.99541	5.87114e-07	3.35226e-06
NPHS1	29.7796	-1.45121	0.51724	-2.80569	0.00502093	0.0122919
ZNF286A	196.432	-1.45133	0.27911	-5.19984	1.99457e-07	1.24191e-06
VAMP2	1341.05	-1.45231	0.218985	-6.63199	3.312e-11	3.74281e-10
GEN1	669.893	-1.45281	0.266761	-5.44612	5.14805e-08	3.53173e-07
SP1	3333.43	-1.45302	0.208312	-6.97522	3.05394e-12	4.10016e-11
MAPK13	184.877	-1.45386	0.322239	-4.51174	6.42978e-06	2.97195e-05
CCNB1IP1	683.276	-1.45551	0.228499	-6.36987	1.89192e-10	1.92102e-09
RSBN1L	955.289	-1.4562	0.240633	-6.05153	1.43474e-09	1.27918e-08
RASSF9	95.5969	-1.45629	0.366132	-3.9775	6.96424e-05	0.000261552
CHD9	2086.83	-1.45675	0.205795	-7.07863	1.45583e-12	2.04129e-11
CCDC88A	3607.15	-1.45779	0.217551	-6.70088	2.07164e-11	2.40101e-10
CLMN	123.403	-1.45832	0.319112	-4.56993	4.87895e-06	2.30852e-05
DNAJC22	58.581	-1.45882	0.401178	-3.63633	0.000276545	0.000912068
SNX24	423.526	-1.45885	0.2486	-5.86827	4.40359e-09	3.6067e-08
INVS	278.97	-1.45886	0.258638	-5.64057	1.69489e-08	1.25459e-07
RPL22	751.868	-1.45909	0.222862	-6.54708	5.86733e-11	6.39562e-10
FANCB	161.496	-1.45935	0.293567	-4.9711	6.65755e-07	3.76307e-06
GPATCH1	338.933	-1.45962	0.258821	-5.63948	1.70567e-08	1.26199e-07
CDON	399.801	-1.45988	0.250904	-5.81848	5.93837e-09	4.75858e-08
TUBA8	115.106	-1.45997	0.328941	-4.4384	9.06318e-06	4.07818e-05
TGDS	157.454	-1.46083	0.298499	-4.89393	9.88425e-07	5.41017e-06
MCIDAS	125.822	-1.46136	0.314167	-4.65155	3.29451e-06	1.61818e-05
PLD2	684.161	-1.46192	0.25397	-5.75627	8.59915e-09	6.67109e-08
CES3	1145.44	-1.46337	0.230905	-6.33755	2.33444e-10	2.34263e-09
DCAF10	1311.64	-1.46475	0.213321	-6.86642	6.5834e-12	8.30925e-11
SKA1	153.469	-1.46562	0.296869	-4.93691	7.9369e-07	4.42183e-06
ACVR2B	484.268	-1.46729	0.270852	-5.4173	6.05061e-08	4.09879e-07
NFATC2	24.7061	-1.47198	0.55023	-2.67521	0.00746819	0.0174751
PSAT1	996.924	-1.47233	0.278571	-5.28529	1.25509e-07	8.08324e-07
SOCS2	237.339	-1.47248	0.271497	-5.42354	5.84286e-08	3.96503e-07
ANXA8	63.4339	-1.47319	0.393161	-3.74703	0.000178943	0.00061419
GIGYF1	4650.49	-1.47334	0.217219	-6.78276	1.17905e-11	1.42844e-10
ZBTB6	264.483	-1.47613	0.263986	-5.59168	2.24879e-08	1.6291e-07
WDR82	1143.42	-1.47684	0.260247	-5.67475	1.38893e-08	1.04375e-07
MAVS	4894.42	-1.47707	0.218837	-6.74963	1.48226e-11	1.75791e-10
FAM78A	428.733	-1.47719	0.241719	-6.11116	9.89081e-10	9.0663e-09
WFDC1	1359.19	-1.47749	0.218927	-6.74876	1.49118e-11	1.7672e-10
BACH2	39.6136	-1.47812	0.468553	-3.15464	0.00160694	0.0044702
FOXO6	177.235	-1.47998	0.316812	-4.67148	2.99036e-06	1.47635e-05
NFX1	1967.99	-1.48101	0.213867	-6.92493	4.362e-12	5.71334e-11
TRMT13	625.32	-1.48207	0.239592	-6.18579	6.17912e-10	5.85831e-09
CCNI	1491.41	-1.48232	0.22398	-6.61812	3.63798e-11	4.08853e-10
HIST1H4E	70.3016	-1.48305	0.379637	-3.90649	9.3647e-05	0.000342004
KIF14	1157.44	-1.48314	0.224404	-6.60924	3.86298e-11	4.29697e-10
ZBTB33	712.635	-1.48631	0.225809	-6.58213	4.63769e-11	5.11337e-10
BAZ2B	1104.62	-1.49109	0.21642	-6.88979	5.58755e-12	7.16886e-11
LONRF1	129.094	-1.49153	0.311446	-4.78906	1.67564e-06	8.73832e-06
HRK	72.0428	-1.49235	0.374294	-3.98712	6.68815e-05	0.000252112
C8orf44	158.846	-1.49257	0.295623	-5.04889	4.44376e-07	2.59822e-06
CHURC1	491.867	-1.49273	0.2473	-6.03613	1.57849e-09	1.39742e-08
SLC9A3R2	290.874	-1.49324	0.274926	-5.43143	5.59046e-08	3.8096e-07
FBXO45	408.113	-1.49423	0.242984	-6.1495	7.77252e-10	7.26757e-09
USP8	2022.07	-1.49439	0.216579	-6.89995	5.20226e-12	6.71149e-11
POLG2	387.453	-1.49492	0.251668	-5.94007	2.84898e-09	2.41971e-08
HORMAD1	37.4782	-1.49638	0.475163	-3.1492	0.0016372	0.00454277
ZSCAN12	344.942	-1.49654	0.261268	-5.72798	1.01635e-08	7.78834e-08
PBX4	136.355	-1.49656	0.313381	-4.77552	1.79245e-06	9.28806e-06
EXOSC2	1844.27	-1.497	0.208791	-7.16984	7.50831e-13	1.08931e-11
TGS1	958.956	-1.4971	0.223881	-6.687	2.27786e-11	2.63068e-10
R3HDM1	522.261	-1.49956	0.235314	-6.37259	1.85859e-10	1.88953e-09
SOS1	964.174	-1.5004	0.221461	-6.775	1.24407e-11	1.49831e-10
CKAP2L	229.848	-1.50071	0.275751	-5.44227	5.26067e-08	3.59991e-07
INADL	1136.38	-1.50213	0.21592	-6.95688	3.47902e-12	4.61614e-11
LATS1	316.729	-1.50265	0.263399	-5.70485	1.16448e-08	8.85275e-08
LRP5L	559.445	-1.50266	0.253386	-5.93033	3.02335e-09	2.55449e-08
RBBP6	5835.17	-1.50319	0.206367	-7.28405	3.23954e-13	4.92791e-12
GPSM1	736.741	-1.50417	0.262951	-5.72032	1.06325e-08	8.12485e-08
LRRFIP1	1772.64	-1.50518	0.215873	-6.97252	3.11316e-12	4.17143e-11
HNRNPR	1272.83	-1.5058	0.213757	-7.04444	1.86208e-12	2.55812e-11
PHC3	995.138	-1.5059	0.235262	-6.40097	1.54397e-10	1.58449e-09
CCDC137	1999.42	-1.50598	0.207969	-7.2414	4.4409e-13	6.63167e-12
RAC3	394.027	-1.50651	0.263463	-5.71809	1.07728e-08	8.22817e-08
HHIPL2	21.5697	-1.50716	0.567203	-2.65717	0.00787988	0.0182862
ZSCAN29	768.933	-1.50921	0.221071	-6.82681	8.68258e-12	1.08164e-10
TMED8	27.2732	-1.50967	0.528375	-2.85719	0.00427416	0.0106573
GOSR1	758.183	-1.51087	0.227661	-6.63651	3.21206e-11	3.63996e-10
CALHM2	62.9344	-1.51115	0.397717	-3.79956	0.000144951	0.000508654
NBPF10	31.5652	-1.51142	0.501745	-3.01232	0.00259258	0.0068277
ADM5	505.841	-1.5117	0.241152	-6.26864	3.64223e-10	3.55865e-09
TYW5	281.012	-1.5118	0.272211	-5.55378	2.79563e-08	1.99686e-07
GLYCTK	118.891	-1.51198	0.343837	-4.39735	1.09578e-05	4.85305e-05
GKAP1	281.435	-1.51209	0.25871	-5.84471	5.07443e-09	4.12095e-08
OTX1	477.353	-1.51461	0.241224	-6.27885	3.4109e-10	3.35474e-09
C22orf29	3321.87	-1.51516	0.202265	-7.49098	6.83622e-14	1.14454e-12
R3HDM2	888.472	-1.51517	0.217919	-6.95293	3.57774e-12	4.73556e-11
SMC1A	3842.98	-1.5157	0.223451	-6.78315	1.17586e-11	1.42563e-10
ANP32E	1878.81	-1.51732	0.210236	-7.21722	5.30605e-13	7.83038e-12
EXO1	1322.31	-1.518	0.215051	-7.0588	1.67949e-12	2.32887e-11
ATXN7	787.782	-1.51847	0.243035	-6.24796	4.15861e-10	4.04621e-09
IPO9	6175.01	-1.51916	0.200955	-7.55969	4.04016e-14	6.97173e-13
KIF21A	2031.21	-1.52035	0.21678	-7.01335	2.32684e-12	3.16198e-11
ONECUT2	815.486	-1.52062	0.273731	-5.55515	2.77369e-08	1.98467e-07
NFIC	13312.5	-1.52079	0.236407	-6.43292	1.25175e-10	1.3043e-09
BAZ1B	4558.02	-1.5209	0.208502	-7.29443	2.99917e-13	4.58365e-12
INIP	118.344	-1.52111	0.320816	-4.74138	2.12264e-06	1.0844e-05
TGFBR1	1859.75	-1.52154	0.212099	-7.17372	7.29856e-13	1.06361e-11
WDR89	224.474	-1.52335	0.279659	-5.44718	5.11747e-08	3.51371e-07
HIST1H1E	338.755	-1.52347	0.284965	-5.34615	8.98426e-08	5.91706e-07
SLC25A37	1366.22	-1.52445	0.215677	-7.06819	1.56963e-12	2.19331e-11
PRIM1	260.527	-1.52502	0.270065	-5.64686	1.63401e-08	1.21394e-07
LHX6	30.5685	-1.52543	0.51553	-2.95894	0.00308697	0.00797262
CCDC117	362.736	-1.52612	0.247102	-6.17605	6.57246e-10	6.21677e-09
OBSCN	11031.3	-1.52623	0.256259	-5.95582	2.58774e-09	2.21757e-08
UPF2	2990.58	-1.52691	0.214014	-7.13466	9.70265e-13	1.39157e-11
MCEE	219.537	-1.52697	0.278522	-5.48241	4.19567e-08	2.92139e-07
PRR5	650.635	-1.52918	0.268886	-5.68711	1.29209e-08	9.76375e-08
FIZ1	1075.88	-1.52958	0.240963	-6.34777	2.18452e-10	2.20167e-09
ZBTB20	649.243	-1.53199	0.234027	-6.54618	5.90276e-11	6.42995e-10
KLHL8	251.09	-1.53251	0.269035	-5.69632	1.22421e-08	9.28092e-08
ZNF691	403.737	-1.53402	0.259632	-5.90842	3.454e-09	2.87957e-08
BCAM	58.2404	-1.53423	0.412812	-3.71654	0.000201967	0.000687001
DCP1A	913.574	-1.53521	0.2307	-6.65454	2.84181e-11	3.24519e-10
CCDC57	1598	-1.53588	0.234539	-6.54852	5.81113e-11	6.3386e-10
MAPK11	1431.29	-1.53641	0.250018	-6.1452	7.98649e-10	7.45055e-09
ASXL2	418.791	-1.53665	0.258648	-5.94111	2.83092e-09	2.40688e-08
ICOSLG	885.652	-1.53754	0.250569	-6.13616	8.45375e-10	7.84606e-09
CIT	1230	-1.53772	0.223594	-6.87727	6.1009e-12	7.73619e-11
DSTYK	1091.26	-1.53818	0.22017	-6.98633	2.82173e-12	3.80595e-11
MGA	2729.67	-1.53834	0.209551	-7.34112	2.11814e-13	3.29584e-12
MAGOHB	195.067	-1.5384	0.2807	-5.48057	4.23951e-08	2.94939e-07
RBM26	1976.77	-1.53881	0.212925	-7.22702	4.93703e-13	7.31892e-12
HNRNPM	4750.77	-1.53939	0.216283	-7.11748	1.09914e-12	1.56813e-11
HMBOX1	518.683	-1.54001	0.245312	-6.27774	3.4352e-10	3.37457e-09
ERG	186.695	-1.54075	0.285594	-5.39488	6.85685e-08	4.61091e-07
TNNT1	1137.68	-1.54091	0.21401	-7.20015	6.01464e-13	8.84407e-12
C6orf223	1568.15	-1.54129	0.224098	-6.87775	6.08059e-12	7.72245e-11
FNBP4	3618.7	-1.54285	0.245809	-6.27661	3.46032e-10	3.39515e-09
ZXDA	139.242	-1.54345	0.313368	-4.92536	8.42041e-07	4.66412e-06
PRKX	830.659	-1.54405	0.235378	-6.55987	5.38558e-11	5.89019e-10
MYO1G	20.1421	-1.54512	0.602221	-2.56571	0.0102965	0.0231019
ZC3H12A	908.731	-1.54753	0.240158	-6.44377	1.16538e-10	1.21741e-09
JAK3	269.183	-1.54757	0.285147	-5.42729	5.72169e-08	3.89251e-07
ZNF839	402.789	-1.54823	0.248784	-6.22319	4.87147e-10	4.7061e-09
BCL2L2	542.82	-1.55046	0.273685	-5.66511	1.46929e-08	1.10008e-07
DHRS4-AS1	42.1472	-1.55069	0.452183	-3.42933	0.000605069	0.00185154
SACS	647.07	-1.55239	0.227953	-6.81012	9.75176e-12	1.20198e-10
SH2B3	164.04	-1.55297	0.294662	-5.27035	1.36161e-07	8.72446e-07
YY2	190.05	-1.55299	0.282774	-5.49196	3.97492e-08	2.77954e-07
ELK4	1250.48	-1.55357	0.240791	-6.45194	1.10426e-10	1.15951e-09
TIGD1	326.582	-1.55458	0.250712	-6.20066	5.62252e-10	5.3712e-09
KIF18B	2016.47	-1.55472	0.225527	-6.89371	5.43576e-12	6.99061e-11
CCDC40	234.351	-1.55484	0.306087	-5.07973	3.77974e-07	2.23969e-06
CAMTA2	1321.3	-1.55507	0.250495	-6.208	5.36627e-10	5.13844e-09
LPAR5	74.9309	-1.55827	0.394067	-3.95432	7.67512e-05	0.000285749
DDX17	10420.8	-1.55838	0.20275	-7.6862	1.51565e-14	2.78585e-13
ZBTB43	1069.59	-1.55895	0.225455	-6.91466	4.68978e-12	6.10345e-11
NCF2	37.0658	-1.55933	0.477036	-3.26878	0.00108013	0.00312688
KIAA1211L	242.816	-1.55972	0.271735	-5.73985	9.47591e-09	7.30263e-08
PLEKHG5	516.488	-1.56004	0.26589	-5.86726	4.43057e-09	3.62697e-08
SOCS5	367.649	-1.56146	0.247442	-6.31039	2.7834e-10	2.76425e-09
EPT1	877.599	-1.56236	0.218362	-7.15489	8.37381e-13	1.20842e-11
RPP14	836.495	-1.56242	0.228553	-6.83613	8.13614e-12	1.01512e-10
ZRSR2	374.093	-1.56335	0.247415	-6.31875	2.63693e-10	2.63322e-09
SASS6	1073.45	-1.56431	0.218857	-7.14763	8.82897e-13	1.26849e-11
PDZD7	179.621	-1.56528	0.297586	-5.25993	1.4411e-07	9.20483e-07
ZBTB8A	598.324	-1.5658	0.23362	-6.70233	2.05122e-11	2.38073e-10
TTC3	4040.92	-1.56684	0.213921	-7.3244	2.39968e-13	3.70915e-12
TRIM13	443.853	-1.5674	0.25633	-6.11478	9.66904e-10	8.88799e-09
RBMX	2144.72	-1.56757	0.226958	-6.90689	4.9541e-12	6.42182e-11
KIF15	288.724	-1.56764	0.261266	-6.00015	1.97133e-09	1.71631e-08
WDR35	404.818	-1.56775	0.257763	-6.08212	1.18605e-09	1.07271e-08
ZNF587B	602.934	-1.56798	0.234181	-6.69558	2.14819e-11	2.48619e-10
PLEKHG1	171.098	-1.56825	0.289492	-5.41724	6.05255e-08	4.09879e-07
MKRN3	160.974	-1.56837	0.30898	-5.07594	3.85588e-07	2.28149e-06
UPF3B	1794.08	-1.56841	0.218708	-7.17128	7.43014e-13	1.07989e-11
CCDC121	30.7706	-1.56908	0.534325	-2.93657	0.00331864	0.00850094
USO1	902.03	-1.56926	0.230652	-6.80356	1.02062e-11	1.25325e-10
RPL12	471.804	-1.5718	0.235089	-6.686	2.29351e-11	2.64687e-10
SEC14L4	476.751	-1.57182	0.238469	-6.59129	4.36013e-11	4.81447e-10
HDAC11	224.341	-1.57223	0.287636	-5.46605	4.6017e-08	3.18235e-07
PVRIG	31.46	-1.57233	0.51396	-3.05925	0.00221894	0.00594548
GAS2L2	18.8973	-1.57349	0.595525	-2.64219	0.0082372	0.0189965
NIN	477.232	-1.57423	0.237153	-6.63805	3.17852e-11	3.60446e-10
KIF20B	2138.62	-1.57544	0.205123	-7.68043	1.58552e-14	2.89207e-13
NBPF12	32.7036	-1.57593	0.501977	-3.13944	0.00169272	0.00467613
LARS	2432.02	-1.57821	0.217056	-7.27098	3.56887e-13	5.41373e-12
JMY	919.278	-1.58107	0.225564	-7.00939	2.39356e-12	3.24454e-11
BORA	244.654	-1.58118	0.282341	-5.60025	2.14048e-08	1.55756e-07
KAT6B	756.155	-1.58126	0.244236	-6.47431	9.5245e-11	1.00855e-09
SKIL	1330.74	-1.58487	0.229491	-6.90604	4.98354e-12	6.45486e-11
IL20RB	3794.93	-1.58506	0.21383	-7.41268	1.23772e-13	1.98656e-12
NKTR	4486.56	-1.58858	0.234607	-6.77123	1.27689e-11	1.53331e-10
ESF1	1597.95	-1.58895	0.213374	-7.44679	9.5638e-14	1.55336e-12
INO80	1188.48	-1.58942	0.224722	-7.07281	1.51825e-12	2.12516e-11
STEAP4	1353.75	-1.58993	0.21926	-7.25134	4.12662e-13	6.2021e-12
KIAA0020	1078.89	-1.59038	0.218074	-7.29285	3.03458e-13	4.62908e-12
METTL18	122.206	-1.59042	0.343453	-4.63068	3.64467e-06	1.77202e-05
LUC7L3	11763	-1.59116	0.244946	-6.49599	8.24901e-11	8.81499e-10
MTX3	425.145	-1.59147	0.258088	-6.16638	6.98705e-10	6.586e-09
MITD1	449.281	-1.59164	0.27605	-5.76576	8.12912e-09	6.33356e-08
CWF19L2	776.118	-1.59164	0.223691	-7.11536	1.11624e-12	1.59113e-11
SH3BP2	1508.08	-1.59291	0.242105	-6.57943	4.72255e-11	5.20342e-10
ZXDB	1509.82	-1.59366	0.230185	-6.92338	4.40995e-12	5.76688e-11
HNRNPA2B1	14119.2	-1.59433	0.197307	-8.08045	6.45296e-16	1.44544e-14
BDP1	1329.56	-1.59516	0.213985	-7.45454	9.01797e-14	1.47795e-12
DEPDC1	468.602	-1.59581	0.243034	-6.56617	5.16248e-11	5.66556e-10
KIF26A	3930.27	-1.59625	0.235419	-6.78046	1.19796e-11	1.44695e-10
APOL6	786.209	-1.59713	0.226563	-7.04942	1.79667e-12	2.4787e-11
HEY2	75.572	-1.59854	0.392134	-4.07652	4.57152e-05	0.000178088
ZC3H13	3194.69	-1.59861	0.204255	-7.82653	5.01516e-15	9.94918e-14
LONRF2	37.2163	-1.59866	0.480777	-3.32517	0.000883642	0.00260712
NPIPB5	882.855	-1.59888	0.247537	-6.45916	1.05286e-10	1.10697e-09
SFPQ	2675.66	-1.59916	0.205932	-7.76548	8.13341e-15	1.56405e-13
CEP95	1113.99	-1.5992	0.253245	-6.31481	2.70485e-10	2.69774e-09
HMMR	636.783	-1.59926	0.226906	-7.04811	1.81361e-12	2.49997e-11
RBM15	921.843	-1.59996	0.250416	-6.3892	1.66758e-10	1.70491e-09
CDH5	89.8743	-1.60271	0.360263	-4.44872	8.6382e-06	3.89771e-05
TARDBP	1690.59	-1.60611	0.209426	-7.66911	1.73201e-14	3.14519e-13
DIO2	4075.12	-1.60626	0.200788	-7.9998	1.24623e-15	2.68103e-14
CCDC18	1253.8	-1.60628	0.21255	-7.55722	4.11784e-14	7.09077e-13
NPIPB3	378.076	-1.60796	0.261359	-6.15229	7.6374e-10	7.15354e-09
GPATCH4	3041.44	-1.60849	0.205937	-7.81057	5.69277e-15	1.11711e-13
MAP2K6	39.6684	-1.60866	0.483766	-3.32528	0.000883294	0.00260689
PPP1R15B	4098.88	-1.61134	0.216519	-7.44203	9.91525e-14	1.60724e-12
POLQ	826.864	-1.61258	0.238102	-6.77264	1.26454e-11	1.5196e-10
PPFIA1	656.044	-1.61268	0.225594	-7.14861	8.76628e-13	1.26171e-11
RIF1	1071.4	-1.61772	0.223371	-7.24231	4.41116e-13	6.59934e-12
ARHGAP21	2662.42	-1.61774	0.214948	-7.52622	5.22286e-14	8.87179e-13
ZFR2	14.3803	-1.61826	0.672675	-2.4057	0.0161414	0.0342375
THOC2	5779.91	-1.61889	0.207461	-7.80334	6.02907e-15	1.17885e-13
EIF2AK2	555.726	-1.61909	0.235546	-6.87376	6.25294e-12	7.92281e-11
TAS2R4	19.9897	-1.62215	0.600997	-2.6991	0.00695273	0.0164269
PMS1	400.337	-1.6224	0.259355	-6.25552	3.96201e-10	3.86645e-09
SMEK1	961.43	-1.62343	0.219687	-7.38975	1.47101e-13	2.34714e-12
PPP4R2	135.777	-1.62366	0.312669	-5.19292	2.07017e-07	1.28212e-06
R3HCC1L	486.843	-1.62636	0.235606	-6.90285	5.09683e-12	6.59112e-11
ZNF182	122.039	-1.62683	0.328303	-4.95528	7.22257e-07	4.05573e-06
CHCHD10	3016.65	-1.62774	0.21835	-7.45472	9.00608e-14	1.47749e-12
CCDC66	650.436	-1.62791	0.228845	-7.11356	1.13086e-12	1.61056e-11
LTV1	475.505	-1.62794	0.23521	-6.9212	4.47835e-12	5.8376e-11
TSEN2	667.138	-1.62801	0.237078	-6.86697	6.55798e-12	8.28358e-11
KIAA1407	148.654	-1.62908	0.328823	-4.95427	7.26019e-07	4.07545e-06
SKA2	369.749	-1.6295	0.245051	-6.64962	2.93848e-11	3.34856e-10
HNRNPH3	2362.79	-1.62964	0.212028	-7.68596	1.51854e-14	2.78585e-13
PPARGC1B	828.684	-1.63039	0.2466	-6.61147	3.80526e-11	4.24144e-10
NBEAL1	120.388	-1.63131	0.340839	-4.78616	1.70006e-06	8.84864e-06
CAMKK1	1930.27	-1.63343	0.229898	-7.10502	1.20306e-12	1.70593e-11
FASTK	4857.02	-1.63392	0.242276	-6.74406	1.54018e-11	1.8213e-10
RBM14	3228.28	-1.63426	0.220322	-7.4176	1.19257e-13	1.91788e-12
CALCOCO2	716.817	-1.63429	0.232557	-7.02749	2.10286e-12	2.86718e-11
RLIM	1846.18	-1.63478	0.207267	-7.88733	3.0872e-15	6.31656e-14
S1PR5	189.695	-1.63506	0.284277	-5.75163	8.83849e-09	6.83725e-08
PRKRIP1	45.6841	-1.63573	0.448515	-3.647	0.000265316	0.000878124
ZBED3	123.804	-1.63637	0.321749	-5.08584	3.65999e-07	2.17426e-06
HEY1	540.98	-1.63681	0.235209	-6.95895	3.42817e-12	4.55237e-11
C2orf69	309.387	-1.63932	0.254739	-6.43529	1.23238e-10	1.28493e-09
PDAP1	1809.36	-1.63984	0.217965	-7.52341	5.3366e-14	9.05555e-13
PATL1	885.914	-1.64213	0.220321	-7.45338	9.09781e-14	1.48954e-12
DNMT3L	18.5783	-1.64289	0.599549	-2.74022	0.00613986	0.0146903
DDX55	2331.24	-1.64375	0.210117	-7.82302	5.15699e-15	1.02057e-13
RPS6KA2	34.5224	-1.6445	0.492758	-3.33733	0.000845868	0.00250655
MZF1	2629.03	-1.6468	0.241985	-6.8054	1.0077e-11	1.23926e-10
MSANTD4	280.126	-1.64743	0.258917	-6.36275	1.98174e-10	2.00722e-09
TP53I11	101.73	-1.64753	0.345178	-4.773	1.81505e-06	9.39026e-06
TBCEL	131.271	-1.64772	0.32474	-5.07396	3.89612e-07	2.30363e-06
TOP1MT	665.893	-1.64893	0.224614	-7.34119	2.11704e-13	3.29584e-12
IQCB1	611.591	-1.65044	0.231879	-7.11769	1.09751e-12	1.56717e-11
KLF2	35.3131	-1.65088	0.485814	-3.39816	0.000678401	0.00205376
KLHL9	533.953	-1.65171	0.239895	-6.88511	5.77416e-12	7.35619e-11
C19orf55	489.704	-1.65273	0.26178	-6.31343	2.72926e-10	2.71876e-09
ANKRD11	21169.4	-1.65497	0.225838	-7.32812	2.33399e-13	3.61791e-12
PAWR	611.699	-1.65574	0.227843	-7.26703	3.67468e-13	5.55872e-12
HNRNPDL	3597.24	-1.65797	0.227659	-7.28267	3.27271e-13	4.97373e-12
CRIP2	1987.81	-1.65808	0.241334	-6.87048	6.39851e-12	8.10097e-11
CCDC112	321.015	-1.65907	0.261578	-6.34254	2.26002e-10	2.27074e-09
FAM110C	134.68	-1.66173	0.313689	-5.29736	1.1749e-07	7.60858e-07
EML6	295.053	-1.66247	0.26425	-6.29127	3.14885e-10	3.11201e-09
C6orf62	1610.57	-1.66295	0.211092	-7.87783	3.33121e-15	6.79026e-14
ZNF165	90.2956	-1.66344	0.397265	-4.18724	2.82366e-05	0.000114855
MIOX	13.3921	-1.66378	0.672193	-2.47516	0.0133178	0.0289634
C5AR1	1031.44	-1.66458	0.249055	-6.68357	2.33184e-11	2.68921e-10
RSF1	2547.24	-1.66491	0.216853	-7.67759	1.62109e-14	2.95034e-13
SMAD6	2437.81	-1.66808	0.206182	-8.09031	5.95133e-16	1.3386e-14
ZNF286B	96.1971	-1.66978	0.344494	-4.84706	1.25303e-06	6.71258e-06
KIAA1147	557.853	-1.67259	0.248935	-6.71898	1.83001e-11	2.14228e-10
KCNQ1	25.6296	-1.67337	0.542792	-3.0829	0.00204997	0.00554468
MUC16	8648.23	-1.67348	0.213018	-7.85605	3.9643e-15	8.04054e-14
WDR44	1196.37	-1.67358	0.216849	-7.7177	1.18444e-14	2.21753e-13
KMT2E	2231.02	-1.67392	0.226441	-7.39232	1.44293e-13	2.30459e-12
DKC1	2299.06	-1.67579	0.205509	-8.15437	3.51015e-16	8.13069e-15
RNPC3	456.571	-1.67599	0.242148	-6.92133	4.47428e-12	5.83697e-11
GARS	4596.1	-1.67639	0.264098	-6.34758	2.18727e-10	2.20308e-09
NUDT16	193.992	-1.67814	0.301064	-5.57403	2.48912e-08	1.78732e-07
ZBED4	818.01	-1.67894	0.239968	-6.9965	2.62442e-12	3.54568e-11
NOP58	2260	-1.68116	0.207369	-8.10709	5.18457e-16	1.17423e-14
CEP70	164.96	-1.68177	0.297359	-5.65569	1.55218e-08	1.15524e-07
MAB21L3	42.886	-1.682	0.459276	-3.66229	0.00024997	0.000832399
PNRC2	622.171	-1.6834	0.227543	-7.39815	1.381e-13	2.21e-12
BUB1	506.208	-1.68526	0.244341	-6.89715	5.30548e-12	6.83644e-11
HOXB4	23.3549	-1.68579	0.566081	-2.97801	0.0029013	0.00754811
HOXB6	671.179	-1.68589	0.25333	-6.65495	2.83406e-11	3.23861e-10
C9orf47	15.3358	-1.68642	0.643474	-2.6208	0.00877229	0.0200884
ZBTB39	499.835	-1.68676	0.262223	-6.43254	1.25493e-10	1.30678e-09
SYNE2	2470.39	-1.68711	0.205158	-8.22348	1.97677e-16	4.74046e-15
CTH	854.308	-1.68747	0.283333	-5.95581	2.58787e-09	2.21757e-08
CHN1	37.2457	-1.68755	0.478003	-3.53042	0.000414907	0.00131658
RFC4	1351.84	-1.68796	0.218778	-7.71539	1.20616e-14	2.25182e-13
CEP350	2188.74	-1.68997	0.207481	-8.14521	3.78612e-16	8.74507e-15
DENND1C	8.60241	-1.6909	0.752776	-2.24621	0.0246903	0.0497804
RBM39	4253.33	-1.69442	0.212886	-7.95927	1.73059e-15	3.64139e-14
PHF14	1457.4	-1.69467	0.224192	-7.55901	4.06156e-14	7.00125e-13
OSBPL7	322.939	-1.69615	0.262059	-6.47239	9.64678e-11	1.02017e-09
MYO5C	811.957	-1.69729	0.222746	-7.61984	2.53981e-14	4.50672e-13
RNF168	1295.24	-1.69834	0.214946	-7.90123	2.76165e-15	5.69333e-14
PDP2	1327.09	-1.69896	0.221116	-7.68359	1.54697e-14	2.83125e-13
ACOT11	193.007	-1.70016	0.299027	-5.68565	1.30314e-08	9.84266e-08
ZRANB2	4559.93	-1.70092	0.214404	-7.93324	2.1351e-15	4.44662e-14
AUTS2	119.87	-1.70275	0.326524	-5.21478	1.84036e-07	1.15263e-06
PDE7B	215.77	-1.70535	0.283647	-6.01221	1.83012e-09	1.60299e-08
ANKRD49	363.302	-1.70789	0.250529	-6.81711	9.28869e-12	1.15362e-10
TNS4	1232.32	-1.70892	0.223854	-7.63409	2.27422e-14	4.06197e-13
CNTLN	650.959	-1.71018	0.225788	-7.57428	3.61125e-14	6.26476e-13
ARHGAP11A	794.109	-1.71607	0.220684	-7.77615	7.47676e-15	1.44974e-13
FAM179A	160.085	-1.71689	0.302515	-5.6754	1.38362e-08	1.04023e-07
CCDC174	449.96	-1.71693	0.239546	-7.16744	7.64118e-13	1.10661e-11
ZNF81	78.5019	-1.71863	0.374363	-4.5908	4.41543e-06	2.11112e-05
JRKL	451.817	-1.72095	0.255103	-6.74611	1.51859e-11	1.79707e-10
TFAP2A	8042.56	-1.7217	0.207452	-8.2993	1.04723e-16	2.6072e-15
ZNF41	319.639	-1.72173	0.264013	-6.5214	6.96531e-11	7.54205e-10
CCDC77	962.646	-1.72193	0.231264	-7.44575	9.63926e-14	1.56405e-12
YOD1	1452.53	-1.72228	0.213065	-8.08332	6.30259e-16	1.4137e-14
CYP27B1	403.769	-1.72329	0.253695	-6.79276	1.10012e-11	1.34179e-10
RCAN3	41.0769	-1.72332	0.462666	-3.72475	0.000195512	0.000666711
FLT3LG	45.0554	-1.72387	0.453467	-3.80152	0.00014381	0.000504868
C5orf30	435.593	-1.72521	0.244883	-7.04503	1.85427e-12	2.54954e-11
CHRNA10	164.786	-1.72549	0.304024	-5.6755	1.3828e-08	1.0401e-07
TLR6	296.614	-1.72561	0.257448	-6.70273	2.04558e-11	2.37588e-10
ZBED1	1976.76	-1.72575	0.22769	-7.57935	3.47292e-14	6.04406e-13
ZBTB12	263.317	-1.72615	0.265639	-6.49812	8.13278e-11	8.71934e-10
ZNF202	325.545	-1.72617	0.271988	-6.34649	2.20281e-10	2.21736e-09
CFDP1	596.674	-1.73008	0.2328	-7.4316	1.07289e-13	1.73053e-12
TLE2	2812.54	-1.73024	0.255125	-6.78194	1.18575e-11	1.43549e-10
SAPCD2	3160.89	-1.73061	0.223436	-7.74542	9.52661e-15	1.81909e-13
ZNF273	73.3747	-1.73273	0.387956	-4.46632	7.95778e-06	3.61873e-05
BRCA1	1703.19	-1.73319	0.208435	-8.31528	9.15391e-17	2.28946e-15
UHRF1BP1	1173.28	-1.73545	0.225413	-7.699	1.3714e-14	2.54419e-13
HOXD10	565.42	-1.73581	0.234335	-7.40739	1.28807e-13	2.06534e-12
TRAF5	406.769	-1.73621	0.28772	-6.03436	1.59592e-09	1.41208e-08
KIF27	104.975	-1.73648	0.348021	-4.98958	6.051e-07	3.44651e-06
NACA2	14.3954	-1.73683	0.660451	-2.62977	0.00854431	0.0196353
NCCRP1	70.2082	-1.73771	0.405896	-4.28116	1.85918e-05	7.832e-05
TRMT10B	231.117	-1.74181	0.271591	-6.41334	1.42367e-10	1.47215e-09
METTL5	168.43	-1.74367	0.313428	-5.56321	2.64854e-08	1.89678e-07
RHOV	2644.53	-1.74392	0.207099	-8.42072	3.74186e-17	9.92171e-16
PNISR	4517	-1.74578	0.22614	-7.71991	1.16414e-14	2.18455e-13
ANXA8L1	104.774	-1.74607	0.358086	-4.87611	1.08199e-06	5.88328e-06
SIAH1	451.282	-1.74674	0.272422	-6.41188	1.43733e-10	1.4844e-09
BTN3A2	1445.7	-1.74705	0.241012	-7.24881	4.20439e-13	6.31316e-12
PURA	1846.58	-1.74894	0.210002	-8.32819	8.20863e-17	2.06571e-15
MTMR4	546.979	-1.75232	0.246693	-7.10323	1.21877e-12	1.72672e-11
NANP	187.174	-1.75232	0.286712	-6.11178	9.85244e-10	9.0362e-09
LRRC37A2	83.6758	-1.7546	0.373367	-4.6994	2.60931e-06	1.30963e-05
GPT2	2109.71	-1.75483	0.210439	-8.3389	7.49822e-17	1.90457e-15
SH3PXD2A	6594.81	-1.7585	0.21683	-8.11005	5.06004e-16	1.14762e-14
SOHLH2	41.9078	-1.7596	0.465984	-3.7761	0.000159306	0.000553012
KCNIP2	122.092	-1.75983	0.336536	-5.22923	1.70213e-07	1.0721e-06
KMT2A	5856.07	-1.76114	0.214168	-8.22319	1.98154e-16	4.74493e-15
ZNF629	2203.82	-1.765	0.214194	-8.24019	1.71941e-16	4.15385e-15
RSRC2	1370.93	-1.76504	0.214815	-8.21654	2.09454e-16	5.00816e-15
ABLIM1	2139.19	-1.76769	0.214195	-8.25272	1.54831e-16	3.77969e-15
WDR43	1178.47	-1.76964	0.21463	-8.24505	1.65088e-16	4.01805e-15
SNPH	48.9275	-1.77274	0.451872	-3.92309	8.74189e-05	0.000321212
RBMXL1	540.481	-1.77315	0.246857	-7.18289	6.82538e-13	9.9822e-12
FCHO1	338.452	-1.7732	0.292452	-6.06322	1.33422e-09	1.1961e-08
NR4A3	508.356	-1.7736	0.233362	-7.60018	2.95717e-14	5.19639e-13
PCED1B	127.678	-1.77381	0.316327	-5.60752	2.05242e-08	1.49615e-07
HNRNPUL2	766.329	-1.77614	0.226905	-7.8277	4.96894e-15	9.86948e-14
OFD1	1303.67	-1.77858	0.216162	-8.22799	1.90382e-16	4.579e-15
NUF2	446.46	-1.78083	0.245261	-7.26097	3.84322e-13	5.79753e-12
BTN3A1	739.014	-1.78134	0.227255	-7.83848	4.5603e-15	9.14696e-14
ASNS	1209.84	-1.78312	0.269513	-6.61608	3.68843e-11	4.12816e-10
BPTF	5295.45	-1.78367	0.208085	-8.57181	1.01867e-17	2.88895e-16
CELF5	106.009	-1.78422	0.334853	-5.32836	9.91013e-08	6.48233e-07
ZNF343	264.576	-1.78528	0.280975	-6.35389	2.09943e-10	2.11984e-09
NUCKS1	6571.37	-1.78708	0.221601	-8.06442	7.3586e-16	1.63706e-14
PCSK1	970.009	-1.78722	0.244477	-7.31036	2.66433e-13	4.09494e-12
ZYG11A	599.964	-1.78755	0.22964	-7.78413	7.01919e-15	1.36589e-13
ADRB1	65.3259	-1.78804	0.397589	-4.4972	6.88528e-06	3.16991e-05
SMC6	677.701	-1.78814	0.229531	-7.79043	6.67807e-15	1.30107e-13
ESPN	484.21	-1.78815	0.262372	-6.81533	9.40458e-12	1.16535e-10
PNPLA3	1081.18	-1.78901	0.22705	-7.87938	3.29006e-15	6.72319e-14
ANKRD26	1043.09	-1.78929	0.220103	-8.12932	4.31688e-16	9.9009e-15
PRTG	1008.61	-1.79134	0.222402	-8.05449	7.98085e-16	1.76586e-14
SLC27A3	352.335	-1.79189	0.264906	-6.76424	1.34009e-11	1.60565e-10
SMC3	1693.33	-1.79267	0.219395	-8.17096	3.05951e-16	7.1683e-15
ZBTB24	339.7	-1.7927	0.250617	-7.15313	8.48202e-13	1.22188e-11
MYH3	31.2541	-1.79562	0.517789	-3.46787	0.00052461	0.00162949
POLE2	146.049	-1.79655	0.309784	-5.79935	6.65721e-09	5.2673e-08
ZC2HC1A	72.4698	-1.79723	0.391937	-4.5855	4.52895e-06	2.1582e-05
CNNM1	119.992	-1.79788	0.325753	-5.51916	3.40628e-08	2.40564e-07
RP9	295.314	-1.79833	0.258314	-6.9618	3.35945e-12	4.47458e-11
ULBP1	50.1942	-1.7987	0.446949	-4.0244	5.7121e-05	0.000218194
AARS	7838.85	-1.8011	0.201435	-8.94136	3.84422e-19	1.27934e-17
TSC22D3	630.244	-1.80238	0.240699	-7.48809	6.98846e-14	1.16644e-12
PRDM15	1401.28	-1.80382	0.214854	-8.39555	4.63701e-17	1.21569e-15
FABP3	22.2151	-1.80431	0.575793	-3.13361	0.00172668	0.00475544
RNF125	244.327	-1.80448	0.270353	-6.67453	2.48022e-11	2.85427e-10
MSL2	929.194	-1.80655	0.223125	-8.09658	5.65249e-16	1.27314e-14
HNRNPD	2650.74	-1.8072	0.214991	-8.40595	4.24402e-17	1.11805e-15
DLK2	16.5529	-1.80852	0.634782	-2.84905	0.00438504	0.0108905
HOXC8	446.42	-1.81245	0.273922	-6.61664	3.67448e-11	4.12386e-10
NCOR1	5432.37	-1.81331	0.21922	-8.27166	1.32108e-16	3.25422e-15
POLR3G	407.608	-1.81341	0.2469	-7.34471	2.06213e-13	3.21792e-12
AKAP10	775.685	-1.81367	0.228434	-7.93959	2.02848e-15	4.24083e-14
BRD8	2125.31	-1.81486	0.210648	-8.61562	6.95649e-18	2.03296e-16
C19orf68	1199.92	-1.81552	0.231106	-7.85577	3.97331e-15	8.04879e-14
INTS6	668.3	-1.81576	0.232553	-7.80797	5.81176e-15	1.13909e-13
MELK	670.989	-1.81614	0.225102	-8.06807	7.14186e-16	1.59101e-14
SOCS7	1126.45	-1.8168	0.216957	-8.37401	5.56904e-17	1.43921e-15
PLEKHG6	6.91405	-1.81798	0.783957	-2.31898	0.0203959	0.0421221
MDM4	3076.05	-1.82107	0.240648	-7.56737	3.80864e-14	6.60016e-13
FRK	10.1504	-1.82445	0.722882	-2.52386	0.0116074	0.0256653
RPL7L1	200.906	-1.82455	0.295257	-6.17954	6.42895e-10	6.08809e-09
KIAA0907	2932.33	-1.82537	0.22095	-8.26147	1.43884e-16	3.52014e-15
B3GNT5	100.549	-1.82788	0.350522	-5.21476	1.84059e-07	1.15263e-06
PPFIBP2	169.832	-1.82806	0.302982	-6.03356	1.60385e-09	1.41833e-08
SLC7A5	241311	-1.82816	0.239799	-7.6237	2.4651e-14	4.37891e-13
CEP152	1250.1	-1.83111	0.241584	-7.57962	3.46562e-14	6.0378e-13
MYO9A	315.516	-1.83113	0.260131	-7.03926	1.93267e-12	2.64841e-11
NAA16	523.187	-1.8359	0.244918	-7.49598	6.58062e-14	1.10515e-12
THUMPD2	344.08	-1.84056	0.249714	-7.37068	1.69758e-13	2.69284e-12
DNAJC2	3978.49	-1.8431	0.221125	-8.33511	7.74279e-17	1.96059e-15
TJP3	349.597	-1.84351	0.274406	-6.71819	1.83993e-11	2.15081e-10
TCERG1	2047.11	-1.84428	0.213823	-8.62527	6.39441e-18	1.87881e-16
CRB2	19.4838	-1.84437	0.642976	-2.8685	0.00412429	0.0103215
HOXC4	663.187	-1.84468	0.225425	-8.18311	2.766e-16	6.52752e-15
PTGS1	12.6951	-1.84497	0.683641	-2.69874	0.00696025	0.0164399
TNFRSF25	237.168	-1.84714	0.28077	-6.57882	4.74207e-11	5.2214e-10
IGIP	301.002	-1.84784	0.273224	-6.76308	1.35088e-11	1.61501e-10
SH3D21	163.977	-1.84789	0.303336	-6.09191	1.11574e-09	1.01486e-08
C5AR2	631.257	-1.84943	0.247543	-7.47112	7.95127e-14	1.31636e-12
PCF11	1358.27	-1.84965	0.216515	-8.54284	1.30968e-17	3.65701e-16
RAB28	79.9327	-1.8528	0.375272	-4.93721	7.92475e-07	4.41657e-06
BRCC3	470.734	-1.85386	0.239712	-7.73367	1.04486e-14	1.97893e-13
LRIG2	268.101	-1.86151	0.263902	-7.05379	1.74106e-12	2.40606e-11
HNRNPA3	2702.73	-1.86196	0.218934	-8.50466	1.82131e-17	5.00846e-16
CPLX3	85.3308	-1.86448	0.382759	-4.87116	1.10946e-06	6.01214e-06
AGO4	225.987	-1.86617	0.276049	-6.76028	1.37724e-11	1.64264e-10
ZNF131	1325.62	-1.86641	0.215122	-8.67606	4.09718e-18	1.23681e-16
SLC25A43	285.839	-1.86729	0.272732	-6.84659	7.56314e-12	9.47252e-11
ZNF146	1618.75	-1.8689	0.233613	-7.99996	1.2446e-15	2.68103e-14
STOX2	562.489	-1.86896	0.239228	-7.81245	5.60886e-15	1.10197e-13
RNASEH1	273.633	-1.87097	0.271872	-6.8818	5.91024e-12	7.51195e-11
CLK2	946.383	-1.87098	0.218819	-8.55032	1.22744e-17	3.43325e-16
PRPF38B	5077.8	-1.87155	0.223421	-8.37682	5.43783e-17	1.40753e-15
SLTM	4070.33	-1.87236	0.204645	-9.14932	5.72923e-20	2.11851e-18
ZMYM1	367.194	-1.87243	0.259231	-7.22304	5.0838e-13	7.52282e-12
KNTC1	1703.13	-1.87308	0.233737	-8.01364	1.1136e-15	2.42126e-14
ZNF766	356.974	-1.87318	0.257984	-7.26084	3.84697e-13	5.79783e-12
GRPEL2	485.23	-1.87377	0.246928	-7.58832	3.24092e-14	5.67056e-13
FAM133A	9.45453	-1.87465	0.73367	-2.55517	0.0106135	0.0237154
PNN	5848.1	-1.87494	0.219824	-8.52928	1.47256e-17	4.07e-16
CCDC144A	25.3307	-1.88121	0.553536	-3.39854	0.000677467	0.00205164
EBLN2	127.299	-1.88198	0.325357	-5.78437	7.2784e-09	5.70071e-08
EIF2AK4	1223.04	-1.88217	0.255229	-7.37445	1.65021e-13	2.6228e-12
VHL	2263.56	-1.8833	0.206698	-9.11135	8.13595e-20	2.92231e-18
ATRX	7223.77	-1.88428	0.202681	-9.29677	1.4478e-20	5.71655e-19
LGALS9	7.38929	-1.88502	0.776078	-2.4289	0.0151448	0.0323974
PPP2R2B	42.3464	-1.88519	0.469637	-4.01415	5.96598e-05	0.000227147
KIAA0895L	831.911	-1.88521	0.24626	-7.65537	1.92759e-14	3.47329e-13
KBTBD6	703.29	-1.88687	0.235345	-8.01747	1.07942e-15	2.35637e-14
USP27X	3.91879	-1.88729	0.835253	-2.25955	0.0238493	0.0483058
OGT	5399.01	-1.88822	0.23033	-8.19789	2.44636e-16	5.79838e-15
CHST5	92.8099	-1.89171	0.351174	-5.38681	7.17206e-08	4.79913e-07
CORO2A	265.81	-1.89274	0.271879	-6.96172	3.36135e-12	4.47458e-11
CENPI	87.6467	-1.89277	0.36153	-5.23545	1.64585e-07	1.03986e-06
MCF2L	829.003	-1.8939	0.224239	-8.44589	3.01745e-17	8.07972e-16
POGK	1099.2	-1.89474	0.242471	-7.8143	5.5268e-15	1.08716e-13
PHYKPL	1030.36	-1.89539	0.232419	-8.15507	3.48987e-16	8.09522e-15
CAMK2N1	361.857	-1.8966	0.262083	-7.23665	4.59891e-13	6.84256e-12
GNL3	1771.71	-1.89696	0.207794	-9.12902	6.91205e-20	2.52724e-18
PPP1R3D	113.523	-1.90046	0.340773	-5.57693	2.44803e-08	1.7617e-07
RBAK	694.461	-1.9014	0.26161	-7.26806	3.64695e-13	5.5219e-12
HOXD4	57.6919	-1.90216	0.412369	-4.61275	3.97372e-06	1.92169e-05
C9orf72	86.586	-1.90487	0.361529	-5.26893	1.37219e-07	8.78879e-07
DUSP9	344.593	-1.91128	0.28843	-6.6265	3.43746e-11	3.8819e-10
ERCC6L	116.157	-1.91298	0.348911	-5.48273	4.18805e-08	2.91735e-07
ATG16L2	416.033	-1.91337	0.302545	-6.32424	2.54487e-10	2.54752e-09
SIK1	7704.85	-1.91609	0.203952	-9.39481	5.73191e-21	2.32513e-19
TRIB3	2629.27	-1.91615	0.249756	-7.67208	1.69223e-14	3.07638e-13
PPARA	367.968	-1.91687	0.260776	-7.35067	1.97219e-13	3.08938e-12
TRIM65	2397.46	-1.92224	0.22975	-8.36666	5.92745e-17	1.52459e-15
NEMF	1780.8	-1.9236	0.210756	-9.12716	7.0317e-20	2.55951e-18
HJURP	591.098	-1.92531	0.231843	-8.30437	1.0035e-16	2.50599e-15
FAM129A	1608.8	-1.92613	0.249537	-7.71883	1.17403e-14	2.20056e-13
FAM63B	435.799	-1.92826	0.241496	-7.98464	1.40936e-15	3.00031e-14
WNT6	891.918	-1.92843	0.261994	-7.36061	1.83067e-13	2.88154e-12
PURB	2228.46	-1.9291	0.216666	-8.9036	5.40652e-19	1.7847e-17
PTBP2	607.108	-1.9293	0.2655	-7.26667	3.68456e-13	5.5685e-12
LPP	5545.19	-1.9316	0.223375	-8.64734	5.27125e-18	1.56573e-16
OTUD7A	47.9374	-1.93213	0.456676	-4.23085	2.3281e-05	9.62361e-05
GTPBP2	2134.51	-1.93335	0.244078	-7.92103	2.35548e-15	4.88687e-14
PWWP2A	853.884	-1.93349	0.242077	-7.98711	1.38134e-15	2.95222e-14
ZDHHC6	745.814	-1.9347	0.228203	-8.47797	2.29155e-17	6.20737e-16
MPP3	740.735	-1.93529	0.246995	-7.83535	4.67549e-15	9.34353e-14
NCAPG	837.341	-1.93534	0.222719	-8.68957	3.63803e-18	1.10888e-16
TOP2A	5489.65	-1.93972	0.218997	-8.85731	8.19719e-19	2.6681e-17
GNL3L	4317.82	-1.94009	0.235811	-8.22729	1.915e-16	4.59911e-15
CHRND	448.642	-1.94017	0.297747	-6.51618	7.21223e-11	7.77329e-10
TIGD2	154.229	-1.94023	0.329924	-5.88084	4.08198e-09	3.36016e-08
FAM86B2	13.5943	-1.9406	0.677021	-2.86638	0.00415199	0.010386
ZNF700	494.842	-1.94147	0.279165	-6.95455	3.53683e-12	4.68522e-11
NTRK1	17.0451	-1.94638	0.643927	-3.02268	0.00250548	0.00662186
RAB11FIP4	169.867	-1.94852	0.298626	-6.52496	6.80185e-11	7.37486e-10
SPEG	513.174	-1.9499	0.27831	-7.00622	2.44839e-12	3.31611e-11
EIF3A	8070.04	-1.95175	0.206876	-9.43443	3.9314e-21	1.63128e-19
GIPC3	1810.55	-1.95322	0.244499	-7.98869	1.36382e-15	2.9186e-14
CRYBB3	41.0377	-1.95487	0.473695	-4.12687	3.6774e-05	0.000146449
RAB42	296.04	-1.95679	0.291289	-6.71769	1.8463e-11	2.1567e-10
RP1L1	10.1913	-1.95764	0.728407	-2.68756	0.00719759	0.0169391
PDK1	534.52	-1.95885	0.234981	-8.33619	7.67241e-17	1.94578e-15
DDIT3	621.136	-1.95977	0.253686	-7.72517	1.11706e-14	2.11076e-13
CACNG8	173.923	-1.95978	0.34592	-5.66542	1.46665e-08	1.0986e-07
TUBE1	403.302	-1.96144	0.253979	-7.72286	1.13748e-14	2.1419e-13
EIF2S2	1301.79	-1.96173	0.23564	-8.3251	8.42566e-17	2.1138e-15
ZNF280D	320.654	-1.96277	0.27794	-7.06183	1.64321e-12	2.29023e-11
RABGGTB	2084.22	-1.96291	0.208686	-9.40602	5.1527e-21	2.10589e-19
ANP32B	1941.09	-1.96424	0.206943	-9.49167	2.27369e-21	9.83477e-20
ABAT	21.3199	-1.96619	0.581993	-3.37837	0.000729164	0.00218875
KCNRG	10.2904	-1.97217	0.726648	-2.71407	0.00664623	0.0157919
BCL6B	31.3815	-1.97288	0.5289	-3.73014	0.00019137	0.000653132
EXOSC8	869.471	-1.97774	0.23267	-8.50019	1.89284e-17	5.17896e-16
GORAB	454.525	-1.97992	0.24824	-7.9758	1.51392e-15	3.20201e-14
TRPM4	825.255	-1.98331	0.2577	-7.69621	1.40165e-14	2.59145e-13
SETD5	6223.32	-1.9844	0.205189	-9.67108	4.00134e-22	1.88583e-20
ZCCHC8	1186.98	-1.9871	0.237638	-8.36187	6.17312e-17	1.5803e-15
REL	575.737	-1.98926	0.238466	-8.3419	7.31081e-17	1.85987e-15
SORBS1	135.131	-1.98981	0.315565	-6.30556	2.87158e-10	2.84488e-09
N4BP3	950.958	-1.98988	0.224273	-8.8726	7.14574e-19	2.33987e-17
HMGXB4	1143.36	-1.99049	0.233215	-8.53498	1.40179e-17	3.8942e-16
MURC	63.2007	-1.9908	0.401904	-4.95343	7.29171e-07	4.09033e-06
GJA5	47.5551	-1.99335	0.446326	-4.46613	7.96485e-06	3.62093e-05
MILR1	6.61049	-1.99489	0.792451	-2.51737	0.0118236	0.026115
INHBB	5.50265	-1.9952	0.819656	-2.43419	0.0149252	0.031993
ATF4	4160.07	-1.99644	0.216299	-9.23001	2.706e-20	1.03584e-18
IL17REL	18.7478	-1.99934	0.614524	-3.25348	0.00114001	0.00328854
POU2F1	2251.14	-2.00243	0.216251	-9.25972	2.04965e-20	7.9391e-19
EHBP1L1	4498.9	-2.0037	0.217796	-9.1999	3.58272e-20	1.35239e-18
GK5	1128.8	-2.00652	0.233125	-8.60707	7.49523e-18	2.17096e-16
ADAMTS6	448.289	-2.01242	0.248527	-8.09738	5.61572e-16	1.26661e-14
MEX3A	768.302	-2.0126	0.230183	-8.74346	2.26087e-18	6.98257e-17
TIAF1	31.1516	-2.01292	0.513927	-3.91675	8.975e-05	0.000328962
KIAA1024	52.2847	-2.01736	0.428982	-4.70266	2.56798e-06	1.28929e-05
TRIM56	1923.46	-2.0203	0.230962	-8.74733	2.1846e-18	6.75982e-17
ZFP62	557.344	-2.02215	0.250938	-8.05835	7.73289e-16	1.71799e-14
PTAFR	12.8043	-2.0223	0.683837	-2.95728	0.00310364	0.0080106
CCDC34	1303.6	-2.02602	0.218603	-9.26802	1.8963e-20	7.39782e-19
ACACB	581.016	-2.03018	0.230753	-8.79807	1.39187e-18	4.44172e-17
C9orf173	4.6872	-2.03485	0.832256	-2.44498	0.0144862	0.0311603
UNC5B	1450.99	-2.03554	0.214124	-9.50637	1.97433e-21	8.6547e-20
SCAPER	625.007	-2.03581	0.247035	-8.24096	1.70829e-16	4.13925e-15
C10orf62	15.82	-2.03661	0.655012	-3.10927	0.00187552	0.00511783
NEURL1B	148.139	-2.03705	0.309884	-6.57357	4.91216e-11	5.40139e-10
NUFIP2	5095.79	-2.03822	0.206472	-9.87165	5.52499e-23	2.86019e-21
LMAN1L	43.1068	-2.03843	0.470729	-4.33036	1.48863e-05	6.40167e-05
BAG5	1207.53	-2.0403	0.217135	-9.39646	5.64282e-21	2.30043e-19
MFSD12	26993.2	-2.04149	0.237048	-8.61214	7.1711e-18	2.08448e-16
TMEM92	242.878	-2.04294	0.290763	-7.02614	2.12324e-12	2.89253e-11
ZNF292	1505.82	-2.04941	0.211409	-9.69402	3.19698e-22	1.5424e-20
C15orf27	63.085	-2.05048	0.423117	-4.84612	1.259e-06	6.74238e-06
KLF17	76.7761	-2.05083	0.399112	-5.13848	2.76973e-07	1.68129e-06
PILRB	80.279	-2.064	0.38326	-5.38538	7.22933e-08	4.83348e-07
MKI67	9388.2	-2.06602	0.198022	-10.4333	1.74752e-25	1.14906e-23
XPOT	1252.75	-2.06704	0.217895	-9.48642	2.3911e-21	1.03153e-19
CBWD6	16.5209	-2.06829	0.663644	-3.11656	0.00182975	0.0050013
CENPF	10992.8	-2.07044	0.197762	-10.4693	1.19487e-25	8.03148e-24
JDP2	574.321	-2.07132	0.240407	-8.6159	6.93965e-18	2.03169e-16
RIMKLB	965.258	-2.07236	0.227085	-9.12593	7.11243e-20	2.58313e-18
ACRC	215.449	-2.07242	0.319582	-6.48476	8.8873e-11	9.46605e-10
RGL3	1628.44	-2.07514	0.251765	-8.24236	1.68847e-16	4.10342e-15
PLA2G3	387.315	-2.07964	0.275943	-7.53647	4.82852e-14	8.2622e-13
WIPI1	135.117	-2.08262	0.350347	-5.94445	2.77378e-09	2.36076e-08
FAM102B	380.561	-2.08503	0.260797	-7.99484	1.29745e-15	2.78388e-14
AHRR	2883.56	-2.08618	0.224361	-9.29833	1.42668e-20	5.66057e-19
ZFP36L2	1089.31	-2.08975	0.228665	-9.13892	6.30773e-20	2.3219e-18
NOL8	1981.08	-2.09521	0.214281	-9.77786	1.40137e-22	7.03142e-21
RFXAP	160.813	-2.09599	0.337141	-6.21695	5.06896e-10	4.87666e-09
TRIM38	1623	-2.10592	0.216028	-9.74837	1.87459e-22	9.26331e-21
MTUS2	58.6071	-2.10782	0.420713	-5.01011	5.43982e-07	3.1191e-06
CERS4	48.4686	-2.10894	0.450366	-4.68271	2.83102e-06	1.40791e-05
KCNJ2	4.67602	-2.11436	0.830379	-2.54626	0.0108885	0.02426
SGK494	424.174	-2.1144	0.243062	-8.69903	3.34731e-18	1.02218e-16
PIF1	900.862	-2.11518	0.249106	-8.49109	2.04717e-17	5.57315e-16
HES2	291.115	-2.11562	0.264023	-8.01304	1.1191e-15	2.42999e-14
ZC3H8	297.887	-2.11633	0.265465	-7.97217	1.55913e-15	3.28485e-14
DPF1	120.943	-2.12133	0.344554	-6.15675	7.42552e-10	6.96708e-09
PRX	356.146	-2.12615	0.291024	-7.30576	2.75699e-13	4.22938e-12
CENPJ	776.46	-2.12697	0.245041	-8.68006	3.95565e-18	1.20121e-16
PLK4	235.745	-2.1306	0.282883	-7.53174	5.00695e-14	8.54957e-13
ALS2CL	408.263	-2.13475	0.291681	-7.31879	2.50223e-13	3.8567e-12
SOWAHC	1054.61	-2.14381	0.221417	-9.68225	3.58726e-22	1.72051e-20
CHML	1992.7	-2.14823	0.222049	-9.67459	3.86636e-22	1.83815e-20
DYNC2H1	496.644	-2.14855	0.239177	-8.98309	2.63267e-19	8.92535e-18
PHIP	6200.27	-2.15233	0.20586	-10.4553	1.38519e-25	9.19376e-24
RNF165	337.005	-2.15439	0.270144	-7.97495	1.52439e-15	3.21998e-14
NPY4R	260.886	-2.1567	0.287775	-7.4944	6.66042e-14	1.1174e-12
ZNF783	349.511	-2.15945	0.258692	-8.34757	6.96831e-17	1.7755e-15
RNF169	853.698	-2.16068	0.227555	-9.49519	2.19812e-21	9.55858e-20
CORO6	864.541	-2.17148	0.274813	-7.90169	2.75144e-15	5.67947e-14
SH3TC2	167.109	-2.19558	0.307153	-7.14814	8.79627e-13	1.26491e-11
RNF182	16.7292	-2.20176	0.63785	-3.45185	0.000556763	0.00171921
NR6A1	726.587	-2.20306	0.234126	-9.4097	4.97574e-21	2.03868e-19
ALS2CR12	10.5466	-2.2038	0.743181	-2.96536	0.00302326	0.00783041
NR4A2	950.207	-2.2186	0.218589	-10.1497	3.32553e-24	1.90949e-22
RNF150	40.4793	-2.22003	0.474258	-4.68105	2.85405e-06	1.41893e-05
FOXC2	229.302	-2.22766	0.27992	-7.9582	1.74564e-15	3.66831e-14
FAM76A	113.196	-2.23598	0.336653	-6.6418	3.09868e-11	3.52372e-10
INPP5J	789.118	-2.23916	0.255962	-8.74804	2.17085e-18	6.73003e-17
ATP2A3	205.174	-2.24166	0.321991	-6.96187	3.35774e-12	4.47458e-11
TRPV3	6.56847	-2.24344	0.803175	-2.79321	0.00521881	0.0127247
KNDC1	12.2288	-2.24376	0.706248	-3.17701	0.00148801	0.00418002
NSL1	1045.91	-2.24938	0.217693	-10.3328	5.00881e-25	3.11751e-23
DDX46	4021.41	-2.25018	0.22035	-10.2119	1.75484e-24	1.04059e-22
HES7	1286.81	-2.25081	0.223527	-10.0695	7.53406e-24	4.1931e-22
NEIL3	100.776	-2.25456	0.353158	-6.38401	1.72514e-10	1.76155e-09
C8orf37	57.0206	-2.25676	0.435872	-5.17758	2.24777e-07	1.38475e-06
RIN1	1665.58	-2.2632	0.248134	-9.12087	7.45207e-20	2.69448e-18
COL27A1	415.199	-2.27472	0.259038	-8.78143	1.61404e-18	5.09094e-17
GRK7	16.5403	-2.28248	0.644915	-3.5392	0.000401343	0.00127778
PET117	10.9474	-2.28518	0.725302	-3.15066	0.00162904	0.00452319
DLX3	354.994	-2.28897	0.260351	-8.79188	1.47084e-18	4.67094e-17
MYO1A	178.034	-2.29342	0.297718	-7.70333	1.32565e-14	2.46211e-13
ANO7	67.1814	-2.29481	0.399498	-5.74424	9.23367e-09	7.11931e-08
FRA10AC1	481.358	-2.30376	0.243171	-9.47382	2.69796e-21	1.15474e-19
DLG3	523.833	-2.30525	0.243251	-9.47685	2.62077e-21	1.12762e-19
RBM12B	626.815	-2.30681	0.248853	-9.26975	1.86577e-20	7.2962e-19
GPC2	154.059	-2.31015	0.311435	-7.41777	1.19109e-13	1.91739e-12
TNNI3	126.592	-2.3107	0.325938	-7.08938	1.34713e-12	1.89704e-11
ZNF652	1290.79	-2.31832	0.225216	-10.2937	7.51951e-25	4.5754e-23
BRDT	9.95915	-2.32557	0.760142	-3.05939	0.00221789	0.00594366
TAS2R14	36.0881	-2.33381	0.511576	-4.56201	5.06667e-06	2.38808e-05
ZNF623	438.915	-2.33721	0.243951	-9.58064	9.64474e-22	4.40551e-20
SNAP25	650.634	-2.34293	0.248891	-9.41345	4.80118e-21	1.97709e-19
CPZ	25.6588	-2.35632	0.588246	-4.00567	6.18413e-05	0.000234686
CEBPG	1007.86	-2.35857	0.231509	-10.1878	2.24757e-24	1.30897e-22
GPR56	3277.31	-2.3595	0.207856	-11.3516	7.27996e-30	7.75911e-28
KIAA1731	2677.36	-2.36383	0.21219	-11.1401	7.99896e-29	7.45366e-27
FBXO30	298.627	-2.36518	0.261247	-9.05341	1.38575e-19	4.85967e-18
AQP1	123.994	-2.37164	0.358158	-6.62176	3.54937e-11	3.9917e-10
OLFM1	10.0378	-2.37358	0.744563	-3.18789	0.00143316	0.00403916
NSRP1	1301.95	-2.37487	0.223819	-10.6107	2.65758e-26	1.85996e-24
FZD4	417.294	-2.3829	0.249328	-9.55731	1.20853e-21	5.44404e-20
DAPP1	4.30495	-2.38582	0.836636	-2.85168	0.00434884	0.0108104
ADORA1	99.8299	-2.38892	0.361059	-6.61642	3.67995e-11	4.12432e-10
TAF15	6435.85	-2.39376	0.199534	-11.9967	3.69598e-33	5.19572e-31
RPL36A	813.784	-2.39519	0.234598	-10.2098	1.79271e-24	1.05919e-22
DOK4	611.309	-2.39785	0.235356	-10.1881	2.23995e-24	1.30897e-22
MCF2L2	6.035	-2.40842	0.819855	-2.93762	0.00330742	0.00847754
ANKRD18A	78.5697	-2.41118	0.384461	-6.2716	3.5736e-10	3.49788e-09
NUPR1	806.86	-2.41994	0.232471	-10.4096	2.24117e-25	1.45605e-23
XRCC2	546.871	-2.42084	0.258304	-9.37207	7.11236e-21	2.87082e-19
SLC6A19	18.3367	-2.44923	0.635458	-3.85427	0.000116075	0.000415368
CEP128	213.368	-2.45112	0.283895	-8.63392	5.92838e-18	1.74818e-16
HR	3548.3	-2.45292	0.263845	-9.29682	1.44713e-20	5.71655e-19
IL21R	7.52397	-2.45398	0.78895	-3.11044	0.00186808	0.00509924
IZUMO1	25.9373	-2.4605	0.565526	-4.35081	1.35636e-05	5.8856e-05
PMFBP1	24.1602	-2.46164	0.578127	-4.25796	2.06305e-05	8.61513e-05
ITPRIPL2	8335.59	-2.46385	0.199711	-12.3371	5.71935e-35	1.00725e-32
KLF7	301.036	-2.46396	0.268245	-9.18549	4.0964e-20	1.53563e-18
PROSER1	743.11	-2.48334	0.228715	-10.8578	1.83123e-27	1.43567e-25
PALM2	15.3322	-2.48534	0.669241	-3.71367	0.000204276	0.000693841
SGOL1	526.834	-2.4876	0.23784	-10.4591	1.33062e-25	8.8928e-24
SUPT6H	3937.51	-2.49336	0.220965	-11.2839	1.57515e-29	1.61547e-27
PTGDS	25.0475	-2.49418	0.604378	-4.12685	3.67763e-05	0.000146449
PLEKHH1	1177.11	-2.5194	0.215784	-11.6756	1.69943e-31	2.05279e-29
SLC12A3	3748.57	-2.52103	0.212499	-11.8637	1.82689e-32	2.42204e-30
GCGR	81.9729	-2.52893	0.390912	-6.46931	9.84543e-11	1.03781e-09
FAM167A	64.8826	-2.53878	0.410124	-6.19028	6.00563e-10	5.7071e-09
HSPB7	1409.91	-2.55008	0.233518	-10.9203	9.22181e-28	7.519e-26
SLC28A3	16.1681	-2.55824	0.659004	-3.88198	0.000103608	0.000374787
CHAC1	562.293	-2.55862	0.270868	-9.44598	3.52077e-21	1.48355e-19
INSC	4.99467	-2.57259	0.834974	-3.08104	0.0020628	0.00557569
FZD10	92.9176	-2.5771	0.37173	-6.93271	4.12853e-12	5.42061e-11
KRI1	3545.45	-2.58136	0.20594	-12.5345	4.83495e-36	9.49922e-34
LMO1	130.571	-2.60407	0.330729	-7.87372	3.44252e-15	7.00839e-14
EVPLL	66.3142	-2.6109	0.425768	-6.13221	8.66645e-10	8.00702e-09
TAF1D	2385.3	-2.61917	0.217545	-12.0397	2.19815e-33	3.17215e-31
FBXO27	25.6951	-2.62805	0.574748	-4.57252	4.81894e-06	2.28437e-05
ZNF830	514.014	-2.62818	0.239857	-10.9573	6.1326e-28	5.10226e-26
ATP6V1C2	15.3372	-2.62978	0.675137	-3.89518	9.81256e-05	0.000356616
KANK4	31.1287	-2.6302	0.548244	-4.7975	1.60658e-06	8.41311e-06
CENPE	1136.06	-2.63153	0.219175	-12.0065	3.28416e-33	4.65693e-31
SORBS2	607.667	-2.6385	0.247347	-10.6672	1.44886e-26	1.05949e-24
EXPH5	144.189	-2.64111	0.318733	-8.28627	1.16856e-16	2.89599e-15
OXCT2	46.6255	-2.64361	0.471382	-5.60821	2.04433e-08	1.49225e-07
ANKRD18B	2544.23	-2.652	0.231467	-11.4573	2.16066e-30	2.38067e-28
KRT9	20.7202	-2.6626	0.639306	-4.16484	3.11575e-05	0.000125624
SCG2	479.473	-2.66404	0.27921	-9.54135	1.4098e-21	6.29854e-20
C9orf152	26.018	-2.67198	0.577617	-4.62587	3.73024e-06	1.80985e-05
PIP5K1B	85.8574	-2.68521	0.383077	-7.00957	2.39047e-12	3.24304e-11
CACNG3	19.1989	-2.68567	0.631908	-4.2501	2.13673e-05	8.89548e-05
ALPI	74.0406	-2.69812	0.400243	-6.7412	1.57082e-11	1.85484e-10
COL1A1	10162.1	-2.71146	0.244606	-11.085	1.48325e-28	1.33632e-26
PLIN4	1621.51	-2.75067	0.280568	-9.80394	1.08276e-22	5.48342e-21
CLSTN3	2608.21	-2.75255	0.239984	-11.4697	1.87258e-30	2.10594e-28
CACNB2	1278.54	-2.78843	0.225851	-12.3463	5.09745e-35	9.13452e-33
CDKL5	31.4848	-2.79422	0.546362	-5.11423	3.15021e-07	1.89489e-06
UNC13A	127.988	-2.80208	0.33427	-8.3827	5.17266e-17	1.34316e-15
STAC3	113.287	-2.81496	0.351404	-8.01061	1.14142e-15	2.47516e-14
MYLK3	935.488	-2.81751	0.23962	-11.7582	6.40713e-32	7.97565e-30
RORC	342.512	-2.82428	0.269771	-10.4692	1.19682e-25	8.03148e-24
FAM84B	377.908	-2.84706	0.2585	-11.0138	3.28007e-28	2.81516e-26
MYO7A	95.1351	-2.84771	0.375377	-7.58628	3.29217e-14	5.75406e-13
GFOD1	769.524	-2.85113	0.232698	-12.2525	1.62866e-34	2.60378e-32
STON1	5.9818	-2.86057	0.828672	-3.45199	0.000556464	0.00171861
SMC4	5670.67	-2.86845	0.2061	-13.9177	4.94227e-44	1.67903e-41
DNMT3B	486.74	-2.8708	0.243313	-11.7988	3.96019e-32	5.00612e-30
CREB5	175.353	-2.87329	0.316407	-9.08102	1.07566e-19	3.83825e-18
SH2D2A	280.146	-2.8791	0.29316	-9.82093	9.14965e-23	4.69193e-21
OTOG	8.42628	-2.89688	0.800007	-3.62107	0.000293385	0.000960881
MLXIPL	991.181	-2.90294	0.266312	-10.9005	1.14641e-27	9.25469e-26
F2RL3	10.5444	-2.91948	0.765537	-3.81365	0.000136932	0.0004828
HLX	82.5075	-2.92239	0.392155	-7.45212	9.18505e-14	1.4993e-12
STAC2	85.4237	-2.97207	0.387803	-7.66386	1.80424e-14	3.26367e-13
SLC2A6	55.2949	-2.98428	0.460448	-6.48126	9.09572e-11	9.6628e-10
AATK	1221.71	-2.99799	0.250682	-11.9593	5.80331e-33	7.95249e-31
GABBR1	286.326	-3.02049	0.276164	-10.9373	7.64511e-28	6.29641e-26
SYNGR3	138.266	-3.06662	0.335617	-9.13725	6.40594e-20	2.35274e-18
TERT	97.9374	-3.09111	0.423649	-7.29639	2.95599e-13	4.52188e-12
PLCB2	86.2443	-3.12351	0.404875	-7.71474	1.21228e-14	2.25927e-13
COL9A3	693.642	-3.13773	0.244922	-12.8111	1.42088e-37	3.17401e-35
ACVRL1	27.5465	-3.20995	0.591521	-5.42659	5.74401e-08	3.90607e-07
KRT17	616.359	-3.28815	0.251978	-13.0493	6.41008e-39	1.60814e-36
GPR97	41.5363	-3.41635	0.555637	-6.14853	7.82059e-10	7.30833e-09
FAM110D	23.1247	-3.42487	0.63815	-5.36686	8.01177e-08	5.32822e-07
MYH4	8.90732	-3.43302	0.808276	-4.24733	2.16333e-05	8.99933e-05
MCF2	64.4878	-3.53963	0.48892	-7.2397	4.49692e-13	6.70918e-12
ATP8B2	138.142	-3.55006	0.349709	-10.1515	3.26394e-24	1.88075e-22
INHBE	151.646	-3.55865	0.383104	-9.28899	1.55761e-20	6.13526e-19
FGF21	51.8647	-3.81248	0.529659	-7.198	6.11041e-13	8.9768e-12
DOK7	11.7021	-3.83	0.790049	-4.8478	1.24836e-06	6.69201e-06
PRG4	1346.81	-3.86411	0.221372	-17.4552	3.14079e-68	4.26807e-65
ZNF831	5324.95	-3.86789	0.221992	-17.4236	5.46553e-68	6.85588e-65
SV2B	71.2639	-3.87228	0.462092	-8.37989	5.2979e-17	1.3735e-15
KRT16	33.7046	-3.99477	0.603722	-6.6169	3.66809e-11	4.11952e-10
NRG2	138.383	-4.00829	0.370863	-10.808	3.1541e-27	2.44924e-25
FUT1	427.642	-4.07207	0.289785	-14.052	7.48579e-45	2.71268e-42
C8orf4	1495.42	-4.23233	0.225307	-18.7847	1.00757e-78	2.3472e-75
IGSF9B	17.6206	-4.41083	0.761121	-5.79518	6.82484e-09	5.37905e-08
ADM2	1216.59	-4.50989	0.263889	-17.0901	1.75861e-65	1.91185e-62
SCN4A	185.475	-4.70811	0.72228	-6.5184	7.10606e-11	7.669e-10
CNGB1	411.969	-4.74349	0.298208	-15.9067	5.69782e-57	3.57363e-54
KLHDC7B	146.89	-4.92223	0.422461	-11.6513	2.25949e-31	2.70922e-29
KIF21B	636.478	-5.14735	0.292018	-17.6268	1.53411e-69	2.27425e-66
SLC7A11	757.933	-5.20893	0.279406	-18.6428	1.44382e-77	2.94305e-74
USH1C	312.535	-6.14961	0.402995	-15.2598	1.41777e-52	7.22488e-50
