# Supplementary material for: Deregulated Expression of Mammalian lncRNA through Loss of SPT6 Induces R-Loop Formation, Replication Stress, and Cellular Senescence
Source: Mol Cell. 2018 Dec 20;72(6):970–984.e7. doi: 10.1016/j.molcel.2018.10.011 (PMC6309921; doi:10.1016/j.molcel.2018.10.011)
Supplement: Table S2. Intergenic DNA Replication Origins versus mNET-Seq Signals, Related to Figure 7 — List of intergenic replication origins overlapping with basal or increased nascent transcription in control or SPT6 depletion conditions [file mmc3.xlsx]

## Sheet: Replication Origin 601 Positive
Chromosome	Start	End	1 kb Chromosome bin
chr1	1173001	1174000	1174
chr1	1264001	1265000	1265
chr1	1296001	1297000	1297
chr1	2463001	2464000	2464
chr1	6667001	6668000	6668
chr1	8006001	8007000	8007
chr1	8063001	8064000	8064
chr1	8266001	8267000	8267
chr1	8895001	8896000	8896
chr1	8963001	8964000	8964
chr1	9345001	9346000	9346
chr1	9587001	9588000	9588
chr1	10255001	10256000	10256
chr1	11971001	11972000	11972
chr1	12116001	12117000	12117
chr1	16000001	16001000	16001
chr1	16126001	16127000	16127
chr1	16405001	16406000	16406
chr1	16495001	16496000	16496
chr1	16678001	16679000	16679
chr1	17310001	17311000	17311
chr1	17386001	17387000	17387
chr1	17774001	17775000	17775
chr1	18201001	18202000	18202
chr1	19392001	19393000	19393
chr1	20195001	20196000	20196
chr1	22124001	22125000	22125
chr1	22267001	22268000	22268
chr1	23307001	23308000	23308
chr1	23510001	23511000	23511
chr1	23589001	23590000	23590
chr1	23891001	23892000	23892
chr1	24240001	24241000	24241
chr1	24281001	24282000	24282
chr1	25039001	25040000	25040
chr1	25581001	25582000	25582
chr1	26543001	26544000	26544
chr1	26555001	26556000	26556
chr1	26906001	26907000	26907
chr1	27184001	27185000	27185
chr1	27314001	27315000	27315
chr1	27666001	27667000	27667
chr1	27852001	27853000	27853
chr1	28184001	28185000	28185
chr1	28574001	28575000	28575
chr1	28622001	28623000	28623
chr1	28874001	28875000	28875
chr1	29043001	29044000	29044
chr1	29206001	29207000	29207
chr1	30985001	30986000	30986
chr1	31716001	31717000	31717
chr1	32345001	32346000	32346
chr1	32417001	32418000	32418
chr1	32476001	32477000	32477
chr1	32531001	32532000	32532
chr1	32569001	32570000	32570
chr1	32864001	32865000	32865
chr1	33180001	33181000	33181
chr1	33901001	33902000	33902
chr1	35661001	35662000	35662
chr1	36241001	36242000	36242
chr1	36570001	36571000	36571
chr1	36677001	36678000	36678
chr1	38179001	38180000	38180
chr1	41439001	41440000	41440
chr1	41898001	41899000	41899
chr1	46846001	46847000	46847
chr1	46990001	46991000	46991
chr1	48517001	48518000	48518
chr1	52005001	52006000	52006
chr1	52357001	52358000	52358
chr1	54583001	54584000	54584
chr1	54978001	54979000	54979
chr1	59608001	59609000	59609
chr1	68157001	68158000	68158
chr1	68305001	68306000	68306
chr1	85769001	85770000	85770
chr1	85781001	85782000	85782
chr1	94164001	94165000	94165
chr1	94794001	94795000	94795
chr1	95084001	95085000	95085
chr1	101615001	101616000	101616
chr1	109750001	109751000	109751
chr1	110364001	110365000	110365
chr1	113430001	113431000	113431
chr1	145385001	145386000	145386
chr1	145452001	145453000	145453
chr1	150506001	150507000	150507
chr1	151302001	151303000	151303
chr1	151971001	151972000	151972
chr1	153514001	153515000	153515
chr1	153625001	153626000	153626
chr1	153897001	153898000	153898
chr1	154442001	154443000	154443
chr1	154966001	154967000	154967
chr1	155046001	155047000	155047
chr1	155860001	155861000	155861
chr1	155907001	155908000	155908
chr1	155969001	155970000	155970
chr1	156429001	156430000	156430
chr1	156586001	156587000	156587
chr1	156633001	156634000	156634
chr1	156723001	156724000	156724
chr1	161060001	161061000	161061
chr1	162509001	162510000	162510
chr1	181102001	181103000	181103
chr1	183126001	183127000	183127
chr1	201424001	201425000	201425
chr1	201504001	201505000	201505
chr1	203573001	203574000	203574
chr1	204165001	204166000	204166
chr1	206676001	206677000	206677
chr1	211726001	211727000	211727
chr1	225638001	225639000	225639
chr1	225953001	225954000	225954
chr1	234635001	234636000	234636
chr1	234752001	234753000	234753
chr1	234792001	234793000	234793
chr1	235693001	235694000	235694
chr1	244899001	244900000	244900
chr10	3895001	3896000	3896
chr10	4852001	4853000	4853
chr10	12096001	12097000	12097
chr10	21606001	21607000	21607
chr10	25105001	25106000	25106
chr10	25355001	25356000	25356
chr10	30101001	30102000	30102
chr10	71895001	71896000	71896
chr10	74085001	74086000	74086
chr10	75690001	75691000	75691
chr10	76964001	76965000	76965
chr10	79708001	79709000	79709
chr10	80018001	80019000	80019
chr10	80724001	80725000	80725
chr10	81083001	81084000	81084
chr10	91311001	91312000	91312
chr10	92687001	92688000	92688
chr10	92719001	92720000	92720
chr10	93357001	93358000	93358
chr10	99172001	99173000	99173
chr10	103831001	103832000	103832
chr10	103883001	103884000	103884
chr10	104986001	104987000	104987
chr10	105112001	105113000	105113
chr10	112132001	112133000	112133
chr10	120780001	120781000	120781
chr10	120853001	120854000	120854
chr10	120957001	120958000	120958
chr10	122184001	122185000	122185
chr10	126480001	126481000	126481
chr10	128081001	128082000	128082
chr11	1792001	1793000	1793
chr11	9288001	9289000	9289
chr11	9344001	9345000	9345
chr11	9387001	9388000	9388
chr11	10319001	10320000	10320
chr11	12094001	12095000	12095
chr11	12292001	12293000	12293
chr11	13280001	13281000	13281
chr11	33387001	33388000	33388
chr11	33759001	33760000	33760
chr11	35101001	35102000	35102
chr11	35647001	35648000	35648
chr11	43954001	43955000	43955
chr11	46269001	46270000	46270
chr11	61518001	61519000	61519
chr11	62316001	62317000	62317
chr11	62612001	62613000	62613
chr11	63600001	63601000	63601
chr11	63701001	63702000	63702
chr11	63945001	63946000	63946
chr11	64094001	64095000	64095
chr11	64616001	64617000	64617
chr11	64649001	64650000	64650
chr11	64775001	64776000	64776
chr11	64836001	64837000	64837
chr11	65184001	65185000	65185
chr11	65258001	65259000	65259
chr11	65329001	65330000	65330
chr11	65674001	65675000	65675
chr11	65752001	65753000	65753
chr11	65775001	65776000	65776
chr11	66091001	66092000	66092
chr11	66732001	66733000	66733
chr11	67031001	67032000	67032
chr11	67128001	67129000	67129
chr11	67144001	67145000	67145
chr11	67891001	67892000	67892
chr11	69323001	69324000	69324
chr11	69793001	69794000	69794
chr11	70056001	70057000	70057
chr11	72873001	72874000	72874
chr11	72902001	72903000	72903
chr11	73081001	73082000	73082
chr11	74128001	74129000	74129
chr11	76412001	76413000	76413
chr11	86450001	86451000	86451
chr11	103497001	103498000	103498
chr11	116973001	116974000	116974
chr11	118284001	118285000	118285
chr11	119035001	119036000	119036
chr11	122506001	122507000	122507
chr11	122919001	122920000	122920
chr11	123069001	123070000	123070
chr11	130305001	130306000	130306
chr12	6381001	6382000	6382
chr12	6487001	6488000	6488
chr12	6720001	6721000	6721
chr12	6851001	6852000	6852
chr12	8112001	8113000	8113
chr12	12959001	12960000	12960
chr12	13020001	13021000	13021
chr12	47666001	47667000	47667
chr12	48217001	48218000	48218
chr12	49670001	49671000	49671
chr12	49755001	49756000	49756
chr12	50159001	50160000	50160
chr12	52457001	52458000	52458
chr12	52543001	52544000	52544
chr12	52621001	52622000	52622
chr12	52832001	52833000	52833
chr12	54162001	54163000	54163
chr12	56131001	56132000	56132
chr12	56654001	56655000	56655
chr12	57043001	57044000	57044
chr12	64571001	64572000	64572
chr12	66033001	66034000	66034
chr12	76498001	76499000	76499
chr12	76682001	76683000	76683
chr12	80376001	80377000	80377
chr12	104242001	104243000	104243
chr12	106425001	106426000	106426
chr12	109164001	109165000	109165
chr12	112063001	112064000	112064
chr12	116815001	116816000	116816
chr12	116965001	116966000	116966
chr12	117560001	117561000	117561
chr12	120557001	120558000	120558
chr12	120717001	120718000	120718
chr12	121740001	121741000	121741
chr12	122145001	122146000	122146
chr12	122635001	122636000	122636
chr12	123156001	123157000	123157
chr12	123226001	123227000	123227
chr12	123382001	123383000	123383
chr12	124047001	124048000	124048
chr12	125232001	125233000	125233
chr13	45493001	45494000	45494
chr13	45626001	45627000	45627
chr13	76060001	76061000	76061
chr13	110658001	110659000	110659
chr13	110778001	110779000	110779
chr14	23005001	23006000	23006
chr14	23091001	23092000	23092
chr14	23318001	23319000	23319
chr14	23365001	23366000	23366
chr14	23574001	23575000	23575
chr14	35017001	35018000	35018
chr14	35138001	35139000	35139
chr14	35509001	35510000	35510
chr14	35803001	35804000	35804
chr14	35857001	35858000	35858
chr14	39640001	39641000	39641
chr14	50325001	50326000	50326
chr14	50373001	50374000	50374
chr14	50506001	50507000	50507
chr14	53303001	53304000	53304
chr14	55541001	55542000	55542
chr14	55916001	55917000	55917
chr14	62227001	62228000	62228
chr14	65111001	65112000	65112
chr14	65701001	65702000	65702
chr14	69158001	69159000	69159
chr14	69247001	69248000	69248
chr14	69452001	69453000	69453
chr14	73933001	73934000	73934
chr14	74264001	74265000	74265
chr14	74740001	74741000	74741
chr14	75087001	75088000	75088
chr14	75219001	75220000	75220
chr14	75403001	75404000	75404
chr14	77416001	77417000	77417
chr14	100088001	100089000	100089
chr14	100143001	100144000	100144
chr14	102530001	102531000	102531
chr14	103006001	103007000	103007
chr14	103051001	103052000	103052
chr14	103538001	103539000	103539
chr14	103830001	103831000	103831
chr14	104019001	104020000	104020
chr14	105151001	105152000	105152
chr14	105447001	105448000	105448
chr15	20292001	20293000	20293
chr15	30214001	30215000	30215
chr15	39562001	39563000	39563
chr15	40354001	40355000	40355
chr15	41212001	41213000	41213
chr15	41700001	41701000	41701
chr15	44504001	44505000	44505
chr15	60693001	60694000	60694
chr15	63140001	63141000	63141
chr15	63316001	63317000	63317
chr15	63399001	63400000	63400
chr15	63789001	63790000	63790
chr15	65288001	65289000	65289
chr15	70795001	70796000	70796
chr15	71089001	71090000	71090
chr15	72526001	72527000	72527
chr15	73679001	73680000	73680
chr15	74694001	74695000	74695
chr15	74898001	74899000	74899
chr15	75232001	75233000	75233
chr15	75443001	75444000	75444
chr15	75753001	75754000	75754
chr15	75960001	75961000	75961
chr15	83957001	83958000	83958
chr15	85167001	85168000	85168
chr15	90705001	90706000	90706
chr15	91465001	91466000	91466
chr16	124001	125000	125
chr16	464001	465000	465
chr16	689001	690000	690
chr16	1159001	1160000	1160
chr16	1351001	1352000	1352
chr16	2192001	2193000	2193
chr16	2725001	2726000	2726
chr16	2787001	2788000	2788
chr16	3769001	3770000	3770
chr16	4349001	4350000	4350
chr16	4669001	4670000	4670
chr16	8971001	8972000	8972
chr16	9169001	9170000	9170
chr16	11363001	11364000	11364
chr16	11451001	11452000	11452
chr16	11721001	11722000	11722
chr16	11912001	11913000	11913
chr16	14482001	14483000	14483
chr16	15991001	15992000	15992
chr16	22210001	22211000	22211
chr16	22597001	22598000	22598
chr16	24699001	24700000	24700
chr16	28871001	28872000	28872
chr16	29039001	29040000	29040
chr16	30347001	30348000	30348
chr16	30704001	30705000	30705
chr16	30787001	30788000	30788
chr16	30916001	30917000	30917
chr16	56720001	56721000	56721
chr16	56882001	56883000	56883
chr16	67139001	67140000	67140
chr16	67308001	67309000	67309
chr16	67453001	67454000	67454
chr16	68295001	68296000	68296
chr16	69519001	69520000	69520
chr16	69554001	69555000	69555
chr16	69792001	69793000	69793
chr16	75310001	75311000	75311
chr16	81442001	81443000	81443
chr16	84679001	84680000	84680
chr16	85172001	85173000	85173
chr16	85244001	85245000	85245
chr16	85578001	85579000	85579
chr16	85733001	85734000	85734
chr16	87352001	87353000	87353
chr16	87616001	87617000	87617
chr16	87808001	87809000	87809
chr16	87851001	87852000	87852
chr16	88758001	88759000	88759
chr16	89570001	89571000	89571
chr16	89638001	89639000	89639
chr16	89704001	89705000	89705
chr17	1306001	1307000	1307
chr17	1641001	1642000	1642
chr17	1816001	1817000	1817
chr17	2621001	2622000	2622
chr17	4063001	4064000	4064
chr17	6951001	6952000	6952
chr17	7332001	7333000	7333
chr17	8268001	8269000	8269
chr17	16921001	16922000	16922
chr17	17109001	17110000	17110
chr17	17145001	17146000	17146
chr17	17578001	17579000	17579
chr17	17744001	17745000	17745
chr17	20898001	20899000	20899
chr17	27884001	27885000	27885
chr17	34988001	34989000	34989
chr17	35276001	35277000	35277
chr17	36846001	36847000	36847
chr17	37203001	37204000	37204
chr17	37362001	37363000	37363
chr17	38261001	38262000	38262
chr17	38672001	38673000	38673
chr17	39217001	39218000	39218
chr17	39833001	39834000	39834
chr17	39946001	39947000	39947
chr17	40578001	40579000	40579
chr17	40711001	40712000	40712
chr17	41550001	41551000	41551
chr17	41664001	41665000	41665
chr17	41776001	41777000	41777
chr17	42243001	42244000	42244
chr17	42280001	42281000	42281
chr17	42916001	42917000	42917
chr17	43400001	43401000	43401
chr17	43455001	43456000	43456
chr17	46120001	46121000	46121
chr17	47336001	47337000	47337
chr17	47467001	47468000	47468
chr17	48001001	48002000	48002
chr17	48124001	48125000	48125
chr17	48284001	48285000	48285
chr17	49015001	49016000	49016
chr17	49204001	49205000	49205
chr17	54862001	54863000	54863
chr17	55935001	55936000	55936
chr17	56039001	56040000	56040
chr17	58116001	58117000	58117
chr17	60897001	60898000	60898
chr17	61536001	61537000	61537
chr17	62051001	62052000	62052
chr17	62671001	62672000	62672
chr17	62990001	62991000	62991
chr17	66080001	66081000	66081
chr17	73292001	73293000	73293
chr17	74073001	74074000	74074
chr17	74364001	74365000	74365
chr17	74545001	74546000	74546
chr17	74593001	74594000	74594
chr17	78227001	78228000	78228
chr17	78421001	78422000	78422
chr17	78477001	78478000	78478
chr17	79490001	79491000	79491
chr17	79625001	79626000	79626
chr17	79794001	79795000	79795
chr17	80000001	80001000	80001
chr17	80180001	80181000	80181
chr17	80233001	80234000	80234
chr17	80448001	80449000	80449
chr17	80665001	80666000	80666
chr17	81033001	81034000	81034
chr18	12301001	12302000	12302
chr18	46481001	46482000	46482
chr18	46517001	46518000	46518
chr18	48378001	48379000	48379
chr18	56075001	56076000	56076
chr18	56526001	56527000	56527
chr18	57552001	57553000	57553
chr18	77722001	77723000	77723
chr19	769001	770000	770
chr19	788001	789000	789
chr19	913001	914000	914
chr19	1177001	1178000	1178
chr19	1262001	1263000	1263
chr19	1401001	1402000	1402
chr19	1572001	1573000	1573
chr19	1605001	1606000	1606
chr19	1891001	1892000	1892
chr19	1933001	1934000	1934
chr19	2054001	2055000	2055
chr19	2468001	2469000	2469
chr19	2499001	2500000	2500
chr19	3319001	3320000	3320
chr19	3503001	3504000	3504
chr19	3582001	3583000	3583
chr19	3951001	3952000	3952
chr19	4813001	4814000	4814
chr19	4905001	4906000	4906
chr19	5560001	5561000	5561
chr19	6400001	6401000	6401
chr19	10057001	10058000	10058
chr19	10450001	10451000	10451
chr19	10580001	10581000	10581
chr19	10631001	10632000	10632
chr19	11194001	11195000	11195
chr19	11249001	11250000	11250
chr19	12895001	12896000	12896
chr19	13097001	13098000	13098
chr19	13893001	13894000	13894
chr19	13958001	13959000	13959
chr19	14119001	14120000	14120
chr19	14463001	14464000	14464
chr19	14631001	14632000	14632
chr19	15455001	15456000	15456
chr19	16360001	16361000	16361
chr19	17458001	17459000	17459
chr19	17710001	17711000	17711
chr19	18126001	18127000	18127
chr19	18480001	18481000	18481
chr19	18549001	18550000	18550
chr19	18661001	18662000	18662
chr19	33558001	33559000	33559
chr19	34738001	34739000	34739
chr19	36627001	36628000	36628
chr19	36747001	36748000	36748
chr19	39561001	39562000	39562
chr19	42768001	42769000	42769
chr19	45738001	45739000	45739
chr19	45981001	45982000	45982
chr19	46255001	46256000	46256
chr19	46639001	46640000	46640
chr19	47175001	47176000	47176
chr19	47262001	47263000	47263
chr19	47318001	47319000	47319
chr19	47827001	47828000	47828
chr19	49736001	49737000	49737
chr19	50005001	50006000	50006
chr19	50135001	50136000	50136
chr19	50348001	50349000	50349
chr19	51147001	51148000	51148
chr19	51308001	51309000	51309
chr19	54345001	54346000	54346
chr19	55983001	55984000	55984
chr2	9775001	9776000	9776
chr2	10085001	10086000	10086
chr2	10436001	10437000	10437
chr2	10574001	10575000	10575
chr2	10676001	10677000	10677
chr2	20792001	20793000	20793
chr2	24286001	24287000	24287
chr2	26980001	26981000	26981
chr2	27931001	27932000	27932
chr2	28608001	28609000	28609
chr2	29334001	29335000	29335
chr2	30496001	30497000	30497
chr2	43196001	43197000	43197
chr2	43302001	43303000	43303
chr2	47307001	47308000	47308
chr2	47418001	47419000	47419
chr2	70319001	70320000	70320
chr2	70372001	70373000	70373
chr2	74408001	74409000	74409
chr2	74737001	74738000	74738
chr2	75824001	75825000	75825
chr2	85139001	85140000	85140
chr2	85651001	85652000	85652
chr2	96909001	96910000	96910
chr2	97227001	97228000	97228
chr2	105877001	105878000	105878
chr2	110458001	110459000	110459
chr2	112254001	112255000	112255
chr2	114043001	114044000	114044
chr2	120998001	120999000	120999
chr2	121300001	121301000	121301
chr2	127901001	127902000	127902
chr2	161079001	161080000	161080
chr2	171830001	171831000	171831
chr2	191712001	191713000	191713
chr2	201163001	201164000	201164
chr2	204676001	204677000	204677
chr2	206966001	206967000	206967
chr2	208368001	208369000	208369
chr2	208669001	208670000	208670
chr2	217238001	217239000	217239
chr2	218870001	218871000	218871
chr2	219718001	219719000	219719
chr2	220134001	220135000	220135
chr2	220483001	220484000	220484
chr2	228729001	228730000	228730
chr2	232564001	232565000	232565
chr2	232579001	232580000	232580
chr2	233450001	233451000	233451
chr2	234257001	234258000	234258
chr2	235584001	235585000	235585
chr2	238087001	238088000	238088
chr2	238113001	238114000	238114
chr2	242490001	242491000	242491
chr20	833001	834000	834
chr20	1383001	1384000	1384
chr20	1791001	1792000	1792
chr20	4027001	4028000	4028
chr20	8996001	8997000	8997
chr20	25215001	25216000	25216
chr20	30942001	30943000	30943
chr20	31332001	31333000	31333
chr20	32903001	32904000	32904
chr20	33420001	33421000	33421
chr20	34661001	34662000	34662
chr20	36746001	36747000	36747
chr20	37079001	37080000	37080
chr20	43986001	43987000	43987
chr20	44552001	44553000	44553
chr20	45998001	45999000	45999
chr20	47657001	47658000	47658
chr20	47958001	47959000	47959
chr20	48387001	48388000	48388
chr20	48681001	48682000	48682
chr20	48948001	48949000	48949
chr20	49114001	49115000	49115
chr20	49342001	49343000	49343
chr20	49373001	49374000	49374
chr20	49605001	49606000	49606
chr20	49956001	49957000	49957
chr20	50198001	50199000	50199
chr20	52393001	52394000	52394
chr20	56592001	56593000	56593
chr20	56951001	56952000	56952
chr20	57194001	57195000	57195
chr20	61817001	61818000	61818
chr20	61853001	61854000	61854
chr20	62675001	62676000	62676
chr21	18834001	18835000	18835
chr21	18868001	18869000	18869
chr21	30557001	30558000	30558
chr21	33891001	33892000	33892
chr21	34754001	34755000	34755
chr21	34869001	34870000	34870
chr21	35345001	35346000	35346
chr21	36512001	36513000	36513
chr21	43301001	43302000	43302
chr21	43381001	43382000	43382
chr21	44309001	44310000	44310
chr21	44465001	44466000	44466
chr21	44754001	44755000	44755
chr21	44863001	44864000	44864
chr21	45135001	45136000	45136
chr21	45187001	45188000	45188
chr21	46408001	46409000	46409
chr21	47553001	47554000	47554
chr22	18265001	18266000	18266
chr22	18517001	18518000	18518
chr22	18549001	18550000	18550
chr22	19563001	19564000	19564
chr22	20775001	20776000	20776
chr22	20857001	20858000	20858
chr22	20943001	20944000	20944
chr22	21257001	21258000	21258
chr22	21808001	21809000	21809
chr22	23858001	23859000	23859
chr22	24185001	24186000	24186
chr22	24233001	24234000	24234
chr22	24402001	24403000	24403
chr22	27058001	27059000	27059
chr22	27114001	27115000	27115
chr22	27532001	27533000	27533
chr22	27633001	27634000	27634
chr22	27856001	27857000	27857
chr22	27906001	27907000	27907
chr22	30104001	30105000	30105
chr22	30177001	30178000	30178
chr22	30656001	30657000	30657
chr22	30826001	30827000	30827
chr22	31699001	31700000	31700
chr22	31887001	31888000	31888
chr22	32060001	32061000	32061
chr22	32312001	32313000	32313
chr22	35960001	35961000	35961
chr22	35987001	35988000	35988
chr22	36027001	36028000	36028
chr22	36794001	36795000	36795
chr22	36854001	36855000	36855
chr22	36903001	36904000	36904
chr22	36934001	36935000	36935
chr22	37553001	37554000	37554
chr22	37614001	37615000	37615
chr22	37753001	37754000	37754
chr22	37824001	37825000	37825
chr22	37918001	37919000	37919
chr22	38031001	38032000	38032
chr22	38065001	38066000	38066
chr22	38172001	38173000	38173
chr22	38216001	38217000	38217
chr22	38297001	38298000	38298
chr22	38471001	38472000	38472
chr22	38673001	38674000	38674
chr22	38718001	38719000	38719
chr22	38807001	38808000	38808
chr22	39574001	39575000	39575
chr22	39611001	39612000	39612
chr22	39681001	39682000	39682
chr22	41378001	41379000	41379
chr22	41577001	41578000	41578
chr22	42363001	42364000	42364
chr22	43075001	43076000	43076
chr22	43143001	43144000	43144
chr22	46001001	46002000	46002
chr22	46394001	46395000	46395
chr22	46512001	46513000	46513
chr22	50347001	50348000	50348
chr22	51058001	51059000	51059
chr22	51095001	51096000	51096
chr22	51174001	51175000	51175
chr3	9899001	9900000	9900
chr3	9940001	9941000	9941
chr3	14361001	14362000	14362
chr3	14660001	14661000	14661
chr3	16108001	16109000	16109
chr3	16282001	16283000	16283
chr3	30390001	30391000	30391
chr3	30554001	30555000	30555
chr3	30576001	30577000	30577
chr3	42691001	42692000	42692
chr3	43793001	43794000	43794
chr3	47392001	47393000	47393
chr3	48709001	48710000	48710
chr3	49171001	49172000	49172
chr3	49386001	49387000	49387
chr3	50119001	50120000	50120
chr3	50238001	50239000	50239
chr3	51535001	51536000	51536
chr3	52036001	52037000	52037
chr3	52077001	52078000	52078
chr3	52482001	52483000	52483
chr3	53293001	53294000	53294
chr3	98638001	98639000	98639
chr3	98675001	98676000	98676
chr3	99971001	99972000	99972
chr3	128945001	128946000	128946
chr3	129336001	129337000	129337
chr3	133286001	133287000	133287
chr3	134053001	134054000	134054
chr3	136477001	136478000	136478
chr3	149103001	149104000	149104
chr3	150063001	150064000	150064
chr3	152857001	152858000	152858
chr3	170465001	170466000	170466
chr3	184028001	184029000	184029
chr3	184371001	184372000	184372
chr3	184466001	184467000	184467
chr3	185617001	185618000	185618
chr3	194209001	194210000	194210
chr3	196070001	196071000	196071
chr3	196273001	196274000	196274
chr3	197034001	197035000	197035
chr3	197118001	197119000	197119
chr3	197363001	197364000	197364
chr4	1863001	1864000	1864
chr4	2464001	2465000	2465
chr4	6780001	6781000	6781
chr4	7036001	7037000	7037
chr4	8195001	8196000	8196
chr4	15693001	15694000	15694
chr4	54940001	54941000	54941
chr4	99856001	99857000	99857
chr4	122628001	122629000	122629
chr4	123593001	123594000	123594
chr4	169403001	169404000	169404
chr4	170820001	170821000	170821
chr4	177927001	177928000	177928
chr4	182886001	182887000	182887
chr5	1116001	1117000	1117
chr5	13990001	13991000	13991
chr5	14111001	14112000	14112
chr5	17124001	17125000	17125
chr5	17185001	17186000	17186
chr5	32314001	32315000	32315
chr5	39516001	39517000	39517
chr5	60603001	60604000	60604
chr5	65165001	65166000	65166
chr5	72614001	72615000	72615
chr5	72668001	72669000	72669
chr5	76100001	76101000	76101
chr5	131589001	131590000	131590
chr5	133363001	133364000	133364
chr5	133583001	133584000	133584
chr5	133771001	133772000	133772
chr5	134576001	134577000	134577
chr5	135361001	135362000	135362
chr5	137822001	137823000	137823
chr5	138720001	138721000	138721
chr5	139070001	139071000	139071
chr5	139705001	139706000	139706
chr5	140013001	140014000	140014
chr5	143300001	143301000	143301
chr5	148292001	148293000	148293
chr5	148938001	148939000	148939
chr5	149015001	149016000	149016
chr5	149693001	149694000	149694
chr5	149939001	149940000	149940
chr5	159282001	159283000	159283
chr5	159334001	159335000	159335
chr5	159407001	159408000	159408
chr5	176441001	176442000	176442
chr5	176507001	176508000	176508
chr5	176925001	176926000	176926
chr5	180633001	180634000	180634
chr6	30658001	30659000	30659
chr6	30784001	30785000	30785
chr6	31080001	31081000	31081
chr6	31535001	31536000	31536
chr6	31646001	31647000	31647
chr6	31676001	31677000	31677
chr6	33558001	33559000	33559
chr6	35414001	35415000	35415
chr6	36638001	36639000	36639
chr6	37522001	37523000	37523
chr6	42057001	42058000	42058
chr6	42188001	42189000	42189
chr6	43134001	43135000	43135
chr6	43705001	43706000	43706
chr6	43757001	43758000	43758
chr6	44210001	44211000	44211
chr6	73935001	73936000	73936
chr6	86116001	86117000	86117
chr6	106046001	106047000	106047
chr6	117765001	117766000	117766
chr6	130068001	130069000	130069
chr6	130918001	130919000	130919
chr6	159068001	159069000	159069
chr6	159270001	159271000	159271
chr7	1500001	1501000	1501
chr7	1551001	1552000	1552
chr7	1597001	1598000	1598
chr7	2436001	2437000	2437
chr7	2664001	2665000	2665
chr7	5591001	5592000	5592
chr7	5648001	5649000	5649
chr7	28895001	28896000	28896
chr7	43608001	43609000	43609
chr7	44778001	44779000	44779
chr7	66288001	66289000	66289
chr7	66435001	66436000	66436
chr7	72938001	72939000	72939
chr7	73088001	73089000	73089
chr7	73241001	73242000	73242
chr7	73692001	73693000	73693
chr7	74066001	74067000	74067
chr7	75458001	75459000	75459
chr7	75495001	75496000	75496
chr7	75525001	75526000	75526
chr7	75926001	75927000	75927
chr7	76000001	76001000	76001
chr7	80352001	80353000	80353
chr7	97894001	97895000	97895
chr7	98906001	98907000	98907
chr7	98966001	98967000	98967
chr7	99682001	99683000	99683
chr7	99731001	99732000	99732
chr7	99885001	99886000	99886
chr7	99968001	99969000	99969
chr7	100038001	100039000	100039
chr7	100829001	100830000	100830
chr7	101366001	101367000	101367
chr7	105162001	105163000	105163
chr7	115952001	115953000	115953
chr7	128022001	128023000	128023
chr7	128155001	128156000	128156
chr7	128424001	128425000	128425
chr7	129171001	129172000	129172
chr7	131308001	131309000	131309
chr7	157098001	157099000	157099
chr8	8110001	8111000	8111
chr8	8144001	8145000	8145
chr8	8397001	8398000	8398
chr8	11739001	11740000	11740
chr8	22292001	22293000	22293
chr8	22941001	22942000	22942
chr8	22976001	22977000	22977
chr8	24860001	24861000	24861
chr8	25036001	25037000	25037
chr8	26317001	26318000	26318
chr8	42123001	42124000	42124
chr8	94850001	94851000	94851
chr8	94889001	94890000	94890
chr8	96816001	96817000	96817
chr8	103757001	103758000	103758
chr8	104354001	104355000	104355
chr8	124000001	124001000	124001
chr8	126436001	126437000	126437
chr8	126543001	126544000	126544
chr8	128771001	128772000	128772
chr8	131494001	131495000	131495
chr8	131549001	131550000	131550
chr8	131685001	131686000	131686
chr8	142034001	142035000	142035
chr8	144645001	144646000	144646
chr8	145671001	145672000	145672
chr9	21593001	21594000	21594
chr9	33373001	33374000	33374
chr9	36324001	36325000	36325
chr9	75054001	75055000	75055
chr9	107830001	107831000	107831
chr9	127013001	127014000	127014
chr9	128142001	128143000	128143
chr9	129604001	129605000	129605
chr9	130562001	130563000	130563
chr9	130765001	130766000	130766
chr9	131164001	131165000	131165
chr9	131210001	131211000	131211
chr9	131308001	131309000	131309
chr9	131994001	131995000	131995
chr9	132241001	132242000	132242
chr9	132914001	132915000	132915
chr9	133774001	133775000	133775
chr9	133836001	133837000	133837
chr9	134256001	134257000	134257
chr9	137441001	137442000	137442
chr9	137491001	137492000	137492
chr9	139381001	139382000	139382
chr9	139518001	139519000	139519
chr9	139596001	139597000	139597
chr9	139776001	139777000	139777
chr9	140142001	140143000	140143

## Sheet: Replication Origin 601 > 2 fold
Chromosome	Start	End	1 kb Chromosome bin
chr1	2463001	2464000	2464
chr1	8006001	8007000	8007
chr1	8063001	8064000	8064
chr1	9345001	9346000	9346
chr1	10255001	10256000	10256
chr1	12116001	12117000	12117
chr1	16126001	16127000	16127
chr1	16678001	16679000	16679
chr1	17386001	17387000	17387
chr1	18201001	18202000	18202
chr1	19392001	19393000	19393
chr1	20195001	20196000	20196
chr1	23307001	23308000	23308
chr1	23510001	23511000	23511
chr1	23589001	23590000	23590
chr1	24240001	24241000	24241
chr1	24281001	24282000	24282
chr1	25039001	25040000	25040
chr1	26906001	26907000	26907
chr1	27666001	27667000	27667
chr1	30985001	30986000	30986
chr1	32345001	32346000	32346
chr1	32417001	32418000	32418
chr1	32476001	32477000	32477
chr1	36570001	36571000	36571
chr1	36677001	36678000	36678
chr1	38179001	38180000	38180
chr1	48517001	48518000	48518
chr1	52005001	52006000	52006
chr1	52357001	52358000	52358
chr1	54978001	54979000	54979
chr1	59608001	59609000	59609
chr1	68157001	68158000	68158
chr1	68305001	68306000	68306
chr1	85769001	85770000	85770
chr1	85781001	85782000	85782
chr1	94794001	94795000	94795
chr1	95084001	95085000	95085
chr1	101615001	101616000	101616
chr1	113430001	113431000	113431
chr1	145452001	145453000	145453
chr1	151971001	151972000	151972
chr1	153625001	153626000	153626
chr1	153897001	153898000	153898
chr1	155860001	155861000	155861
chr1	156429001	156430000	156430
chr1	156586001	156587000	156587
chr1	156633001	156634000	156634
chr1	161060001	161061000	161061
chr1	162509001	162510000	162510
chr1	181102001	181103000	181103
chr1	183126001	183127000	183127
chr1	201424001	201425000	201425
chr1	204165001	204166000	204166
chr1	225953001	225954000	225954
chr1	234635001	234636000	234636
chr1	234752001	234753000	234753
chr1	235693001	235694000	235694
chr1	244899001	244900000	244900
chr10	3895001	3896000	3896
chr10	25105001	25106000	25106
chr10	81083001	81084000	81084
chr10	92687001	92688000	92688
chr10	92719001	92720000	92720
chr10	99172001	99173000	99173
chr10	105112001	105113000	105113
chr10	112132001	112133000	112133
chr10	120853001	120854000	120854
chr10	120957001	120958000	120958
chr10	128081001	128082000	128082
chr11	9288001	9289000	9289
chr11	9344001	9345000	9345
chr11	9387001	9388000	9388
chr11	12292001	12293000	12293
chr11	33387001	33388000	33388
chr11	35647001	35648000	35648
chr11	61518001	61519000	61519
chr11	63701001	63702000	63702
chr11	64616001	64617000	64617
chr11	64775001	64776000	64776
chr11	65184001	65185000	65185
chr11	65258001	65259000	65259
chr11	65674001	65675000	65675
chr11	65752001	65753000	65753
chr11	66732001	66733000	66733
chr11	67144001	67145000	67145
chr11	86450001	86451000	86451
chr11	130305001	130306000	130306
chr12	6851001	6852000	6852
chr12	12959001	12960000	12960
chr12	13020001	13021000	13021
chr12	47666001	47667000	47667
chr12	48217001	48218000	48218
chr12	49755001	49756000	49756
chr12	52543001	52544000	52544
chr12	52621001	52622000	52622
chr12	54162001	54163000	54163
chr12	56131001	56132000	56132
chr12	56654001	56655000	56655
chr12	57043001	57044000	57044
chr12	66033001	66034000	66034
chr12	76498001	76499000	76499
chr12	76682001	76683000	76683
chr12	80376001	80377000	80377
chr12	106425001	106426000	106426
chr12	109164001	109165000	109165
chr12	112063001	112064000	112064
chr12	116815001	116816000	116816
chr12	116965001	116966000	116966
chr12	120717001	120718000	120718
chr12	121740001	121741000	121741
chr12	122145001	122146000	122146
chr12	123156001	123157000	123157
chr12	123382001	123383000	123383
chr12	124047001	124048000	124048
chr13	45493001	45494000	45494
chr13	45626001	45627000	45627
chr13	110778001	110779000	110779
chr14	23005001	23006000	23006
chr14	23318001	23319000	23319
chr14	23574001	23575000	23575
chr14	35138001	35139000	35139
chr14	39640001	39641000	39641
chr14	50373001	50374000	50374
chr14	50506001	50507000	50507
chr14	55916001	55917000	55917
chr14	62227001	62228000	62228
chr14	69158001	69159000	69159
chr14	69452001	69453000	69453
chr14	74740001	74741000	74741
chr14	75087001	75088000	75088
chr14	75219001	75220000	75220
chr14	75403001	75404000	75404
chr14	77416001	77417000	77417
chr14	100088001	100089000	100089
chr14	103830001	103831000	103831
chr14	105151001	105152000	105152
chr14	105447001	105448000	105448
chr15	30214001	30215000	30215
chr15	39562001	39563000	39563
chr15	40354001	40355000	40355
chr15	41212001	41213000	41213
chr15	60693001	60694000	60694
chr15	63140001	63141000	63141
chr15	63316001	63317000	63317
chr15	63399001	63400000	63400
chr15	63789001	63790000	63790
chr15	70795001	70796000	70796
chr15	71089001	71090000	71090
chr15	72526001	72527000	72527
chr15	74694001	74695000	74695
chr15	75232001	75233000	75233
chr15	83957001	83958000	83958
chr16	1159001	1160000	1160
chr16	1351001	1352000	1352
chr16	2192001	2193000	2193
chr16	8971001	8972000	8972
chr16	9169001	9170000	9170
chr16	11363001	11364000	11364
chr16	11912001	11913000	11913
chr16	15991001	15992000	15992
chr16	22597001	22598000	22598
chr16	24699001	24700000	24700
chr16	30347001	30348000	30348
chr16	67453001	67454000	67454
chr16	69519001	69520000	69520
chr16	69792001	69793000	69793
chr16	81442001	81443000	81443
chr16	85244001	85245000	85245
chr16	85578001	85579000	85579
chr16	87851001	87852000	87852
chr16	88758001	88759000	88759
chr16	89570001	89571000	89571
chr16	89638001	89639000	89639
chr16	89704001	89705000	89705
chr17	1306001	1307000	1307
chr17	1816001	1817000	1817
chr17	6951001	6952000	6952
chr17	7332001	7333000	7333
chr17	16921001	16922000	16922
chr17	17744001	17745000	17745
chr17	34988001	34989000	34989
chr17	37203001	37204000	37204
chr17	38261001	38262000	38262
chr17	38672001	38673000	38673
chr17	39217001	39218000	39218
chr17	39833001	39834000	39834
chr17	39946001	39947000	39947
chr17	41776001	41777000	41777
chr17	42280001	42281000	42281
chr17	42916001	42917000	42917
chr17	43400001	43401000	43401
chr17	43455001	43456000	43456
chr17	48124001	48125000	48125
chr17	54862001	54863000	54863
chr17	56039001	56040000	56040
chr17	61536001	61537000	61537
chr17	62051001	62052000	62052
chr17	62671001	62672000	62672
chr17	66080001	66081000	66081
chr17	73292001	73293000	73293
chr17	74073001	74074000	74074
chr17	78227001	78228000	78228
chr17	78421001	78422000	78422
chr17	79490001	79491000	79491
chr17	80000001	80001000	80001
chr17	80233001	80234000	80234
chr17	80665001	80666000	80666
chr18	12301001	12302000	12302
chr18	56075001	56076000	56076
chr18	57552001	57553000	57553
chr18	77722001	77723000	77723
chr19	1572001	1573000	1573
chr19	1891001	1892000	1892
chr19	4905001	4906000	4906
chr19	6400001	6401000	6401
chr19	10450001	10451000	10451
chr19	11194001	11195000	11195
chr19	16360001	16361000	16361
chr19	18480001	18481000	18481
chr19	18661001	18662000	18662
chr19	34738001	34739000	34739
chr19	42768001	42769000	42769
chr19	45738001	45739000	45739
chr19	46639001	46640000	46640
chr19	47318001	47319000	47319
chr19	51147001	51148000	51148
chr19	51308001	51309000	51309
chr2	10085001	10086000	10086
chr2	10676001	10677000	10677
chr2	24286001	24287000	24287
chr2	26980001	26981000	26981
chr2	27931001	27932000	27932
chr2	28608001	28609000	28609
chr2	29334001	29335000	29335
chr2	30496001	30497000	30497
chr2	43196001	43197000	43197
chr2	47307001	47308000	47308
chr2	47418001	47419000	47419
chr2	70372001	70373000	70373
chr2	74737001	74738000	74738
chr2	75824001	75825000	75825
chr2	85651001	85652000	85652
chr2	97227001	97228000	97228
chr2	110458001	110459000	110459
chr2	112254001	112255000	112255
chr2	114043001	114044000	114044
chr2	161079001	161080000	161080
chr2	191712001	191713000	191713
chr2	201163001	201164000	201164
chr2	204676001	204677000	204677
chr2	206966001	206967000	206967
chr2	208368001	208369000	208369
chr2	217238001	217239000	217239
chr2	220134001	220135000	220135
chr2	220483001	220484000	220484
chr2	228729001	228730000	228730
chr2	235584001	235585000	235585
chr20	1383001	1384000	1384
chr20	1791001	1792000	1792
chr20	4027001	4028000	4028
chr20	8996001	8997000	8997
chr20	25215001	25216000	25216
chr20	30942001	30943000	30943
chr20	32903001	32904000	32904
chr20	34661001	34662000	34662
chr20	36746001	36747000	36747
chr20	44552001	44553000	44553
chr20	48387001	48388000	48388
chr20	49114001	49115000	49115
chr20	49342001	49343000	49343
chr20	52393001	52394000	52394
chr20	56951001	56952000	56952
chr20	61853001	61854000	61854
chr21	18868001	18869000	18869
chr21	30557001	30558000	30558
chr21	33891001	33892000	33892
chr21	34869001	34870000	34870
chr21	35345001	35346000	35346
chr21	36512001	36513000	36513
chr21	46408001	46409000	46409
chr21	47553001	47554000	47554
chr22	18265001	18266000	18266
chr22	18517001	18518000	18518
chr22	18549001	18550000	18550
chr22	19563001	19564000	19564
chr22	20775001	20776000	20776
chr22	21257001	21258000	21258
chr22	23858001	23859000	23859
chr22	24185001	24186000	24186
chr22	24402001	24403000	24403
chr22	27058001	27059000	27059
chr22	27532001	27533000	27533
chr22	27633001	27634000	27634
chr22	30104001	30105000	30105
chr22	32312001	32313000	32313
chr22	36854001	36855000	36855
chr22	36934001	36935000	36935
chr22	37614001	37615000	37615
chr22	37824001	37825000	37825
chr22	38297001	38298000	38298
chr22	38718001	38719000	38719
chr22	38807001	38808000	38808
chr22	39574001	39575000	39575
chr22	39611001	39612000	39612
chr22	39681001	39682000	39682
chr22	42363001	42364000	42364
chr22	43143001	43144000	43144
chr22	46394001	46395000	46395
chr22	51174001	51175000	51175
chr3	9899001	9900000	9900
chr3	14361001	14362000	14362
chr3	16108001	16109000	16109
chr3	16282001	16283000	16283
chr3	30554001	30555000	30555
chr3	30576001	30577000	30577
chr3	43793001	43794000	43794
chr3	47392001	47393000	47393
chr3	49386001	49387000	49387
chr3	50238001	50239000	50239
chr3	52036001	52037000	52037
chr3	52077001	52078000	52078
chr3	98638001	98639000	98639
chr3	98675001	98676000	98676
chr3	133286001	133287000	133287
chr3	134053001	134054000	134054
chr3	150063001	150064000	150064
chr3	152857001	152858000	152858
chr3	170465001	170466000	170466
chr3	184466001	184467000	184467
chr3	185617001	185618000	185618
chr3	194209001	194210000	194210
chr3	196273001	196274000	196274
chr3	197034001	197035000	197035
chr3	197118001	197119000	197119
chr4	54940001	54941000	54941
chr4	122628001	122629000	122629
chr4	123593001	123594000	123594
chr4	169403001	169404000	169404
chr4	177927001	177928000	177928
chr5	13990001	13991000	13991
chr5	14111001	14112000	14112
chr5	17124001	17125000	17125
chr5	39516001	39517000	39517
chr5	60603001	60604000	60604
chr5	65165001	65166000	65166
chr5	76100001	76101000	76101
chr5	133363001	133364000	133364
chr5	133583001	133584000	133584
chr5	135361001	135362000	135362
chr5	137822001	137823000	137823
chr5	138720001	138721000	138721
chr5	139705001	139706000	139706
chr5	140013001	140014000	140014
chr5	143300001	143301000	143301
chr5	148292001	148293000	148293
chr5	149693001	149694000	149694
chr5	159282001	159283000	159283
chr5	176925001	176926000	176926
chr6	31080001	31081000	31081
chr6	31535001	31536000	31536
chr6	31646001	31647000	31647
chr6	33558001	33559000	33559
chr6	35414001	35415000	35415
chr6	36638001	36639000	36639
chr6	42188001	42189000	42189
chr6	43134001	43135000	43135
chr6	43757001	43758000	43758
chr6	86116001	86117000	86117
chr6	106046001	106047000	106047
chr6	117765001	117766000	117766
chr6	159270001	159271000	159271
chr7	2436001	2437000	2437
chr7	2664001	2665000	2665
chr7	5591001	5592000	5592
chr7	28895001	28896000	28896
chr7	43608001	43609000	43609
chr7	44778001	44779000	44779
chr7	66288001	66289000	66289
chr7	66435001	66436000	66436
chr7	72938001	72939000	72939
chr7	73692001	73693000	73693
chr7	74066001	74067000	74067
chr7	76000001	76001000	76001
chr7	80352001	80353000	80353
chr7	98906001	98907000	98907
chr7	99682001	99683000	99683
chr7	115952001	115953000	115953
chr7	128022001	128023000	128023
chr7	128155001	128156000	128156
chr7	128424001	128425000	128425
chr8	8110001	8111000	8111
chr8	8144001	8145000	8145
chr8	8397001	8398000	8398
chr8	11739001	11740000	11740
chr8	22292001	22293000	22293
chr8	24860001	24861000	24861
chr8	25036001	25037000	25037
chr8	42123001	42124000	42124
chr8	94889001	94890000	94890
chr8	126436001	126437000	126437
chr8	128771001	128772000	128772
chr8	131494001	131495000	131495
chr8	131549001	131550000	131550
chr8	131685001	131686000	131686
chr8	142034001	142035000	142035
chr9	21593001	21594000	21594
chr9	36324001	36325000	36325
chr9	107830001	107831000	107831
chr9	127013001	127014000	127014
chr9	131164001	131165000	131165
chr9	132914001	132915000	132915
chr9	139518001	139519000	139519
